# Supplementary material for: The exception that proves the rule: Virulence gene expression at the onset of Plasmodium falciparum blood stage infections
Source: PLoS Pathog. 2023 Jun 29;19(6):e1011468. doi: 10.1371/journal.ppat.1011468 (PMC10337978; doi:10.1371/journal.ppat.1011468)
Supplement: S1 Data — (FA) [file ppat.1011468.s014.fa]

>var7G8_14n01_Pf7G8-2_000552900_Pf7G8_140084600
ATGGAGCCAGGTCTTGGTGCTCGTTCTAACAAGAGTGCCAAAGAAGTATTGGATGAATTTGGGCAACAAGTGTACGACGAAATAGTGAAAAGTGAAGCTGAAACATATAAAAATAAGTTGAAAGGAAATTTGACAGACTCATCAATTTTGGGGGAAAGAGCTAGGAGCAATAAAACATGCGACCTTATAAAAGATAAAGGTGAGAAACTTCTTGGTGCTCGCGATGATCCGTGCAAAGAGTTAAGTGGAAAAATGGGTGAAAACCGTTTTTCGGATACACTTGGTGGCCAATGCACTGATAGTAAGATGCGTAGTGGTGGTATAGGAGCTTGCGCTCCATACCGACGTCTACATCTATGTAGTCATAATTTGGAATCTATAGACACAACGTCGACGACGCATAAGTTGTTAGCAGAAGTATGTATGGCAGCAAATTACGAGGCACAGTCACTAATACGTTATCATGGAAAACATAAAGAAACTAATAATGAATCTCAACTATGTACTGTATTAGCACGAAGTTTTGCAGATATAGGTGACATTATACGAAGAAGAGATTTGTATCGTGGTAATGATGAAGAAAAAAAACAAAGAGATAAATTAGAAGAGAATTTAAAAAAAATTTTCAAGAACATTAAGAGTGAAAATACAGAACTTAGTACACTAACAACCGAAAAAGTTAGGGAATATTGGTGGTATGCGAATCGCGCCACAATCTGGGAAGCTATCACATGCAACGCTAAGGCTTTTAACTATTTTAGAAATACATGTAATGGAGGAGAAGGAACTAAAGGTTACTGCCGGTGTAACGGCGACAAACCAGATGACGACAAGGCAAATATCGATCCCCCAACCTATTTCGATTATGTGCCGCAGTATCTTCGCTGGTTCGAGGAATGGGCAGAAGACTTTTGTCGATTAAGGAAACATAAATTAAAGGATGCGATACAAAAATGTCGTAAACCAAATGGTAACGATAGATATTGTGATCTTAATAAGTATGATTGCGCGCAAACCATTAGAGGAGATGAACGTTTTGTTGAAGATGAAGATTGTAAAGATTGTCAGTATTCGTGCGCTCATTTTGTAAAATGGATAGATAACCAAAAACTAGAATTTGAAAAACAAAGAGAAAAATACACAAGCGAAATGGAAAAATATACAAACGGAATAACAAGTTCTAAGAGGAAAAAACCTGGTGCACGTGGTGCAACTACTAAGGTTTATGATGGGTATGAAAAAAAATTTTATGACAAATTTAAAACTGGCTATAATAATGTCGATTCCTTTTTAGAAAAATTAAATAAAGAAACAACCTGCACAAATATTAATGACACAGAAGAAGGAAAAATTGAGTTCAAAAACGTTAAAAGAAGTAGTCCTAGTGGTGATGATAGTAATAAAACATTTTATCGTACAACATATTGCGAAGCATGTCCGTGGTGTGGAGCCCATAAAAAAGGTGGTGGAAATGGAAAATGGACACCTAAAGATGATGGAGGTTGTAAACCAGGTATTGACTATAAGAATTATGAAGATACCCCGATACCAATACTTACCGGTGATAAAACAAAAAGTGAAATCGTAGAAAGATATACAAAATTTTGTAAAAATAATGGTAAAAACGGTGTAACTTCTGGTGCAACTGGTACTCCACCTGCTGCTAGTGGTGATAATAGTGATAATGTTACCACTGGTTATTGTGGTGGTACTAATAATAGTGATTCTTCTTTGTGTGAAAAATGGACATGTTATTATAAAAAAAAAGAAAATAATGATGGCAAGAAGGCCATTAATTTTTGTGTACTGCAAGATGGAAAAGAGAATACAAAGGATCAAAAGGATAAGTCCTATAATGTTTTTTTTTGGGATTGGGTATATTATATGTTACACGATTCTTTAGATTGGAGAAAACAACTTGGTAATTGTATAAATAAAGATAAAGACAACACATGTAGAAACAATAAGAAATGTAATAGAGAATGTGATTGTTTTTTAAAATGGGTTAAACAAAAAGAAAAGGAATGGAAACAAATAATAGTCCATTTTTACAAGCAAGAAGATATTCGCCAAGAAGGACTTCTTGGATCAGGATTGAGTTGTCCTGATTTTGTTCTTAATTATCTTTTGAATAAAGACGAACTTTTGAAAAATATTAAAGATACTCATGCGAATGCAAAGGACATAGAACACATTGAGAAAATGTTGCAACAAGCAGGTGTTGCTAGTGGTGTTGGTACTTTTGGTGTTGGTGGTAACGGTGCTATGTGTGGTACCGGTGCCAATAGTGGCGAAAATAAGAATACTAAAATTGATAAATTACTACAACACGAAAAAGGAGAAGCCCAAGAATGCCTACGAAAACAGGATGACTGTAACAAACAAAAACAACAAGAACGAGGTCGCTCCCACTCCGACTCACCACCTGGAACCACTGTTGACCCCACTGAGGAAGACGAAGAAGAAAAGGAAGAAGAAGAGGAAGAGGAGGAGGAAGTCACGGAACAGGGGTCGGATAACACACAACCGGAAGAGGTGAAGGACAAGGACGCCGTGGTGGACGGGGAGTCGTCAACCGCAGAGACAACACAACAAGAGGCGTCACCATCACAAAACAAAGTAAATCCATGTGATATTGTGTCCAACCTATTTAGTAACACCACAAAATTTTCCGACGCTTGTACCCTCAAATATGTTACTGGTAAAAACTACGGCTGGAAGTGTGTCACAAGTGGTGAAAAAAGTGGTGATAACACCGGTGGTTTGTGTATCCCACCCAGGAGACGACGACTATACGTGGGGAAATTGGAACAGTGGGCGAAAAAACAGTTGAAATCACAGGTAGATGGTACCACAGGCCATTCACAAAATGGAGAGAGTAGTGGTCAGGCACAGACACAAGGTGACACCACTACACAAAGTGATGGCAAACCTGCGTCACAAGATCCTAGTGACAAACTGCGTGAGGCATTTATTCAATCTGCGGCAGTGGAAACTTTTTTCTTATGGGATAGATATAAAAAAGAGAAAAAACCACCAGTGCCACAAGATGGAGCAGCAGCAGCACAACAACTATCACAACTACCCGATGGAAGCAGTGATACCCTTGAAAATAGTGATGATCCCCAAACACAATTAAAAAGTGGTACTATCCCCCCCTCCTTCTTGCGTCAGATGTTTTATACTTTGGGAGATTATAGAGATATATTCTTTGGGAAAAATGATATCGTGATTGGAAATACAGGTACTGGTAGTGCAAAAGATGAAATGGCTGATAAAGAAAGGAAAATAAAAGAAACTATAGATAAAGTTTTTCCAAATAATGATTCTTCATCTGCTCCTCCTGGTAGCCCCCAAACCCAACGTAGTGATAAACGTACAGCCTTGTGGGGCGACTTCGCGCAGTATATTTGGAATGGAATGATATATGCTCTAACATATACAGATAGTGGCGAAAAAGGCGAACTACCAAAAGAGGATGAGAGTTTGAAAAGTGTACTTTGGGACAAAGCCACCGGCAAACCCAAAGGCAAATACGGCGAATACGATAAAGTGGAACTTGATGAAGATACTGGTACCGAAGCCAAAAACAAAACCCCCAAAACCGCCTCATCCAGTGGTGATAACAACCCCCCCAAATTGAGTGATTTTGTGGAAATACCTACATATTTTCGTTACCTGCACGAATGGGGTCAAAATTTTTGTAAAGAGAGGAAAAAAAGATTGGAGAAGATAGAGGGGGAGTGTATGGATGAGGATGGTAATAAACAATATAGTGGGGATGGGGAATATTGTGAAGAAATTTTTAGTAAGCAATATAATGTTCTCCCGGATTTAAGTTCCCGTTGCGCCAAACCTTGTAGATTGTATAAAACGTGGATACAAAGAAAGGGAAAAGAATTTGATGAACAACAAAATGCATATAATAATCAAAAAGTAAATTGCGAAACGGAAAGTGAGAGTTCTAAACAATTTTGTAGAACACTAGGAGCGTCCCCTACAATTGCAGCATTTTTACAAAAGTTAGGACCATGTAAAATTGAGAATGAGAGTGCAGAGGGTAATGAAAAGGATAAATTAGATTTTAGACAACCAGGGCAAACATTTAAGGAAGCACACAATTGTGCTCCATGTTCTCAATTTACTGTTGATTGTAAAAATGGTAATTGCGGGAGTGATCCAAAATTGAAGTGCAATGGAGAAATAATTACTGCACAAAATTTTGAAACTTGGGGACAACACGTAAAAGAATTTGTTATGCGTGTCAGTGATAACGATACAAATGAATTTGAACATTTACAGGCTTGTGGAAGTGCAGGTATCTTTAAAGGTATTAAAGAAAATAGATGGGAATGTCGTAATGTATGTGGTTATGTTGTATGTAAACCGGAAAACGTTAATGGGGAAGCAAAGGGAAAACACATTATACAAATTAGAGCACTGGTTAAACGTTGGGTAGAATATTTTTTTGAAGATTATAATAAAATTAAAAAAAAATTAAATCCATGTACGAAAAATGACCAAGAATCCACATGTATAAAAAATTGTGTAGAAAAATGGGTAGATCAGAAAAGAAAAGAATGGAAGGAAATTACTGAACGTTTCAAAGATCAATATAAAAATGACAATTCAGATGATGACAATGTGAGAAGTTTTTTGGAGACCTTGATACCTCAAATTGGTGCTGCAAAGGATAAAGATAAGGTTATAAAATTAAGTGTGTTCGAGAATTCAAAGGGATGTTGTGTCGATGCGAGCGCACAAAACAAAAATGGTGAATACAAGGACGCTATAGAATGTATGATTAAAAAGCTTGAAGAAAAAGCAAAAAAGTGTGAAGAGAACCACGCCCAAACTAGTGGTAGCAAACAGTGTACCCAAAGCACATCACAACAAACCCTTGACCTTGACGATCAAATAGATGAAGACCCAGAAAACAAAGTGGGACACCCCCAAATTTGTAAAGGTGTGTTACCAAAAGAGGAAGAAGGAGACAAGTGTGAACCGGCATCACCAGAACCGAAAGAAACGGAATCAACAACATCAGCTGGTGAGGAAACCCAAACCAATTTCCCAGAACCCCCAGAGGAAAAAGCCCCTGCACCAGCACCAGAATCCCCGGCTCCACCTCCACTCCCAAGTGATAATACCAGCGATATATTAAAAACTACTATCCCGTTTGGTATTGCATTGGCCTTGACTTCGATTGCGCTTTTATTTTTGAAG
>var7G8_09n01_Pf7G8-2_000248900_Pf7G8_090005600
ATGGCGCTCCAGCGGGATGCAGGAGGTGGTGAGGATGACTATAAGGATGCTAAGGAACTTTTGGATAAAATTGGGCAACAAGTGCACGACGAAGTGGAAAAGGATGCTGAAACATATAAAGGTGAATTGAAAGGAGATTTGAAGAAAGCAAAAGGTAGTGAGGAAAGAGCTAGCAGCCTTAAAACATGCGACCTTGTAAAAGAATATTATACTACACGTCTTGGTGATAAGAATGAAAGGAATCCGTGCAAAGAGTTAAGTGGAAAAATGGGTGAAAACCCTTTTTCGGATACACTTGGTGGTCAGTGTACTAAGGAAAAAATAAGTGGTAGTACAAGTACATGTGGTGCTTGTGCTCCATACCGACGTCTACATCTATGTAGTCATAATTTGGAAACCATAAACAATACAACGCCGACGGCTAGTGACACGTTGTTGGCAGAAGTATGTATGGCAGCAAAATATGAAGGGGACTTAATAAAAACACATTATCTAAAACATGAACTGACTAATGAGGGTACTGCTTCCCAATTATGTACCGTTTTAGCACGAAGTTTTGCTGATATAGGCGATATTATAAGAGGAAGAGATCTTTTCCTTGGTAATACATATGAAAGTGCACAAAGAGATCAATTAGACAAGAAGTTGAAAGAAATTTTCACGCAAATATATAATGACGTGACGACAAATGGGAAGAAGCCGGCGCTACAAAAACGCTACAAAAAAGATGATGATCCAGATTTTTTAAAATTACGAGAAGATTGGTGGACAGCGAATCGCGCCACAATCTGGGAAGCTATCACATGTGCTGCTAAAGTAGGGGATACATATTTTCGAGCAACGTGCAGTGATGGAAATAGTCAGTATCAAACTCAAAACCAATGCCGCTGTAAGAAGAATGACGGCACAAATGAGACCGACCAGGTCCCCACATATTTTGATTATGTGCCGCAGTATCTTCGCTGGTTCGAGGAATGGGCCGAAGATTTTTGTCGTAAACGAAAAAAAAAAATAGAAAATGCGAAAAAACAATGTCGTGGAGATAGTGGTAAGGAACGATATTGTGATCTTAATAGGCATGATTGCGAAAAAACCATTAGAGGAGATCATGTTTTTGTTGAAGAGGATTATTGTAATGACTGTTCTGTTGCATGTAAACCTTTTGTAAAATGGATAGATAACCAAAAACTAGAATTTCTAAAACAAAGAGAAAAATACAAAAGCGAAATAAAAAAATATACAAACGGAACAACAAATTCTAAGAGGAAAAAACGGAGTACAAAAATTGATACGTATGAAGGATATGAAAAAAAATTTTATAACGAACTTAAAAAAAATAACTATGGAAAAGTTGATAAATTTTTACAAAAATTAAATGATGAAGATATATGCACAAAAAATGGTGACATAGAAGAAGAAGGAATAATTAATTTCAAAAACGTTAAAAGTAGTAGTGCTAGTGGTGATGGTAGTAATAAAACATTTTATCGTACAAAATATTGCGAAGCATGTCCGTGGTGCGGAGTCAAAAAACAAAATGGAAAAGGTGGAAAATGGGAACGGGAAGGTGACGAAACCTGCGGAGAAGGTAAGGACTATAATAATTATAAAGATACCCAGATACCAGTACTTACCGGTGATAAAACAAAAGGTAATATGGTACAAAAATATAATAAATTTTGTAAAAATAATGGTAAAAACGGTGCAACTGGTACTGCAAAGGATGGTGTAGGTGGTAGTGAAAATGGTGCTGCTAGTGGTGATAATAGTGATAATGCTACCACTGGTTATTGTGGTACTAATAATAGTGATAAAGATCCTTCTTTGTGTGAAAAATGGACATGTTATTATAAAAAAAATGAAAATAATGATGGCAAGGGAAACAACGATGACATTAATTTTTGTGTACAACAAAAGCAGAACCAAGATGAAAAGAACGAAAACAGTATGCACTATAATGCATTTTTTTGGGATTGGGTATATCATATGTTACACGATTCTTTAGATTGGAGAAACGAACTTAAAAGTTGTATAGATAATGACAAATCAGGACAATGTGAAAACAAATGTAATAGCAAATGTGATTGTTTTTTAAAATGGGTTAATGAAAAGAAAACCGAATGGACGAACATAAAAAAACATTTTTACAAGCAAGGCGGTTTTGACAAAGGAGAACATGAAGGCTTTGGATTCACGCATGATGTTGTTCTTAATTGTCTTTTGAAGAAAAATTTACTTTTAAAAAGTATTGAAGATACACATGTGGATGCAAAGGACATAGAACACATTAAGAAAATGTTGCAAGAAACAGTTTTTGATGGTGGTGTTAGTGGTGTTGTTGGTAGTGGTGTTGTTGGTAGTGGTGTTGTTGGTAGTGGTGTTGTTGCTAGTAGTGGCGAAAATAAGAATACTTCAATTGATAAATTTCTCCAAGAGGAATTAAAAGACGCCAACAGATGCAAACAAGACTGCAAACAACCACCAAAAGAAAGTCTCGCCCGCTCTCTAGAAGATCCACAATCATCACCTGCCAACCCCTCTGGTAGTGGCGACGAAGAAGAAGAAGAAGAAGAAGAAGACGAAGAGGAGGACGTCCCCGAGGACACCGCAGAAGACACCACGCAAAAAACGGAAGAAACACAAAAAGAGGGGGAGGCACCTACAACACAAGACAATGCGGAGAAGCCATGTGAAATAGTAAAAGAACTATTTAGTAACGTGGAAAATCTCAAACAAGCCTGTCCAACCAAATATGGCAAAAACGCACCCACAAGTTGGAAATGTATAAGTGATACAACCACTGGTGGTGAACCCACTGGTAATGACGGCGCTATATGTATCCCTCCACGACGTCGCAAAATGTATATTGGACCACTAAAGACATGGGCAAACAATAGTGGTAACGACACACAAGTTAGTGGTGAGGCACAGACACAAGGCAGTAGTAACACCACTGTAAACGTCGACGACGGCTTGCTTAAAGCCTTCGTGGAATCGGCCGCGGTTGAGACGTTTTTTTTATGGGATAGATACAAAAAGGAGAACAAACCACAAAATACGTCACAACTACAACTACTCACCAGTACCCTTGAAAATAGTGGTGAACAAAACCCCCAAACATCGTTACAAAAAGGTCATATACCCCCAGATTTTTTGCGTCAAATGTTTTATACATTAGCAGACTACAAAGATATATTATACAGTGGTAGTAACGACACAACTAGTGTTAGTAAAGACACACCTAGTAGTAGTAGTAATGACAACCTCAAAAATATTGTGCTTGAAGCGAGTGGTAATACTGAAGAGGGAAAGAAGGATATGAGGAAAATACAAGAAAAGTTAAAGACGTTTTTTTCAAATAGTGGTGACAAACCTTCTACTGTCACATCTGGTCCATCTAGTGTCAAACCTGGTTCAAATAGTGGTAACGACCCTGCATCCTGGTGGAAACAACACGCCGAATCTATCTGGAAAGGTATGGTATGTGCACTAACATACGAAGAAAGTGGAGCCAAAGGCCAAAGTTCCAATATACAACAGAATAGTGGTCTGAAAAGTGCACTTTTGGATACCAACAACAAACCCAAAAACACCCAATACCAATACAAAACTGTGGAACTTAAAGATAACGATGAAAATGGTGCCAAATCCACCCAATCCTCAGCCAGTGGTACGAAATTAACCGATTTCGTGTTACGCCCCACCTACTTCCGTTACCTTGAAGAATGGGGTGAAACATTTTGTAAAGAGAGGAAAAAAAGATTGGAGAAAATAAAATATGAGTGTCGTAATAGTGAACAAGAAGGTAAACGACATTGTAGTGGGGATGGACATGATTGTACTGAAAATGGAAACCTTAAACATAAGGATATCTCTGCAGATTTATATTGTCCAGATTGTTATAAACAATGTAGAAAATATAAAAAATGGATAGATATAAAATTCGTAGAATATCATAAGCAAGAAAATAAATATGAAGGGGAACGTGGAAAATTAACAAAAGATAAATCTGGTGGGGGTGATAATAATTGTTGTGAACAAATTGAAAAAAAAAAAAATGCTGCAGAATTTTTGGCAGCATTGAAACATTGCAAAGATGGTCAAGGTGGTGAGGAAAAAGATAATGATAATAAAATAGATTTTGGGAAACCTCTCGAAACGTTTCGTCATTCAAAATATTGTGAGATGTGTCCTTCATATGAAGTTAAGTGTAACGGTAGTAATAGACGTGGTAAAAATGGTGAATGTACACCAGTTAACGGAAATGGGAAAACGTGGAAAGAGGTTTTTGAAGGAATAAGTGGAAAGAGTAGTGATCTTACTGTAGAAATGATTGATCGTAGGGGACCGTTTATTGAAGAGTATATGGAAAAAAAATCAGAAAAATTACAAAAATCAAATGATTTATTTAAAACATCACGTTTATTTAAAGGTTTAAGAGTGCAAAACTGGAAGTGTAAAGTTATTGATAATAATACGGATGTATGTAAACTAGATAAGTTTCACCAAAAAGTAGACCTCAATGAATATACTACATTTAAAGTATTTCTAGAATATTGGTTAGAAGATTTTTTATATGGTTATTATATATTGAAACAAAAAAAAATAATAGACAAATGTACAGAAAATGGAGGAAATACATGTAACGGACAACCTAAAAACTATTGTGCATGTGTGGGAAAATGGGTTCAACAAAAGGGAAAAGAATGGGAAAGCATAAAAGATCATTTTAAGATACAAAATAATGAGAGGGGATATGGTATTGTGTATACAGTTGAAAGTTTGTTGGGTAACTTGATACCTCTAATGGATCTTGCAAATGATAAAGGAAAGATTAATGAGTTAAAAGATTTCCTCAGGTTATATGAATGTAAATGCTCTGATAACTCAAAAAGTGATAAAGATGATACACAAAAGGATATCGTTCAATGCTTGCTTGATAAGCTTGAAACAAAAGCAACATCTTGTCAAAATCTACATAGTGACAAACCAGGTCAAACGTGTGATCCATTCCCCGCCCTTGAGGATACATCCACATCCCCCGACAACGATGCACAAATGCCACCGTTTTGTCCTAAAGATGTGGAGGAGGATAAGAAGGAGCCGGAAACAGATTCAGATAGGTTGTGTGATGATAAGCAAGAACCAAAGTGTAATGATTTTCAAAAATATACTAATAGTACATGTGAACCTAAAAAAAATTTAATTGGTTTGGGAGCACACAACCTTATAGCAAGTCCTAGATCGAATATTTATATTTCTCCTAGAGTACAACAATTATGTCTTCAAGATTTACAAAATCTAAAGGAAAATAATACAGAGAAAAATGCACTCATCGATGCATTAAAAAAATGTGCATATAATGAAGGAAAAGGATTATACGAGTACTACGAAAAAAATAAAGATACAATTAGAAAGAATGGTTCTATATGGACAGACGAAGAATTAAAAACCTATACCTTACAAGCAATGAAAAGAAGTTATGCAGATTACGGTAATATTGTTAAAGGAGATCTTATATGGGATTATCATAATGATAACACTGTAAATGAAATAATATTTGCTATTACAAAAAAAGAATATATATCAGAAAATACAAATTCAATATATTATGAAACAAAAGAACGTCAAAATTTATGGAAATCAATACGAACTGATGTTTGGAAAGCGATGTTATGCGGATACAAAGATGCAGTAGGTGATATGAATAGTTTGTCAAATGCTGTTGATTTATGTAAATTACCTTCTACTGATGAGGAAGATCAATTTTCTAGATGGTTTAAAGAATGGGGAGAAAATTATTGTATTAGACGTGAACAAGAATTAAAACAGTTGAAGGACAAATGTAAGAATGGGATATGTAAAATTACAGATGAAGCTAAGAAGAAGGAATGTGAAAGATTATGTGAAAAATATGGGCAATTTCTAAGTAATTCCAAAACTCAATACGAAAAACAAAGTATTGTATATAATGAATTAAAAACCTCAATTTCTGAATTCCAAAACACCGATCCTTTTACGTTTTTAAAAGATAAATGTAATTCAAAATATTGTTGTTTTAAAAACATAGAAAATACCAATAAAGGTAATAAAATCATTGAATATTTTTCTGATGAAATTAAAGATATATGTGATTGTAAAAAGGAACAAGAATCTGAAGCTCAAGTTCATGATCTAGATAAATGTCCAATTGAAAACAAGAATAATAAAATATGCAATAAATATAACAAACGACGAATGTGTGGTGAGTTCAAATATAGCAATTCTCTAGACAATTGGTATGGAAGAAATATGTTAATACCTCCTAGAAGAAGACATTTATGTCTTAGAAATATAATCATCAAAAAAAATTATAGAAAAGGAGATATTAGTAAATTCAAAGATGACCTTTTTTATGCTGCAGCCAGTGAAGCGAAATTTTTGTTTAACAATTATGAGAACAAAAATGAAAGTTTACAAGCAATAAAATACACTTTTGCTGATATTGGTGATATAATTAAAGGAAACGATATGATGGACGATATGACATACAAAAAAATTAAAGGTAAATTAGAAAACGTACTTGACAAAACAGGAAATAATCCTGACACACCTGAGAAATGGTGGGAAGAAAATAAAAAACATGTATGGAAGGCTATGTTATGCGGATATAAAGAGGCGGGAGGAAAAATTAAACCTAATGACTGCAATATTCCTACTGAAGAAAATACTGATCAATTCTTAAGATGGTTTCAAGAATGGACGGAAGCGTTTTGTTCTAGAAAAAATGAATTGTACAAAGAATTAGAAGCACAAAGTGAAAAAGCTGAATGTCTAGATGGAAGAATTTATCCAGATGCCTTTAAAAACGCCTGTGAAAAATATAGAAATTTTATCGCAAATAAGAAAATACAATATGATCTTCAAATGTATCAATATAATAAAAAATATAACAAATCACAATTAAATAGTAAGAAAGTCCCAGATTTTCTTAAAAACCAATGTAACGGTAAATGTGACTGTCTTTCTGAAAATTTTATTAAAAATTTTAAATTGGAAAATCCTTATGAAACATTGGATAACGAAAAACTTAAAAACATATGTGATTGCCAAAAAAGTGAACGTATACAACCCTTACCCCCCGCGGATCAACCGTTTGACCCTACTATCCTACACACCACCATCCCTTTTGGTATTGCTTTCGCTTTAGGATCCATTGCTTTTTTATTTTTGAAG
>var7G8_08n04_Pf7G8-2_000224200_Pf7G8_080013800
ATGATGACGCCAGGAGGTGGTGGTCATGGTGGTGGTGATGCGGATAAGTATAAAAATTCCAAGGATGCTAAGCATCTTTTAGATCAAATTGGAGAAGATATATATAAAAGAGCAAAAAATGATGCAAATGACTTTAGAGATTATTTGAAAGGAAATTTGCAGGAAGCAAAAGGTATGAGGGAAAGAGTTAGCAGCATCGAAACATGCGCCCTTGTAAAACAATATTATGAGCACTTTAATGGTGATGCTAACAGTAACAGGTATCCGTGCAAAGAGTTAAGTGGAAAAATGTTTGAAAACCCTTTTTCGGATACACTTGGTGGCCAGTGTACTAACGAAAAAATGCGTAGTGGTGGTAAAGGAGCTTGTGCTCCATACCGACGTCTACATTTATGTCATCATAATTTGGAAACTATAGACACAACGTCGACGACTAGTGACACGTTGTTGGCAGAAGTGTGTTATGCAGCAAAAGAGGAAGGAAACTCAATAAATACACATTATCCAAAACATGAACAAACAAATAAGGATTCTGCTTCCCAATTATGTACTGTATTGGCACGAAGTTTCGCAGATATAGGTGATATTGTCAGAGGAAAAGATTTATTTTATGGTAATACACATGAAAGTGCACAAAGAATAATATTAGAAAATAATTTGAAAACAATTTTCAAGAAAATACATGATGACGTGACGACAAATGGGAAGAAGTCGGCGGAGGAGCTAAAAAAACGCTACCAAAAGGACGGTGATAATTATTTTCAATTAAGGGAAGATTGGTGGTATGCGAATCGCGCCACAGTGTGGGAAGCTATCACGTGCAACGACGACAACAAGCTAGCAGGTGCTTCATATTTTCGGACAACATGTGGTGATAAAAAAGGTCCATCTGTAGCCAAGGATCACTGCCGGTGTGAAGGCGCAAATGTTGTCCCCACCTATTTTGACTATGTGCCGCAGTATCTTCGCTGGTTCGAGGAATGGGCCGAAGATTTCTGTCGTAAACGAAAACATAAATTAAAAGATTCTATAGAGAAATGTCGTAAGGGAGAAGATGGTAAAGAAAAATATTGCGATCTTAATAGGCATGATTGCGTAAAAACCATTAGAGGAGATCATGATTTTGTTGAAGATGATGAATGTCATAAATGTTCTGTTGCATGTGCTGGTTTTGTAAAATGGATAGATAACCAAAAACTAGAATTTCTAAAACAAAAAAAAAAATATGATAAAGAAATAAAAAAAGCAAACGGAAAAAACGGAACATCAATAACAATTGGAAAAACAACTATTAACAATATATATGCAAAGGAATTTTATAAAAAACTGAAACAAGCTCAGTATAAAGATGTCGAAAAGTTTTTAAAAAAATTAAGTAACGAAGGAATATGTCAAAAACCACCTGAAGTAGGAAATGAAAAAGCAGATAATGTTGATTTTACTAAAGATGAAACTAACGGAACATTTTATCGTACAAAATATTGCGAAGCATGTCCGTGGTGTGGAGTCAAAAAACAAAATGGAAAAGGGAAATGGGAAGCTAAAGATTATCGAGATTGTAATCCAGGTAAGGACTATACGAAGTATAAACATACCGAGATACCAATACTTACCCCTGATAAATCACAGTCAGGTATACTAAAAAAATATAATAAGTTTTGTGATAGTGTAAATGGTAAAAACGGTGCACCTGGTACTGCACCTGGTAAAAACGGTAATCAAATAGTAACATGGACATGTTATTATAAAAAAAATGAAAATAGAGATGGCAAGAAGGACTTTAATTTTTGTGTACTACAAGATAAGAAAACAGGTACATCAGAAGAAAAAAGTATGCACTATAATTCATTTTTTTGGGATTGGGTTTATCATATGTTACACGATTCTGTAGAGTGGAGAAACGAACTTGGGAGTTGTATAGATAATGCCAAATCACAAAATTGTAAAAACAATAAATGTAATAGAGAATGTGGTTGTTTTTTAAAATGGGTTGTTAAAAAAAAAGAAGAATGGGGGAAAATAATAGAGCATTTTTACAAGCAAGAAAATATTGAAGCAGGATTGCATGATATAACTCTTGAATTTCTTTTGAAGAAAGAGGAACTTCTGAAAATTATTGAGGGTACTTATGGGAATGCAAAGGAATTAGAAGGAATTAACAAAATATTGGATGAGGAAGAAAAAAATACTCAAGAAGCAGATGGTGGCAGTGGTACCGGTGGTTCCCCCGCCGGTAAAAAGAAAACTTTAATGGATAAATTGCTCAATCACGAAGAAAGAATTGCCACCAAATGCCAAAAAGACTGCCAAGAACCACAAAAACCACAAGAACAAGAACGAGAAGACCCCGGCCGTTCCGCCGTCACCTCACGCGACACCCCACCACTTGCTGGTGGTGGCGGCGGTCACCCCTCAAGTGATGACGACCAAGAGGAAGACGACGAAGACGATGCCGAAGAGGAGGAGGAAGAGGAAAACGTCGAGGAGCAGCCGCCGGCGGTGGAAGACCAGGAGGAGAAAGAGGAAAAACCAAAAAAAGAGGAAACAACACCATCACTGGATGTGTGCGAAACAGTGAAAAGCGCACTTACAAACAACGACAATTTGAATGAAGCTTGTACCCTCAAATATAACAAAGGCAAAAACTACGGTTGGAGGTGTGTACCTAGTGGTAGTACTCCAGAAAGTGGTAAAAGTGATGGTAGTATTTGTGTGCCGCCGCGAAGACGACGATTATACGTGGGGAAATTGGAACAGTGGGCGAAAAAACAGTCGTCACAGGAGAGTGGTGATAAAGCCACGGAGGGGTCGAAGTCACAAGGTGATGCCGCGTCGCAGTCACAATCAAGTAGTGTTAGTGAAACACATTCACAATCAAGTAGTAGTAGTAGCTCGCCGCCGTCCAACCCACGCGCCGGCGACGCCGCGTTACGTGATGCGTTTATTCAAACTGCTGCAATAGAGACGTTTTTTTTGTGGCATAGATATAAAAAAATAAAAGAGAAAGAGGAAAAAGAAAAACAGGAAGCAGATGAAATTGTTGCACGTACACCAACGGAAGACACAGAACAAAAGCAATTAAATGAGGGAAATATTCCTGAGGAGTTTAAAAGACAGATGTTTTATACTTTAGGGGATTATAGAGATATATGTGTGGGAGTTAAAGACGACGATGTGATTAAGGCATTAAAAGATAGTGGTGACAAAAATATTGACACAATTACTAATAAAATAAAAGAAATTTTAAATGGTGAGAAAAAACAGCCTGAAAAAGAAAATAGTGATAAACGCAAAACCTGGTGGGATAAAAACGTGGAGTCCATTTGGAATGGAATGATATGTGCCTTAACCTATGACACAAACACAACGAGTGGCGATAAACACACATTAAAACAGAATAAGAGTTTGAAAGAGAAACTTTGGGACGAAAGCACCAAAAAACCGAAAAAACCCCAATACCAATACCAAACTGCCAAACTCGAAGAAGAATATAGTGGTGAAAAGAAAACCAACGACGACCCCCTCAACAACCCCAAATTAAAAAATTTTGTGGAAAGACCCCCCTACTTCCGATACCTTGAAGAATGGGGTCAAAATTTTTGTAAAGAGAGGAAAAAAAGGTTGGAGAAAATTTATAAAGATTGCCGTGGTGGAGAAAATACTACTAGATATAGTAGTGGAGATGGGGAGGATTGTACTCAAATGCTTCGTGACGATCCTAGTACTTTTCACAGTATTGAATATCCAGGTTGTGCCACATCTTGTAGTTCTTATAGAAAATGGATAAAAGGGAAAAGAAAAGAATATGATGAACAACAAAATGCATATAATGAACAAAAAAATAGTTATCAAAGCCAACATAATGGTTCTGGACCTAATAAGGATGATAATGAATTTTATACAAAACTAGAAACGTGCTCTAAAGCTGGAGACTTTTTAGAAAACATAAAAGACGGACCATGTACTAAAAATAATAATGGAGGCAATAACATAAATTTTAATAATACAGATGATACATTTAAACATGCAGAAAATTGTAATCCATGTTCTGAATTTAAAATCAAATGTGAAAATGGAGTTTGTAATGGTGATGGTAAAAAAGTGAACTGTAATGGAGGAAAGATTAGTGCAGAAAATATTAACAATTCTACTGTAATAGATATGCTTGTGAGTGATGACGGTACAAAGAAATTTGAAGGTGACTTAGAGCCTTGTGGAAGTGCAGGTATTTTTCAAGGTATTAGAAAAGATGAATGGACTTGTGAAAAGGTATGTGGTTATGTTGTATGTAAACCGAAAAAAGTCAATGGGGAAACAGTCACTAAGGAAAAAGATAATGGTAAACACATTGTACAAATTAGAGCACTGTTGAGACTCTGGCTAGAATATTTTTTAGAAGATTATAAGAAAATTAAACATAAAATTTCACATTGTACAAAAACTGACCAAAGATCCACATGTATAAAAGGGTGTGTAGAAAAATGGGTAGAAGAAAAAAGGAAAGAATGGGAAAATATAAAAAAACGTTTCCTTGAACAATATAAAAATAATGAACAGAATGATTACAATATGAGAAGTTTTCTTGAGGAATTGATACCTCAAATGAATCTTGTAAATGATAAAGGAAAGGTTACAAAATTAAGTCAGTTAGATTATTCTTGTGGATGTAGTGCCGATGCGAACGAACAAAACAAAAATGGTTATCAGGATGCTATAGATTGTTTGCTTGACAAGCTTGGCGAAAAAGCAAAAAAGTGTAAAGAGAAACATAGTGGTCAAACATGTTCCCCTGCACCACCAGAAACCCCTGAGGATGAGGAGGAAGAAGACTATGAAAATGAAAATACAGTGGGAAAACCAGCAATTTGTAAAGATGTGGTGGATACAAAAAAAGAAAACGATGAAGAAGAAGGTGGTTGTGACCAAGCACCAACAACAGCAGAACCACCATCATCATCAACAGAAAATAGTGGTGACTCCAAGAACGAACAAACACCGATACTGAAACCCGAAGAAGAAGCACAGGCACCAAGACCAGCACCACGTGACGAAAAAACATCACAACCCCAACCCCAACCACAACCACAACCCCCCCAAATAGTGTATGAACACCCCCTCCTGAAACCCGCCCTCATGTCTTCTACCATCATGTGGAGTATTGGCATCGGTTTTGCTGCGTTCACTTATTTTTATCTAAAG
>var7G8_08n02_Pf7G8-2_000224300_Pf7G8_080013900
ATGGGTCCCGCGCCTAAATCGACACCTGACTATAGTAAGGCCACTAATGTAAAGGAACTTTTTGAGTTAATTGGAGAAACTGTACAACAAAAAGCGCATGACGAAGCTGTACAACGTGGTAATACCTTGCACGCAGTGTTATCAAAAGCGGAATTTCCTACAAGGGAAGGAATTGATACACCTACGTCAGAATTATGCAACCTTAATTATGAATTTGATACTAATGTTACTAATGGTAGAAGTAATCCTTGTTACGGTAGACAAGGTGTTCGTTTTTCTGATAAAGAAGGAGCAGAATGTTACAGGACCAGAATAAAGTATAACGATCATAACACTGGTTCTTGTGCTCCATTTAGAAGATTACATATGTGCGACAGAAATTTAGAAGAGATATATCCTGATAAAATTAAAAAAACTGATAATTTATTGGTGGATGTATTACTTGCAGCCAAACATGAAGGGGAAATGATAACAAAAAAGCTTAAAGAATATGATGAAAAACATTATAATTCAAGAATATGTACGGAGTTAGCACGCAGTTTCGCAGATATAGGTGATATCGTACGCGGCAAAGATCTTTTCCTTGGTCATAATCAAAGGAAAAAAAAATTAGAAGAAAGATTAGAACAAATGTTTAAGAACATTCAGGAGAATAATGAAAAACTTAAGGGTCTTTCAATAGATGCGGTAAGAGAATACTGGTGGGCACTTAATAGACAAGATGTATGGAAAGCTATCACATGCAAAGCGGAGAGAGATGATAAATATTTCAGAGAAAAAAACTCCAATGGAAATACGTGCACTGTTAATAAATGTAAATGTGCTAATGGAGATCCTCCCACAAATCTTGACTACGTGCCACAGTTTTTACGTTGGTTCGAGGAATGGGCAGAAGACTTTTGTAGAAAAAAGAAAAAATATGTTAATATAGTTAAAAAATTTTGTCGTAATGACGAACAAAAGTTATATTGTAGTCTTAATGGTCATGATTGCACACAAACTATTAGGAAAATAGGTCTCCTGCGTATGGGTAATGGGTGTACCAAATGTTTGCATGCTTGTAGTCATTATAGAGGATGGTTAGCGAATCAAGAAAAAGAATTTAAAAAACAGAAAACAAAATATGAAAAGGAAATAAATGGAAGCAGCTCACAAAAAAAAGGTACACCTGATAATGTAAATAATGAGTATGATAGAAAATTCTATAACAAACTTCAAGATAATTATAGAAGTGTTGAAACGTTTTTGCATTTATTAAATGAAGAAAAAGAATGTAAAGCTATTACTACAGTAGAAGGAAAAATTAATTTTCCCAAAGATAATTATAAAGAAACATTTTATCGTTCAGATTATTGTGAATTGTGTCCCGAATGTGGGGTTGATTGTGAACCTGGAAAATGTACACAACGTAAGGAAGGAGATGATAAATGTAAAAAACAAGTACCAGAACGTAAAGGCGATCCTAAAATTACAGATATTGAATTCCTTTTTAATGACAAAGAAGGTGATGATATTGTAAAAAAATTAATTGATTTTTTTTATACACAAAGTTCTGATAAAAAAAAAAAAGGAATAGAAGAATGGCAATGCTCTCATTATAATGATAATGATAATGAATGTGTAACAAAAAATAATGGTAAAGATGTTAAAGCTGACACTAAAACAATGCCATTTGTTGATTTTTTTCAGTTCTGGGTTACACATTTGTTAAACGATGCTATAGAATGGAGAAAAGAAATTAATAAATGTTTAAATAATAACCCATTAACAAAATGTAATAATAGATGTAACCGATATTGTAAATTTTTTACGAAATGGGTTGAACAAAAACAAAAAGAATGGGGGAAAATCAAGGAACATTTTGATAAACAAGACGAACTTATTGCTAATCAGCATTTTACAATTCTTGAAACATTATTAGAAAATGAATTTTTCGATCAAATTAAAGAAGCATATGGAGATGTAAAGTCAATAGAAAAAATTAAAGAATTGCTGAATAATAATCGTAACAAGAAAGATAATGAAATACAAAATAAAGAGGATATAATACAAAAATTGCTCGAACACGATTTAGACGACGCCAACAAATGTAGAGAAACCCACAATGACAAAAACTGTCAAGATACCTCTGGAGGCCGCTCAATCACAAACGAAGATGACGACTCCGAAGATGAAGAACATGAAAAACCACCAGAACGTGATAATCCCTGTGCTGAACCTAATGGTAGTAATACTAAACATCCCGCAATCGTGAACCAAGTAACGCACGCAATACAAGAGGACACACATGCAGAAGCAAGTAAGCGTAGTCTTAGTTTGTTGAAGGCTGATGCTCTGGAAGGCAAATATTTGGGTAGTGGTAAGGAACATAAGTTGAAGAACATATGTGGTATAACGAAGGATCACTCCAATTGTACAAATCGATCGAAAGAACCATGTGGTGGCAAAGATACTGAACAAAAGATGTTTGATATAAAAGAAGGATGGAAAAATGGGGAGTTCGTAAATAAAACACACACTCATACCTATATGCCTCCTAGAAGACAACATTTTTGTACATCAAATCTAGAATATTTAGAAACGAAAGACAGCCCATTTTGTAGCAACAATAGTAGTGTTAAGGTTATTAATGATTCGTTTTTGGGAGATGTATTACTTTCAGCAAAATCTGAAGCAAAGTTCATAATAGGCAAGTACAGAAATGCCCCAGACGGTTTTAAGGACGAGGAAACTATATGTCGTGCTCTACGTTACAGTTTCGCAGATCTTGGAGATATAATAAAAGGAACGGATCTGTGGGATGAAAATCAGGGCGAGAAAAAAATACAAGAAACGTTGAAACAAATTTTTGATAATATCTATAAGAAAAATCTTGACATCAAAGAAAAATATAAGAAAATTGATGATCAAAAACATTTACACTTAAGAGAAGATTGGTGGGAAGCTAATAGAAAAGATGTTTGGAAAGCAATGCAGTGTGAATTAAAAGATTTGAAAAAATCACATGGAGACTGCCACTACAATAGTAGAGGTACTCCTCTAGATGACTACATTCCTCAACGCTTAAGATGGATGACTGAATGGGCCGAATGGTACTGTAAAATGCAGAAAAAGGAGTATGAGAAGTTAAAGGAGCAGTGTAAGGAGTGTAAGGATAAGGATAATGGTCAAGGCTGTACGAAAGAGAGTGGTGAAATTTGTACCAAGTGTGATAAACAATGTAAAGAATATGGAAAAAATATAAAAAAATGGGAAAAACAATGGAAACAAATTGAACTAAAATACCAAATATTATACTGGCAAGCACAAACCGATGCTCGTAATGTTGGTCGTAGTGTTTATTTTGGTTTTGAGAAAGACCAACATTTTCTTAAATTTTTTAAAGAAATACGAAAAGAAAATTATGGAAAAAAAACATATGAAACTGCTGAAGGTTATGTACATCAGGAAGTACCACATATGGAATGCCAGGTACAAAAAGAATTTTGTAAAAAAAAACATGGTGACAACAACAATTATGCCTTTCGTCACCAACCATATGAGTATGATGAGATGTTAAATTGTGTGAATAAGGAGAAGAAGAAACAGGAAAAAAAGGAAAAACCGAAAGAAGAAGAGGATCCAGAATGTAAAACAGTGAATGATATACTTAAACAAAACGATGGAAACGAACAAGTAGGAGATTGTCATCCAAAAAATAAAGGTAACAATTATCCTGATTGGACATGTGAGAAAAATAAGTTTGAAAATAACCAAGAAGGACCATGTATGCCTCCTAGAAGACAAAAATTATGTTTATATTATTTAACACTATTGGTTGACAAGGATAAAGAAGAAAAATTGAGAGAAGCATTTATTAAAACTGCAGCAGCAGAAACTTTTCTCTCATGGCACTATTTTAAGAATAAGAATGGTAATGGAAATATCCTCGATGAAGAATTAAAAAAAGGAAAGATCCCTGAAGAATTTTTGCGATCGATGTTTTTTACATATGCAGATTATAGAGATATATGTTTGGATACAGATATTTCAAAAAAAGAAAAAGATGTGGGCACGGCAAAAACAAAAATAGATAACATTTTCAAAAATGGAAAACTTGATGGCCTATCACGCGACGAGTGGTGGGAAAAACATGGTCGTGAGATATGGAAAGGAATGTTATGTGCCTTAACAAAATACGTCACAGATACCGATAACAAAAGAAAAATCAAAAACGACTACTCATACGATAAAGTGAACCAATCCCAAAATGGCAACCCTTCCCTTGAGGATTTTGCTAAAAAACCTCAATTTTTACGTTGGATGATAGAATGGGGAGAAGAGTTTTGTAGGGAACGTGAGAAATTAGAACAAAATATAGGGAAACATTGTGGAGAACATTCTGGAAATGGATGCAAAGAAGGAACTCCTTGCAAAACCGCATGTGAAAAATATGAAGACTATGTTAAAAAAAAAAAAGGACAATTTAAGGGACAAACTGACAAATTTGTTACAGATGCAAACTTGGAAAATGCAGATCCAGAATATAAAGGATATGCATATATAGAAGGAAAAGGTCCATCTAAACAGGGGAATCATTATTTGTTGAAAAACTGTGATAATAAAAAATGTGATTGTATGGACGGAGATGTACGTAGCGAAGACTCAAGTGAAAAACCGTTTGGAATATATTCTCATGAATATAAGAATAAATGTGATTGTCTTGGTGGAAGGCACGCACCTAGCGACCCAAAAGCACATCCACCTCCCCCACGTGCACAACAACCACAAGAAACACCACAACAACCACCACCAGCACAAGACGATGTAAAGGTGTGCCAGATAGTGGCCAACATACTTACTGGAAATGGTAATTTGAAAGAAGCATGTAAATTAAAATATAACGGAAAATATTACGGCTGGAAATGTGTCACACCAAGTGGTGACACCACTAGTGGAAAAGACGGCGCCATATGTATCCCACCCAGGAGGCGACGATTATATGTGGGGAAATTAGAACAGTGGGCAGCCACAGTAAATGGTAACAAGGAGGGAAGTGAGAGTGGTGAGAGTGGTAGTCAAGTCACAGTACAGGGTCAAGGCGCAGATGGCAAACAGACACAAGAACATACAGCAGCTAGTAATTCCACTTTGACCACTTCGCCGCCGTCGTCCCACCCACGCGCCGACGCCGACGCCGCGTTGCGTGATGCGTTTATCCAATCTGCGGCAATAGAGACGTTTTTTTTATGGGATAGATACAAAAAAGAGTGGTTGGCACAAAAGAAGGCGGAACTACAACGAGAAGGTGGATTACCAGGAGTTGGTGTAGCACCGGGAGTGGGACTTGGTGGAGTTGGAGTAGCAGGTGGACCACAACTACCGAACGGTGATACTATCAGTGGTGACCAAACTCCCGAAAACCAATTACAAAGTGGTACCATACCCCCCGATTTTTTGCGTCAAATGTTTTATACATTAGCAGACTACAAAGATATATTATACAGTGGTAGTAAAGACGCGAAGAATGGTTACAGCGACATATTTAGTGGTGATAATGTAATTAAGGAAAGAGAAGAGAAAATAAAAGGTGCGATACAAACGTTTTTTCAAAATGGTGATTCCCAACCTCCTAGTGGAAAACATGTCACCCAAAATAGTGTCAAAACCCCTTCAACTAGTGACAAAGACCCTAAAGCCTGGTGGAACAAACATGGTCCCGATATATGGCATGGAATGGTATGTGCACTAACATATGAAGATAGTGAGCAAAAGGGTGGTGGCGGAAAACCAACACAGATTCAAAATGCGCAGAACCTTTTGAACAAAATCAAAAAAGAAACCGGCGAAAAGGAAGGCGAGTACCATTACGGCAAAGTGGAACTTAAAGAAGAGGTCAATGGTGCCAAATCCACCGAATCCACCTCCGCAGCCTCTAGTGATACACCCACCCCCAAAACCACGTTAAAAAATTTTGTGGTACGCCCCACCTACTTCCGTTACCTTGAAGAATGGGGTCAAAATTTTTGTAAAGAGAGGAAGAAAAGATTGGAGAAGATAGAGGAGGAGTGTAAAGTAGAAAATGGTGGTAAAAAACAGAACCCAAAATGTAGTGGTGATGGTGAGGATTGTAAAGATATTCGTGAACAGGATTATGATACTATTTCGAATTTCAAATGTCCAAAATGTGGCATACATTGTAGTTCTTATAAAAAGTGGATACAAAGAAAGGGAAAAGAATTTGAGGATCAACAAAAAATATATAATGAACAAAAAACAAAATGCCAAACGCAAAGTAATGGTGCTGCTCCTAATAATGGTGGTAATACATTTTGTGGAACAGTAACAATGTCCACTACAGCTGCAGAATTTTTAGAAAAGTTAGGACCATGTTCTAAAAATGTTAGTGGAAAGGATAATGAAAAAATATTTGAGGATAAAGATAAAACATTTAGACCTGCAGATAATTGTAAACCATGTTCTCAATTTAGAGTAAATTGTAAAAATGGTAATTGCGGGGGTTCTCCTAATGGAAATACGTGCAATGGTAAAAATAGCATTGATGCAAATGATATTGAAAAAATGGGAAATTCTACTGTAATAGATATGCTTGTGAGTGATGACAGTACAAATGGAGTTGAAGGTGTTTTAGACGAATGTATAGAAGCACATATTTTTAAAGGTATTAGAAAAGATGTATGGGAATGTGGTGAATACTGTGGGGTAGATATATGTAAACCTGAAAATGTTAATGGGGGTACAGATGGTAAAGAATATATACAAATTAGAGCATTACTGAAACGTTGGGTAGAAAATTTTTTAGAAGATTATAATAAAATTAAACATAAAATTTCACATTGTACGAAAAAAGGTGAAAAAACCATATGTATAAAACATTGTGATAAAAAATGTGAATGTGTTGGAAAATGGGTAGAAAATAAAAAAAAAGAATGGCCAAAAATACGAGAACGTTACTTCAAACAATATACAATTGATTATTCAGATATTTACAAAGTGACAAGTTTTTTGGAGGACTCACAGTTTTATACTGAAGTTCAAAAAGCTATAAAACCTTGTCCAACGTTAAATGCGTTCGAGAAGTCAAAACAATGTAATGCAGCTGCGAACACGGAAAATGATAAAAAGAAGGATGTTGTAGAATGTTTGCTTAATAAGCTTGATAGACTTAAAAAAAAAATTGAGGAGTGTCAATCCAAACATAGTGGCAGCCCCGAAGAACGATGTCAAGATCCTCCCCCTGAAGATGATTATGAGGAAGAAAATAATGAGGAAAACCCAGTTACACAACCGAACATTTGTCCAGCTCCAGCGGATGATAAAAAAAAAGAGGAAGAAGGAGACGATTGTAACCCAGCATCCCCTGGTGAAGAAAAAAAAGATGAAAAAAAAGATGAAAAAAAAGAGGAATCAGAAGTACCTGCAAAAGAAGATGGTGTACCAGCAGCAGGACCTGAAGACGATACAGAGGAAAAAGCACCGGTACCAAGAACCCCTGCACTACCAAACCCCCCCCCACAACTCTTGGATGACCCCCTCCTGAAACCCGCCCTCATGTCTTCTACCATCATGTGGAGTATTGGCATCGGTTTTGCTGCGTTCACTTATTTTTATCTAAAGGT
>var7G8_08n05_Pf7G8-2_000224500_Pf7G8_080014200
ATGGCGCCATCAGGTAGCGGTGGTGGGAATGACTACAGTGATGCCAAACATTTATTGGATAGCATAGGGGAAATAGTGCATGACCAAGTGAAAAGTGAATCAAATGGTTTTAAAGATGAGTTGAAAGGAAATTTGACAAGCTCAACATTTTTTGTTGGGGAAACTGTTAGCAGCCTTGATCCGTGCAAGCTTAAAAATGAATATGATAAACTTATTAATGGTAGTGGTGGTAGTCTTGCTTCTGGTGTTGCTCCTCGCGGTCATCCGTGCAGAAAAGATGTTAAAGGAGAAGATATAAACCGTTTTTCTAAAGAACGTGTCGATGAATATGATAACAAAAAAATGAAATGTAGTAATGGTGGAGCATGTGCACCATACCGACGTCTACATCTATGTAGTCATAATTTGGAAAGTATACAAACAAATAATTATAATAGTGGTAATGCTAAACATAATTTATTGGTAGATGTGTGTATGGCAGCAAAGTATGAAGGAGAGTCCTTAAAAGGTTATCATGAGCAATATGAAGTACAATATCCTTCTTCTGGTTCTACAATGTGTACTGAGTTGGCACGAAGTTTTGCAGATATAGGAGACATTATACGAGGAAAAGATCTATTTCGTGGTTATAATGAAAAAGATCGAAAAGAAAAAGAACAATTACAACAAAATTTGAAAAATATTTTCGCGAAAATACATAGTGACGTGATGTCAACGAGCGGGAGTAATGGGCAGGCGTTACAAGCTCGCTACAAAGGTGATGATAACAATAATTATTCTAAATTAAGAGAATACTGGTGGGCACTTAATAGACAAGATGTATGGAAAGCCATCACGTGCGGTGCGCACGGTACATATTTTCGACCAACGTGCGATTGTGGTGATAATCGAGGTTGTTCTCAAGCTCATGAAAAATGCAGGTGTCCCATGACAAGTGATGGCAAGCCCAATGACCAAGTCCCCACCTATTTCGATTATGTGCCACAGTTTTTACGTTGGTTCGAGGAATGGGCAGAAGACTTTTGTAGAAAAAAAAAAATATATGTTGGAATAGTTAAAAAATATTGTCGTGAACAAGATAAAGAGCGTAAGGATCGATATTGTAGCCGTAATGGCTACGATTGCGAAAAAACTAAACGAGCTATTGGTAAGTACCGTATGGGTAAGCAATGCATTAGCTGTTTGTATGCATGTAATCCTTACGTTGAGTGGATAGATAACCAACGAAAACAATTTGACAAACAAGTGAAAAAATACGGAACAGAAATATCAGGTGGTGGTAGTGCTGGTGGTAGTAGGAAAAAACGAAATACACGTGGTGGTAGTAATTATGATGGATATGAAAAAAAATTTTATAATAAACTGAAAGAAAGTGGCTATGGAAACGTTGATGATTTTTTAGATTTATTAAGTAAAGAAAATGTATGCAAAGAAGTTAAAGACGACAAAGGAGGAAAAATTAATTTTGCTGAAAAACATGATAATAATAATAATGATGAAACAAAAGGAACCTTTTATCGATCAGAATATTGCCAACCCTGTCCTCATTGTGGGGTGAAAAAGAATAATAATGGTGGCAGTGGTAATCAATGGGAAAAGAAAAATGATGAGAATTGCAAGAATATAAAACTTTATAAGCCTAAAGATGGCGAGTCAGGTACTCCTATTAAAATCCTTAAAAGCGGTGAAGGAGAAAAAGACATTGCAGAAAAATTAGAGGCTTTTTGTGAAGAAAAAAATGGTGATACAATAAATAGTGTTGCTGGTGTTAGTGCTGGTGGAAAAAATAGTAATAATCAGGATTTGTATGAAGAATGGAAATGTTATCAAATTGGTGAGCTGACGAAAGAAAATAAAAAAAATGGAGATGTAGAGGATGATGACGAGGAATATGACAACGATGTAGAAAATGCAGGCGGATTATGTATATTGCAAAAGATGAAGGGCGAAGAAAAAGTGAACAAACAAAAGACATACAATGATTTTTTTAATTTTTGGGTGGCACATATGTTAAAAGATTCTATATATTGGGAAACACAAAAACTCGATAAGTGTATAAATAATAACACTAATGGCAACAGATGTCGAAATGGATGCATAAAAAATTGTAAATGCTTTTTACAATGGGTTGAACAAAAAAAAAACGAATGGACGAACATAAAACAACATTTTTACACGCAAGAAGATATTGTCAAAAAAGGAGGTCCTATCAAACTTACTCACGATGGAGTTCTTAAACAAGTTTTGGAATTAGAATTTTCTAAGGAAAATTCCACAGAAGATGCCAAAAATAATGTGAGTGCTAGGGAAATAGATCTCATTAACAAAATGTTGGAAGAGGATAAAACAACAGCAGCTGGTACGGACAATAAAAATAAGACCACAATTGATAAATTACTACAACACGAAGAAAAAAAAGCACAAACATGCCTAGAAACACACAGCGAAGATAAATGCAAAAAAGCAGAAGAAGAAAGTCTCGCCCGCTCTCTAGATTCCGTACGTGGCAGCCCACCACCTGGCCCCACTGGTAGTGAAGATGAAGACGAAGATGACGATGACGACTTCGAAGACGAAGAGGAAGATGAAGAACACGGCCGCGAAGACGGCGACGAGGAAACAGCGGCGGAAACGACACCGGGACCATCGGCAACACCAGTACCAGAACTACCAGGACCACCAGCACCAGTAGTAGACGTTTGCACCACAGTGAAAAGCGCACTCGAGGATATGGACACTCTCCAAAAAGCCTGTTCAACCAAGTATGATAAATATGGCCACGAAAAATTCCCCAATTGGAAATGTATACCAAGTGGTGATGTAAAAACCACCACATCTAGTAGTGGTGCCATTTGCGTACCTCCAAGGAGGCGACGATTATATGTGGGAAAACTACACGATTGGGCTATCGCGGTGTCACCACAGGCGGGTGAGGCCACAGTAGTTGGTAGTGAAACGGCAAAGGGTGGTACCACACAGTCACCACCAGGTGAAGCATCGTCAACAAGTGCAGAACAGCCAGACCCCCAAGTGGAACTACTCAAAGCATTTGTTGAATCTGCGGCAGTGGAAACTTTTTTCTTATGGGATAGATATAAACAAGAGAAGAAGAAACCACAAGGTGTTGGAGCGACAGGACTACAACAACTACAAGTACCCGATGGTGCCATTGGTAGTGACCCTGATCCCCAAACACAATTAAAAAGTGGTAAGATACCCCCCGATTTCTTGAGATTAATGTTTTATACATTAGGAGACTATAGAGATATATGTGTGGGAGTTAAAGACAACGATGTGATTAAGGCGTTAAAAGCTAGTGGTGATAACAAAAGTGGCGACAAAAATATAAAAGATATATCGGATAAAATAAAAAGTGTTATTGAAAATAGTGGTGCCATCCCCCCTCCTCCTAGTGGTAGAGCCCCCTCAAATGGTGTCACAACACCTAAAGATTGGTGGGAAAAAAATGGTCCTCATATATGGAGAGGAATGATTTGCGCTTTAACCTATAAAGAAAATGGTAGTGGTGGAGAAAAAAACACAACTATTACGCAAGATACGAATTTGAAAAATGCACTTTGGGACGAAACAACCAAAAAACCAAAAAACGGCAACGACTATAATAGTGTCAAACTCGACGAAAATAGTGGTACCAGCCCCAAAACCAACGAAGCCGCAGCTAGTGGTGAAAAAACCTACCTGTCCAAATTTGTGGTAAGACCCCCTTATTTCCGTTACCTTGAAGAATGGGGTCAAAATTTTTGTAAAGAGAGGAAAAAAAGGTTGGAGAAAATTTATAAAGATTGCCGTGGTGGAGAAAATACTACTAGATATAGTAGTGGAGATGGGGAGGATTGTACTCAAATGCTTCGTGACGATCCTAGTACTTTTCACAGTATTGAATATCCAGGTTGTGCCACATCTTGTAGTTCTTATAGAAAATGGATAAAAGGGAAAAGAAAAGAATATGATGAACAACAAAATGCATATAATGAACAAAAAAATAGTTATCAAAGCCAACATAATGGTTCTGGACCTAATAAGGATGATAATGAATTTTATACAAAACTAGAAACGTGCTCTAAAGCTGGAGACTTTTTAGAAAACATAAAAGACGGACCATGTACTAAAAATAATAATGGAGGCAATAACATAAATTTTAATAATACAGATGATACATTTAAACATGCAGAAAATTGTAATCCATGTTCTGAATTTAAAATCAAATGTGAAAATGGAGTTTGTAATGGTGATGGTAAAAAAGTGAACTGTAATGGAGGAAAGATTAGTGCAGAAAATATTAACAATTCTACTGTAATAGATATGCTTGTGAGTGATGACGGTACAAAGAAATTTGAAGGTGACTTAGAGCCTTGTGGAAGTGCAGGTATTTTTCAAGGTATTAGAAAAGATGAATGGACTTGTGAAAAGGTATGTGGTTATGTTGTATGTAAACCGAAAAAAGTCAATGGGGAAACAGTCACTAAGGAAAAAGATAATGGTAAACACATTGTACAAATTAGAGCACTGTTGAGACTCTGGCTAGAATATTTTTTAGAAGATTATAAGAAAATTAAACATAAAATTTCACATTGTACAAAAACTGACCAAAGATCCACATGTATAAAAGGGTGTGTAGAAAAATGGGTAGAAGAAAAAAGGAAAGAATGGGAAAATATAAAAAAACGTTTCCTTGAACAATATAAAAATAATGAACAGAATGATTACAATATGAGAAGTTTTCTTGAGGAATTGATACCTCAAATGAATCTTGTAAATGATAAAGGAAAGGTTACAAAATTAAGTCAGTTAGATTATTCTTGTGGATGTAGTGCCGATGCGAACGAACAAAACAAAAATGGTTATCAGGATGCTATAGATTGTTTGCTTGACAAGCTTGGCGAAAAAGCAAACGAGTGTAAAGACCAAGCTAGTGGCGAAACAGAAAAAAGTTGTGTTGATTACCCTCCCTTACCTGATGATGACGATCCCCTTGAAGAGGAAAACCCAGTAACCCAACCGAACATTTGTCCAACAACACAACAAGATGAAGAAAAGGAAGAAGGCGGTTGTGTCCCAGTAACACCAGAACCGGAAGCACCAGCGGAACCAGCAGCATCTAGTGAGGACAAATCCGACCAAGTCCCCAAATCCCAAGAAGATGAAGTCCCACAGGAACCTCCACCCCCAGATAAAAAAGCCCCGGTACCAAAAAAAGAGGAAAATGTGGCACCAAAAGTGCCAAAACCAAAACCCCCCGACCTATCGGAACCCCTGAAAAATGCCATGTTATCCAATACCATTATGTGGAGTGTTGGTATTGGTTTTGCGGCGTTAACATATTGGTGGTTAAAG
>var7G8_12n01_Pf7G8-2_000403400_Pf7G8_120060000
ATGGCGCCGCAAGGAGTTAGCGGTGGTGGGGGTGGTGGAGGTGTTGATAAGGATGGTATTGATGAACGAAGTGCCAAACATTTATTGGATAGCATAGGGAAAAAAGTACACGACGAAGTGGAAAAGGATGCTAAAACATATGAAGGTGAATTGAAAGGAGAGTTGCAGGAAGCAGCAAGTACTATTCCGGAATTAGTTGAGTTCTCAGATACATGCAAACTTGTACAGGAATATTATAATCATCCTAATGGTGGTGATGCTGGCGGTGGTAAGGGTGAAAGGTATCCGTGCAAAAAGTTAAGTGGAGAAATGGGAGTAAACCGTTTTTCTGATAAAATTGGTGGTCAGTGTACTAACGAAAAAATGCGTAGTGATGGTAAAGGAGCATGTGCGCCCTTTCGACGTCTACATTTATGTGATCATAATTTGGAAAAAATGGGCACTACAAAAATTGATAACACGCATAAGTTGTTGTTAGAGGTGTGTATGGCAGCCAAATACGAAGGAAACTCAATAGAAACATATTATACACCATATCAACGAACTAATGAGGATTCTGCTTCCCAATTATGTACTGTATTAGCACGAAGTTTTGCAGATATAGGTGATATTGTCAGAGGAAGAGATCTATTTCATGGTAATCCACAAGAAAAAGAAAAAAGAGATGAATTAGAAAAGAATTTGAAAACAATTTTCGAGAAAATACATAGTGGATTGACGACGACGAAGACGAAGACGAAGAAGTCGGCAAAAGACCACTACAAAGATGAAAATGATCCAAATTTTTTTAAATTACGAGAAGATTGGTGGACGGCGAATCGGCACACCGTGTGGGAAGCATTAACATGCGACGTTAAGAGTGGTAATAATTATTTTCGACCAACATGTAGTGATAGTGGTGATGGAAAAGGTCAATATCAAGCTAATAACAAATGCACGTGTAACAATGGTGATGTCCCCACATATTTTGACTACGTGCCGCAGTTTCTTCGCTGGTTCGAGGAATGGGCAGAAGATTTTTGTAGATTAAGGAAACGTAAATTAGAAGATGCTAAAGAACAATGTCGTCCTGTAAAAAATGGTGAACATAAATATTGTGATCTTAATAGGTATGATTGTACAAAAACAGCTAGCGGAGAAAAGAAATTTGTTGAAGATGATGTTTGTAAAGGTTGTCAGTATTCGTGCGCTCATTTTGTAAAATGGATAGATAACCAAAAACTAGAATTTCTAAAACAAAAACAAAAATACAAAAAAGAAATGGAAAAATACACAAAAGAAATAACACGTGGTGGTGGTAGGAAAAAACGGGGTGCAGGTAGTAGTGGTGATAGTAGTAATTATGATGGATATGAAAATAAATTTTATAATAAACTAAAAAAAAAAAAAAATAAATATGGAAAAGTTAATGGTTTTTTGGAATTATTAAATAAGGAAACAACATGCACAAAAAATGGTGTCATAGAAGATGGAGGAAATATCGATTTCAAAACCGTTAATAGTAGTAGTGCTAGTGATGATGGTAGTAATAAAACATTTTATCGTACAACATATTGCGAAGCATGTCCGTGGTGCGGGGCGGAAAAAGGAGAAGATGAAAAATGGAAAGCTAAAACGGAAACCTGCGGAATAGGTAAGGACTATACGAAGTATAAAGAAACTACCACTATAGAAATACTTACCGGTGATAAAGGACAGTTAGATATGGTACGAAAATATAAAAAGTTTTGTGCTAGTGTAAATGGTAAAAACGGTGCAACTCCTAATGTAAATGGTGGTGGTAGTGGTAGTGTTCCTAGTGGTAAAGGTACTGGTGGTGGCGATAGTGGTGTTGCTGCAAATAGTACTACACCTGGTACTGCAAATGGTGGTGCACAAGGTGGAAAAGGTAAAAACGGTGCATCTGGTAAAAACGGTGATAATATAACGGAAACATGGACATGTTATTATGATGAAAATAAAGAGAAAATGTATGGCAGTGAGGAGATTAATTTTTGTGTACTACAAGACGACAAAGTACGGACATCAAAAGAAAAAAGTATGCATTATAATGCCTTTTTTTGGAAGTGGGTATATCATATGTTACACGATTCTTTAGATTGGAGAAAACAACTTGGGAGTTGTATAGATAATGACAAATCAGGACAATGTAAAAATGTATGTAAAAAAAAATGTGAATGTTTTGAAAGCTGGGTTAAACAAAAAAAAGAACAAGAATGGACACAAATAAAAGAACATTTTAAAAAGCAAAATATTGGAGCTTTAACACGATGTAATCCTTTCGTAACTCTTGAATATCTTTTTATGGACGGCGATCTTTTGAAAAATATTGAAGATACTCATGCGGATGTAAAGGAAGATGAAATAAAAAACATTAGGGAAATGTTGAAAGAAACAGTTTTGGATGGTCCCGCTGCTGCTAGTGGTATCGATGGTGTTGGTCGTTATAAGTGTACTGAAGGTGACAACGGCAAACATAATACTAAAATTGATAAATTTCTCGATCACGAAAAAGGAATTGCCAATACATGTGTAAAGAATAATCCAACAGACAAATGCGAAGATACCCCTGGAGTCCGCTCCATAGATCCAGACTCTGATGAAGACTTCTCCGAAGACGAAGAACCACCACCAGAAGAAGTCGAAAATCCATGTGCTACTCCTAGTGGTAGTACATACCCCGTGCTTGCGGAGAAGGTGGCGAAAGAAATGCAGGAAACGGCACACCAGAAAATGATAGAAAATAGTGTTAAAAATAGTGTTGTTCATGGTAAGGGTAAGAGTGGTGAAAGTAAGAGTAGTTTGATAGGAGATATATCAAAAGCTCAATTTAAAGATGGAACTAAAGCAAATGGGTTGACGGAGGACGTATGTGATATAACGGATCAACATTCCAATGATGATCGTTCTCAAGGTGAACCATGTCATGGCAAAGATAGAGGTAACGGGGGTGAACGAATGAAAATAGGAACGGAATGGTCACATATTAAAGAGAAAGAAATGTCATACAAAGAAGTCTATTTACCACCCCGACGTCAACATATGTGTACCTCAAATTTGGAACATTTAGAAACGGGTCAAAGCCCACTTAAGAATAGTGATGGCAAGGTTGTTAATAACTCTTTTTTGGGTGATGTGTTGCTTTCAGCCAAATACGAAGCAAAAAAAATAATGGAACTGTATGAAAAAAGTAATGAGCAAAATGAGACAAAAAATCAAGAGACTCTATGTCGAGCTGTGCGTTACAGTTTTGCCGATTTAGGAGACATTATCCGAGGAAGAGATATGTGGGATGAAGATAGTGGCGCAAAACACATGGAAAATAATTTTAAAAAAATATTTGAAAAAATTAAAAAGCACCCTGAAATCCAAGGAAAATATAACACTGATGGTCCCCCATATAAAAAATTAAGAGAAGATTGGTGGGAAGCTAATAGACGTCAAGTTTGGAACGCAATGACATGTCCAACAAAAAACGGCATCATATGTCCTGGTATGCCAGTTGACGACTACATCCCTCAACGATTAAGGTGGATGACGGAATGGGCAGAATGGTTCTGCAAGATGCAATCACAGGAGTATGACACTTTACAGAAGGCGTGTAAGGAGTGTAAGGCAAAGGGTGATGGTAAAGATTGTACACAGAAGGATAATGACTGTGAGCCGTGCAAGCAAGCATGTGATAACTATAAAAAAGTTGTCGGTGAATGGGAAAAACAATGGAACAATATGCTAGTACAATACCTAATGTTAGACTATGGAGCAAACACTACTGCTCCTTATGGTATTAATTCTTATGTTGGTGCTGTAGGTGATAAAGACAAACCTGTGGTAGAATTCTTCAAAGAATTACAAAAAGAAATTAAAAACAGTGATTCGAAACGTCCAAAACGCTCAACCGATGGTACTACTACGGACCCCATTTTCACCTCTCCCTATAGTTCCGCTGAAGGTTACATACATCAGGAAATGGGACCACATATGGAATGTAAAGAACAAAATGTGTTTTGTCCCAGTGGTGGTAGTAAATACGCTTTTAAGGAACCTCCAAAAGGATATGAAGATGCGTGTAGTTGTAATACTAGAGACAAGACGTCGGAAGCACCAGTAACAAAAAAAGAAGATGATGCGTGTGAAATAGTTAAAAAACTTTTGGAAAATCAGGAATCACCAGAGTATAAAGAGGCTTGCCAACTAAAATATAAAGGTAAAAAAGAAAAACATACTAACTGGAAATGTACTACAAATAAAACTAAAAAGGGACAAGAGGATGACGTTTGTATACCTCCTAGAAGACAAAAATTATATTTAGGTAATTTAGAGAAATTGAATGGTGAAAAATCACAACAAGAATTGCGAACAGCATTTATAAAAGCTGCTGCTATGGAAACTTTTTTCTTATGGCATAGATATAAAGAAGAGAAAAAACCACCAGCACAAGAAGGAGCGGTAGGACTACTACCCATCAACCGTACCCTTGGTGATGACAAGGACCCCCAATCCAAATTACTAAATGGTGAGATACCCCCCGAATTTTTGCGTCAAATGTTTTATACATTAGGGGATTATAGGGATATTTTAGTACGTGGTGGGCACAAGGATGGTAGTGGCAAAGAAATAGTGGTTCATACAAGTGGTAACAAGCAGGATATGGACAAAATACAAAAGAAAATAGATGAAATTTTAAACAACCAAAGTGGCAACAACAAAGGTACTAGTGACACACAACAACAAACCGAACGTGACAAACGTGAAAAATGGTGGACTAATAATGCAAGGCGTATTTGGGAAGGAATGTTATTTTCTCTAACTTATGATATCATGGGAAAGAGTATGAATATAGATGTTTACACAAAACTTACCAGCACCAAAAGCACCAATTATAAGTATGAAAACGTCATATTTAGTGGTGGTCTCAATGGCAATACAAAATTGGAAGAATTCTCACGTAGGCCCACGTTTTTTCGTTGGCTACAAGAATGGGGGGAAGAATTTTGTACAAAAAGAACAGATAAATTGAAAAAGGTTAAAGACAAGTGTCAGGGATTTAATACTAATAATTATAAAATATATTGTAGTGGTGATGGTTATGATTGTACTGAAAAAGAACTTAAACATAATAAAATGTTTACAGATATAAATTGTCTAGACTGTGAAAAAGAATGTACAAATTATAAAAAATGGATACAAAAAAAAGTTGAAGAATTTTATAAACAAAAAAGTAAATATCCTAGCGAACATGGAAATTTAAGCACATGTTATAAGGATGATTGTGATCAAAAGTTTTATAAAGAAATAAAAAAAACTGATTATTCTTCTATTCATAAATTTTTGGAATTATTGAATCATTGCAAGAATGATGGAGATAATAGTGATCAAGATAATAAAATAGATTTTACCAGACCGCTCAAAACATTTTCTCCTTCGACATATTGTAAAACGTGTCCTTTGAGTGGTGTTAATTGTAGAGGGAACATCTGTAACAATGTTCAAGGAAACAAACTTACATGGGAAAATGTTTTCAATGGAAAATATGAAGCCATTAATGGCACTACTAATATTGATGTCGAAATGGTTGATCGTAGGGGAATTAATATTGATAAGAAATTTGAACAATTGTTTAAAAAATCATGTCTTTTCAAAAGTGTCAGAGATCAAAAATGGAAATGTACCTTTATTAATGAAAATATCGATGTATGTAAACTAGATAATTTTAATAATGATATAGATATCAATGAATATATCACATTTAAAATATTGCTAGAGCATTGGTTACAAGATTTCATAGAAGGTTATTATATATTGAATAAAAAAATTGAACAATGTACAAAAGGTGAAAATTCTGTCATAGAAAGATGTACAAACAAATGCGAATGTGTGAAGATATGGATAGAAAAAAAGGAAAAAGAATGGAATCAAATAAAAACACATTTTAATAAACGAGAACGTGATGATCGATTCAATATGGCTTTTAAAGTCCAAAATTTTTTTGAGAAAAATGAAAGTATTCTAAAAAAATTCATACATAATTATGACGATTTAAAAAATAAAGATGAATATGAGGATTATATTAATGATGGTACATGTGGACCCAACAATAAAGGAATAAAAAAAGATATGGTATCTTTTTTACTTTCTGAAATTAAAGAAAAAATTCATAATGCTAATGGAAAACCTGGTGAACCTCAACCAAATTGTGATGAAATCCCCCCCCATAGTGATGAAACCCTCGACGAACAAACCGACACAACAACCGACGACGACAACTCAGACAAAATATATGATACGAAGCCACCGTTTTGTCCAAAAGACGTGGAGGATACAAAGGAAACGGAAAAGCCAAAGGTGCTGCCTGGGCCACCAGATGCATGCAAAATAGTGAAAGAACTTTTGAAGGATAAGGGTGAAACAGATGATATAGATGGGTGCAAACAAAAAGAGGATAAAAAAAACCCATATCCTTCATGGAAATGTGATGAAAATATGTTTGAAAACAACGAAGACGGACCCTGTATGCCTCCTAGAAGACAAAAGTTATGCATACATGATTTAAAAGTATTAACGAACACTTCATCGGAAAAACAATTGAGAGAAGCATTTATAAAATGTGCAGCAAAAGAAGTTTATTGGTTATGGAAAAAATACAAAGAAGATAAAGTAAAGGAAAAACCAAAAGGGGTAACGGAAGTCCACGCAGGTGATCCCCAGCAAAAATTAGAAATTGGAACAATTCCTGACGATTTTAAACGAATGATGTTCTACACGTATGGTGATTATAGAGATTTTTTGTTTGGAACAGATATATCTAGAAAAAATGCAAATAGTGATTTGGAGAAAGTAAAGAATAATATAGATAACGTTTTTATAAATGACCCACAAACAAAGAATACCGAACGCCAAGACTGGTGGAAAATATATGGAAAAGATATTTGGGAAGGTATGGTTTGTGGGTTATCACATCATATTAAAGAAGCGGAACGTGAAAAATTTACCAACAGTGAAGCCTACAAATACTCCACAGTGTCATCCAGGCTGGAAGACTTTGCATCTAGGCCACAGTTTTTACGTTGGTTTACGGAATGGGCAGATCAATTCTGTAGAGAACGTGTTGTAAAGTTCGAGGAGTTGAAAGAAAAATGCGAAACGGTTAATTGTAACAATAAAGATGAAGGTAATCAGAGAATAAAAGAAGAATGTGAAAAGGAATGCAAGAAATATGAAGAATGGCTTCAAGGTTGGAAAGACCAATATAAAAAACAAAGTGCAAAATTTGATAAAGATAAAAAAGCAGGTAACTATGAGCATACTTCTGCTCAAGAAGATGTAGATGTATCCAGTGCTCATGATTATTTACACGAACAATTAGAAAAACTTTGTATCAATGGTGATTGTAAGTGTATGGAAAATTCCTCTATACAAGATGACGAAACAGATTTACCTGGGAAAAATGATCTCCCTGAAGCTTTGGATAATCCACCCAAAGAATTTGAAGAGAAGTGTGAGTGTTCTGAACATTCTGAAGCTATGAGTTGTGTAGAGAAAACGGCACAAAAATTAAGAAAAGATGCAGAAAAAAATGTTAAAAATTATGAAAGCAGTTTGAAGGGCAATGGGAAAAATTATAACGGTACATGTAACCTCATAGAAAAGCAAAATAGTACAAACGGAGAATATTCATGTGAATTCGAAAAACTATATCCTAATGCAATTAAATCTTTGAACGTTTCCTGCGACAATAATGGAAAAGAACGTTTTAAAATAGAGGAAGAATGGAAATGTGATGGACACACAGCTGATGGAAAAAACAAATTATGTATTCCCCCAAGAAGAAAATATATGTGTTTGAAGAATTTGGAAAATATAGTTTCTACAAATATTAGTAATAATAATACATTACTTCAAAAAATCCAAGATATAGCAAAAAATGAAGGAGATAATATAATAAAAAACTTATTACCAAAATATCCGTGTAATGAAAATATAATTTGTGATGCAATGAAGTATAGTTTCGCCGATATAGGTGATATTATTAGAGGAAGAATTAGAATTAAGCCTAACAATGATAATAATATAGAGGAGAAATTACAGGAAATATTCACTAATTTAAAAACAAGAAATAATTCATTTAGGAACATTGATCTAACGCAATTTAGGGAGAAATGGTGGGATGCTAATAGGAAAGAAGTATGGAAAGCAATGACTTGTAATGCTCCAAAAGATGCACATCTTAAAAAAAGAATAAATAAACTCGGAGAAAGTTCACAGAATACAGATGCAAAAACGGAAAAAGAAAAATGCGGTAATGATAAAGAACCTCCTGATTATGATTATATACCTGAACGTCATCGTTCTTTGCAAGAATGGAGTGAATATTATTGTAAAACATTAATAGAAAAAAATGATGAAATGAAAAATAAATGTTCAGAATGTCTAAAAAATGGTACGTGTGAGAATGAGAATAATAAGGAAAATTGTAAAGAATGCATAAGAAAATGTAAGGATTATAGTAAATTTGTGGATAAATGGAAAGCTCAATTTGAAGAACAAAATGAAATATACAAAGAATTATATACACATGCTAGATCATATGGTCCTAATGCTGCACGTCGTGATTTTTCTATAAAATTTATACAACAATTAGATAAAATATGCGAGGATCCAAATAATGCTGAAAAATATCTTGATAAATCAACACATTGCACAGATTATAAATTTTCTGAAACGAATAATAATGAAAATGATGCTTTTTCTCAATATCCAAAGGATTTTAAAGATAAATGTAAATGCAAGGAAAAACCATTACCAAGTCATCTCGGTAAAAACGTAATATCCTTTATACAAAATTCATTTAAACCTCCGAAAATTCCTGGATTAAAAACAATCCAAAACGTTGTTCCTCAAATACCAAGGACTATAAAAAATATTTGGCCCGATGCGCATACTATTCATGAACTGGTTGCTAGATCATTTGATTATTTTGTACCAAAATTTCCAAAACAGGATAAACTGCCCCCAACACACAACATATTGAATGATGTGTTGCCATCTGCTATACCAGTGGGAATTGCTTTGGCCTTGACTTCTATTGCTTTTTTATTTTTGAAGGTAATATATATATATATATATATATGTGCGTTTTTTGTGTCAGTGTTTTTGGATGGATATATATATATGTGGATATGTATATGTATGTGCGGGTGTTTTTGGATGTATATATATGTGTATGTATAAGTGTTTGTGTATATGTA
>var7G8_07n01_Pf7G8-2_000184200_Pf7G8_070005200
ATGGTGGAGTTAGCAAAAATGGCGAAGCCAGTTCGTGGTGGTCATGGTGGTGGGGGTGCTGGCGGTAGTAGTGGTGGTGGTAAGGATAAGTATAAGGATGCCAAAAATGCCAAGGAACTTTTGGATATGATTGGGAAAGACGTGTACGAAACAGTGAAAAATGGTGCTGATGCTAACCAATATAAAGAGGCGTTGAAAGGAAAGTTGCAGGAAGCAACAAATCGTAGTTCGGAAACTGTTAGCACCGCAGTTACATGCGACCTTGTAGAGGAATATCGTAGTAAGGCTGATACAAAGAGTGAAAGGTATCCGTGCACAAATTTAAAAGGAATTACAAGTGAAGAACGTTTTTCCAATACACTTGGTGGCCAATGCACTGATAGTAAGATGCGTAGTGATGGTAAAGGAGCTTGCGCACCATACCGACGTCTACATCTATGTAGTCATAATTTGGAAAATATAGACACAACGTCGATGACGACGCATAAGTTGTTGGCAGAGGTGTGTATGGCAGCCAAATACGAAGGGGACTTAATAAAAACACATTATACAAAACATGAACAAACTAATCAGGGTACTGCTTCCCAATTATGTACCGTGTTGGCACGAAGTTTTGCAGATATAGGAGATATCGTACGCGGTAAAGATCTGTATCTCGGTAATCCACAAGAAAGTACACAAAGAATAATATTAGAAAATAATTTGAAAGATATTTTCGCGAAAATACATAGTGACGTGATGTCAACGAGCGGGAGTAATGGGAGGACGCTACAAAAACGCTACAAAGATAATGAAGGAAATTATTATCAATTACGAGAAGATTGGTGGGCACTTAATAGAGACCAAGTATGGAAAGCTATCACATGCAATGCTGGGGGTGGTAATAGATATTTTCGACAAACATGTGGTTCAGGAGAATGGGCTAAAGACAAATGCCGGTGTAAGGACGACAAGTCAAAGGCTGGCAAGGGCGACGTAAATATTGTCCCCACATATTTTGACTACGTGCCACAATATTTGAGATGGTTCGAAGAATGGGCCGAAGATTTTTGTAGATTAAGGAAACATAAATTAAAAGATGCTAAAAACAAATGTCGTGGAGATAGTGGTAACGATAGATATTGTGATCTTAATAGGTATGATTGCACACAAACTATTAGAGGAAATGAACATTTTGTTGAAAAGGATGATTGTAAAGGTTGTCAGTATTCGTGCGCTCATTTTGTGAACTGGATAGATAACCAAAAACTAGAATTTGAAAAACAAAAAGAAAAATATACAAAAGAAATTAAAAAAAAGCATCCAACAACCATAATAATAAAAACTGCAAATGGAAAAACAACTATTAATAACTTATATGTAAAAGAATTTTATAAAAAACTTCAAGAGAAATATGGAGATGTCGAAAATTTTTTACAAAAATTAAATGAAGAACAAATATGCAAAAATCAACCGTACAATGATGAAAGTAGTATTGATATTAATTTCAAAAGTATTAAAGATATTGACATATTTTCTCATACGGAATACTGTCAAGCATGTCCATGGTGCGGGGCCAAACGTAAAGGTAACGGATGGGAACCTAAAGAAAAAACCTGTGGAAAAAAAAAGGAATACGATCCTAAAAATATTACCGAGATACCAATACTTACCCCTTATATATCACAGCAAAGTATACTAAAAAAATATAATAAATTTTGTAATGGTAATGGTGGAAATGGTGCACCTGCTACTGCAACTGGTGGTGGTCAAATTAAAAATTGGCAATGTCATTATGAAGGTGATAATAATGATAATTGTGTAGAAGGAGAATGGAAAGAGTTTAAAGAGGGTAAAAACGTTATGTCCTATAATGCTTTTTTTTGGAAGTGGGTTCATGATATGTTAATCGACTCTATGCAATGGAGAAATGAACATGGAAATTGTATAAATAAAGATAATGACAACACATGTAAAAATTCATGCAAAAGACCATGTGAATGTTTTAAAAGATGGGTAGATCAAAAAAAAAAAAACGAATGGGAGGCAATAAAAGACCATTTTAAAAAGCAAAATGATATTAGAGAAAAAACAAAATGTGATCCTGGCGTAACTCTTCAATGGGTTTTGATATTAGACTTTTTGAAAGACGAATCCACAGAAGATAAGGAAAATAAGGTGAGTGCAGAGGAGGCAAAGGAAATAAAACACCTTCGCCAAATGTTGCAACAAGCAGGCGTTGATGATCCTGCTGCTTTTGCTCGTCCGTGTACTGAAGATGGTGTCGCTGAACAGGACACTATAATGGATAAATTGCTCAATCGCGAAGAAAACGATGCCACTGAATGCAAAAACTGCAACAAGCCACAGCAATCCGCCGAAGAAGGCGGTGGTGGTGCCGCCCCATCATCACCATCTGGCCCCACTGGTAGTGACGCCACCAAAAAAGAGGAAGATGAAGACGAAGAAGAGGAAGAAGAAGAAGAGGAGGAAGAAGAAGAGGAGGAAGACCAGGGGGAGTCCACGGTGTCACAAGAAGACACGGCGGACGGGAAGGGGAAAACGGCACCAAAAGAGGAAGTGGACAAGGTGAAGCCGGCTTGTGAAATAGTGGCCGACATATTTAGTAGCGTGGAAAATCTCACACAGGCGTGTACCCTCAAATATGGCAAAACCGCACCCACAAGTTGGAAGTGCATAAGTGATACAACCACTAGTGGTGACGAAAAAAGTGTTCCTACCACTAGTGGTGTCAGTGATGCCACTGATGAAGCTCGTGCTGGCCGTTCCAAACGTGAAGCACCTGGTGATTCCACTACATCTAGTAATAGTGGTAGTGTTTGTGTGCCACCCAGGAGACGACGATTATATGTGGGGAAATTGAAAGAGTGGGCAGACAAACAGGTGGGTAACAAAGACGAGTCACAGACACTAACAGGTGGTGAGACAACACAAGGTAACGGCGTGTCGACAGAGACGCCAGAGTCGTCTCTCCTCCACGCCTTTGTGAAGTCCGCTGCGATTGAAACTTTTTTTTTATGGCATAAGTATAAAATGGAGAAAGAAAAAGAGGAAAAAGAAAAAAAAGAGGCAGCACATGGAAGAGTATATGCACTAAAAGACGACAACGAAGAAGCACAAAATTCGTTAGAACGTGGTGAAATCCCTGAAGAGTTTAAACGTCAAATGTTCTATACATTAGCAGACTACAAAGATATATTATTTAGTGGTGATAAAGACAAGAAGAATGGTTACAACGACATACTTAGAGGTGATAAAGAAATTGCGCAAAGAGAAGAGAAAATAAGAACTGCTATAAGTAGCTATTTTTCAAATAGTGGCACATCTCGTACACAACCTGATAAACAAAATAGTGTCAAAGACCCTAAAGCCTGGTGGGAAAAAAATGCAGAAGATATCTGGAATGGAATGTTATGTGCTTTAAGTTATAAAAACAATACACCAACAATGGATGCACAACTGCGCACAGAACTTACCAAAAAAAACGACTACAAAACTGTTACAATAAGTAGTGGTAGTCCTAGTGGTCCTACACTGACCACGTTGTCCAAATTTTCCGAAAAACCTCAATTTTTACGATGGTTCGACGAATGGGGAGAAGAGTTTTGCCGAAAACAAACACATAAGTTAGATATAATTGAAAAGGATTGTCGTGGGAAAGATGGTAATAGCAAGGTTTGTAGTGGGGATGGTTTGAACTGTGATGAACCAGTTCCAGAAAACGAAAAAATTTATGAGGGTTTCCATTGTCACAGTTGTGCCAAATCTTGTAGAAAATATAGGAAATGGATAGGAAGAAAAAAAATCGAATTTACTGAACAATCAAATGCATTTACCAAACAAAAAGACAAATGCAAAGAGGAAAATGATAGTGCTCAAAGTAATAAGGATAGTAATGGAGTTTGTGCAACACTAACAACGTACAATGACGCTGCAGCATTTTTAAAAACGTTAGGATCATGTAAAAAGGATAGTGAGAGTGGACAGGGTACATTAAACGGTACATTAGATTTTGATGTAAACGGTAAAACATTTAAAGATGCAGATAATTGTAAACCATGTTCTGAATTTAAAATAGATTGTAAAAAAGCTAAATGCAGTAATGGTGATGGTACAAAAGGGAAGTGCGATGGAAAAACAGCTATTACTTCAAAAGAAATTGAACAAATGAAAGAAAATATACAACTAGTAGATATGTATGTGAGTGATAAAGTTACAAAGGAATTTGATAGTGATTTAGGCGATTGTATAACTTCAGGTATCTTTGAAGGTATTAGAAAAGATGTATGGAAATGTGGTGAATACTGTGGTGTACATGTATGTACTCTGAAAAAAAACGTTAACAATGGGAAAGATGAAAAACATATCATAGTCAAAGAATTGCTTAAACGATGGCTAGAAACTTTTTTTGAAGATTATAATAGAATTAACAAAAAATTAAAGCCATGTACGAAAAATGGTAAAGGATACATATGTATAAAAGAGTGTGTAGATAAATGGATAACTAAGAAAAAGGATGAATGGCAAAAAATAAACAGTACTTACCTTGAACAATATACAAAAGATAATGAATCATCTTCTAATGATTTATACTCTTTTTTGGAGACCTTGATACCTCAAATTCCTGTTGTAACTGATAAAGGAAAGATTAGTGATTTAAATAAGTTAAAGAAGTTATATAGATGTAGTTGCGCTGGAAACTCACAAAAAAAAGATGGTAAAAAAAGTGATATTATAGATTGTTTGCTTGAAAAGCTTGAAGATAAAGAAAAAAAATGTAAATCCCAAGCTAGTGATACTGACTGTAACACAGCCCCCACATCAGACACCACCCTTGACGATGAGGAACAATCCCTTGAAGAAACAGAAGAAAACCCAGTGGATCCACCAAAATTTTGTCCGAAAGTGGAAGAACCAGAACCAGTGGTAGAAGGAGATTGTAAAGCAGCAGAAACTCCTATTGTACCCGAAAATGGTGAACCCAAAGAAGATGAACAAGAAAAAGAAGATGACCAAGAAGCTGGTGGCCCAGCAGCACAACCCGAAGACGATACAGAGGAAAAAGCCCCTGCACCAGCACCAGAATCCCCATCACGACAACCCCAAAATCCGTGGGAACCATACCTATCACACCCCGCTGTCATACCCGCCCTGGTGACCTCCACCCTCGCCTGGAGCGTTGGCATCGGTTTTGCTGCGTTCACTTATTTTTATCTAAAG
>var7G8_05n04_Pf7G8-2_000119100_Pf7G8_050005300
ATGGCGCCATCCACTACGTACAGTAGTGCCAAGGAACTTTTGGATAAAATTGGACAAAAAGTGTACGAAGAAAAAGTGGAAAAGGATGCTGATGCTGAAAAATATAAAGAGGCGTTGAAAGGAAAGTTGCAGGAAGCAGAAGGTATGGGGGAAAGAGCTAGCAACAATGATCCATGCGATTTTAATTATACTAAGGAACTCATTGGTGATGCTAGCGGTGAAAGGAATCCGTGCGGAAATGGAAAAAATGCAAAAAATGAAAATGTAAAACGTTTTTCTGACACACTTGGTGGCCAATGCACTGATCAACAAATAGAAGGTAATGATCGTAATAAAACTGGTGGAGCATGTGCTCCATATAGACGATTACATTTATGTAACAAAAATATGGTAAAAATGGACACAAATAATAATGATGGTAAAGCTAAACATAATTTATTGTTAGAAGTGTGTATGGCAGCCAAATACGAAGGGGACTTAATAAAAGACCATTATACAGGACATCAAGTAACTAATCATGGTACTGCTTCCCAATTATGTACTGTATTAGCACGAAGTTTTGCTGATATAGGAGATATTGTCAGGGGAAAAGATCTGTATATTGGTAATCCACAAGAAAAAGAACAAAGAGATAAATTAGAAGATAATTTAAAAAAAATTTTCGGGGATATATATAATGAGTTGACGAGCGGGAACAATGGGGAGATAGAAGCTCGCTACAAAGGTGATCCAGATTTTTTTAAATTACGAGAAGATTGGTGGAATAATAATAGAAAAATGGTATGGCGCGCGATAACATGCGGCGCTGGGAGTGGTAAATATTTTCGACCAACATGTGGTTCAGGAAATTGGACTAAAGACAATTGCCGATGTGCCATTCATGGTGTTCCTACATATTTCGACTACGTGCCACAATATTTGAGATGGTTCGAGGAATGGGCAGAAGACTTTTGTAGGAAAAAAAAAATAAAAGTAGAAAATTTGCAAAAACAATGTCGTGGAGAAGATGAAAGCGGTAACGATAAATATTGTAGTGGTAATGGATATGATTGCACAAAAACTATATACAAAAAAGGTAAACTTGTTATAAGTAGTGAATGCACTAAATGTTCTGTTTGGTGTCGTATGTATGAAACTTGGATAGATAACCAGAAAAAAGAATTTCTAAAACAAAAAAAAAAATACACAAGCGAAATGCAAAAATATACAAACGGAGCATCAAAAGGAACAAAAACAATAAAAACTGCAAATGGAAAAACTATTAATAACTTATATGTAAAAGAATTTTATGACAAACTTAAAGGTGACTATGGAAAAGTCGATGATTTTTTAAAATTATTAAATAATGAAGATGTATGCAAAAAAATTAAGGATAAAAAAGAAGAAATTAATTTTACTGAAAAGGTTGAGGTTGATAAAAATATTAATAGTCCAGGAACGTTTTATCATTCGGAATATTGTGAAGTATGTCCCGGATGTGGGGTCAAACGTGACGGTAAGGAATGGAAACAGAAAAAAGAAGGTAAATGCGATGGTAAAAAACTTTATACTATTTCAAGTAATGACGAATCTACTAATATAGATGTCCTTTCCTTCGGCGATAAACGTGATCAGATAAAAAGTAAAATTGACACGTTTTGCAAAACACAAAACGGTAATAGTGGTAAGCCTAGTTCTAGTGGTAGTGGTGATTGTGGTGGTACTAATAATAGTGATTCTTCTTTGTGTGAAAAATGGAAATGTTATGAAGCTAAACATGTACAGAAAGATCAAAATGCACAGGAGGATGACGATGACGATGACGACGTCGACGGCAAGTATGTAGAAAATGGAGGCGGATTATGTATATTGGAAAACCAAAAAAAAAAAGAAAAAGGAAAAGAAAAAACGTCTGAAATGGAACCTGAGCAATTCCAAAAGACATTCAATAATTTTTTTTACTTTTGGATAGGACGTTTTTTGAACGATTCTATGTATTGGAGAGAGAAAGTTAACAGTTGTATAAAGAATCCTAAGCGAAAGAAATGTGAAAATAATTGTGAAAAGCTTTGTGGTTGTTTTAAAGAATGGATTGGAAAAAAAAAAACCGAATGGACACAAATAAAAAAACATTTTGACACGCAAGAAGCTTTTAAGAATGGAGGAGAAAATGGCACAGGTGACATGTTAGGCGGAATAATGCAATCTCCTGTTTTTGTTCTTAAAACAGTTTTGAACATAGAGGATCTTTTCGAAAATATTAAATCGGGTTATGGGGATGTAAAGGAATTAGAAGGAATTGAGAACATGTTGGAAAAGGAAAAAAAAAATAAAGAAGAAGCATCTGGTGGAACGGACAATGAAAATAATACCACAATTGATAAATTACTACAACATGAAGGAGACGAAGCCGGTGAATGCCTACAAAAACGCAAAGAAAACTGCAAACAAGCACAAGATACCGGTCCCGGCCCATCACCACAACCTGGCAGCCCATCACGTGTGCCCACTGCCGTCCCCTCCCAAACATCACCTGACCCCAATTCTCACCAACCTGCAGAGGATGAAGAAGAAGACGAAGACGACGAAGACGACGACGGCGGCAGTGACGTCGAGGAGGTAACAGAGAAGTCAGTGGAGGCACCAAAAGAGGCGGAGGTGGCACCACCAACAACAAAAGATGTGGTGAAGCCGGCATGTGAAATAGTAAAAGACCTATTTAATGACACAAGCAATTTTAAAGACGCTTGTACCCTCAAATATGTGAAAGGCAAAAACTACGGTTGGAAATGTGTTCCTACCACAAGTAGTGGTGACAATACTACCACTGGCAGTGAGGGTAGTGGTGAAAGTGGTGACGCCAAACGTCAACGACGTAACGCTAGTGATGATCCTACCACTAGTGGTGGTAGTGAACCCACTGGTGGTAACGACAAAGCCACAGGTGGTGCCGAAGGTGCCACTGGCAGTAGTGGTGATAACACCGGTGGTGTTTGTATCCCACCCAGGAGGCGAAAACTATATGTCACACCACTAACGAAATTGACAGGTGGTGACGGTAACACACAGGAGAGTGGTGGTGAGACCACGGAGGGGTCGAAGTCACAAGAGGGAGTGTTACAGACACAAGGTAGTAGTGAGTCACAACCACAAGTTCAGGACGCCGCGTCGACCTCGACGACAGAGTCGTCTCAGCTCCTCCGCGACGCCTTCATTCAATCTGCGGCAATAGAGACTTTTTTCTTGTGGGATAGATATAAAAAAGAGTGGGATCACAGGAACAAGAAGTCACAAAATGAAGTGGGAGGTGTACTCTCCAGTACCCCCTACATCGGTTCAGAGAGTGATGACAATAACCCCCAATCCCCCCAATCCCAATTACTTAGTGGTAAGATACCCCCCGATTTCTTGAGGCAAATGTTTTATACATTAGCAGACTACAAAGATATATTATTTAGTGGTGTTAAAGGCGAGAAGAATGGTTACAACGACATACTTAGAGGTGATAATGTAATTCAGGAAAGAGAAGAGAACATAAATACTGCTATAGAAAGTGTTTTCAAACCTAGTGGTTCCTCACCTCCTGCTCCTGACAAAAAAAACACACCAAAAGACTGGTGGGATCAAAACGGTCAACATATATGGAATGCTATGGTATGTGCCTTAACCTATGACACAAACACAACGAGTGGCAAAACAACTATTACCCAGGATGGTACTCTGAAAGAGAAACTCTTGGACAACAACAACAAACCCAAAACAAACGCCGGACCCAAAAGCAACATCGACTATACGTATGAAAAAGTGGAACTTAAAGAAGATGAAACGTCTTCCGCCAAAGCCCCAAAAGCCGCGGCCTCTTCCCTCCCTAGTGGTGAAAACACCCCCACCACCCTTGACTCCTTCGTCAAACGCCCCACCTACTTCCGTTACCTTGAAGAATGGGGTCAAAATTTTTGTAAAGAGAGGAAGAAAAGATTGGAGAAAATTAAAGTGGATTGTGAGGTGGAAGAAAATAATGGTCGTGGTAAACAAAAAATCCAAAAATATAGTGGGGATGGAGAAGATTGTCGTGATATTCGTAAAGAGGATTATAGTAAAGTTTCGGATTTAGAAGGTCGCAGTTGTGCGATTTCTTGTAGTTCTTATAGAAAATGGATAGGAAGGAAAAGAATCGAATATGATGAACAAGAAAAAATATATGATAAACAAAAAAGTAATTACGAAAATGAAAGTAATAACCATGGTAATGAATTTTCTAAAATACTACAAAGTCGCTCTGAAGCTAAAGACTTTTTACAAAATTTAGGACCATGTAAAAAGGATAATGGAAATGATAACAAAATTTTTGATGATAAAGATAAAACATTTGGACATGAAACATATTGTGATCCATGTTCTTTAATTGGATTTAAATGTAAAGGAGATGATTGCAATGTTCGAGCAAACGTGACGTGCACTGGAGTAAAGATTACTGAACAAGATATTAAAAAGGAAGGGAATTTTACTGACCAAATAGATATGATTGTGAGTGATAACCTTACAAATGCATTTCCAGAAGATTTAAACGATTGTAAAAATGCAGGAATCTTTGAAGGTATTAGAAAAGATGTATGGAAATGCACTTATTTCTGTAATTCAGATGTATGTGGTCTGAAAAATAAAAATAATGGTATAGATGATAAACAAATTATATTAATTAGAGCATTGTTTAAAAGATGGTTAGAATATTTTTTAGAAGATTATAATAAAATTAATGCCAAAATTTCACATTGTATGAAAAAAAGTGATGAATCCAAATGTATAAAAGAATGTGGGACGAAATGTGATTGTGTGGGAAAATGGATAGATAATAAAAAAAAAGAATGGGAAGAAATAAAAAAACGATACCTTGAACAACATAAAGCTACTGAATCACAAGTTTTCGAAGTGAAAAAATTTTTACAGCAGGGACTCTTTTACAATGAAGTTCAAAAAGCTATAAAACCTTGTCCAGCTTTAGATGAGTTCGAAAAGTCAAAGGAATGTACTGAGACTGAAAACACAAAAAATGATAAAAAAAGTGATATTATAGATTGTATGCTTAAAAAGCTTGAAGATAAAATAACATCTTGTAAAAAGAATCACACCCCTAGTGCCGAAACCCAAAGAACGTGTGATGAATCCTCCACCCCCCTCGTTGAAGACGATGATCCCCTTGAAGAGGAAAACCCAGTAACCCAGCCGAACATTTGTCCAACACAAGCAGAACCAGAGGAAAAAGGCGGTTGTGAACCACCAGCAACAACAGAAGCAGCAGAAAAACCAGCAGCAGAACCCGAAGCCGATCCTGAACACGAAGTTCCTCCAACAAAGGCCCCTGAGGCGCCTCCATCACCTGTACATCCAACCCTGTCCGACCAACCAACAAACTCTATAAGTGACATATTATCATCTACCATCCCCTTTGGAATAGCTATTGCGTTAACTTCGATAGCTTTTTTATTTTTGAA
>var7G8_05n02_Pf7G8-2_000151900_Pf7G8_050037900
ATGGGGAATGAACAATCATCATCATCATCAGAGGGGGCTAAAAATCCTAGTATAATAGAAAGTCAGAACAGTCCAAGAAATGTTTTGGAACGTTATGGCGAAGGTATAATGATAAAGGAAAAAGATGAGGCAAGAATATATGAGAATTCGTTGAAAGGACAATTGAAACAAGCAAAATTTCGTGGTGGTCCTTCTACGTCAGTAGATGAGCAGTATTATTATTATCCATATCCATGTAGTTTAAATCATAACGAACATACTAATATACGCCATGATAATGTGGATGAGAGACATCCTTGCCATGGTAGAGAACAAAACCGATTTGGTGAAGGACAAGTATCTGAATGTAGTAACAGTAAAATAAAAGGTCATGAAAATAAAAGTGATGGTGGAGCCTGTGCGCCACCAAGAAGACGACATATGTGTGATAAAAACTTGGAAGCTCTAACTGTGGAAAATACACAAAATTGTGACGACTTGTTAGGAAATATATTGGTAGCAGCAAAATACGAAGGTCAATCTATTGTTAATAATCATCCAGATAAAAATAATTCAAATAATAAATCAAGTATATGTACTGCTCTTGCACGAAGTTTTGCAGATATAGGTGATATTGTAAGAGGAAAAGATCTTTTCCTTGGTGCTCCTAATAAAGAGAAAATAAAATTAGAAGAAAATCTGAAAAAAATATTTGATAACATTAAGAATGAAAATGCAGAACTTAGTAAATTATCACTTGAAAAAGTTAGGGAATATTGGTGGGCAATTCATAGAAAAGAGCTATGGGAAGCATTAACATGCAGTGCACCAAAAGGTGCTAATTATTTTGTATATAAATTAGATAGACCTAAATTTTCTAGTGATAGGTGTGGACATAATTATAACGGTGATCCTCTTACGAATTTAGATTATGTTCCTCAATATTTACGTTGGTTCGACGAGTGGGGAGAAGAGTTTTGTCGAAAAAGAAAAATTAAATTAGAAAACGTTGAAAAAGCGTGTCGTAAAGACTCAGAAAAATTATATTGTAGACATAATGGATATGATTGTACGAAAACTATTAAAAATGAAAATATTTTGTTTGATGATCCTAAATGTACTGACTGTTTGATTAAATGCAGTCTTTATGAAATTTGGTTAGATAATCAACAAAAAGAATTTGAGAAACAAAAAGAAAAATATGAAAAGGAAATACAAACATATATATCTAATAACGAGATATCTAATAATAATATTAGTAATGAATATAATAAACAAATTTCTGAAAAATATACGGACAAGAAATATGAAACTCTTGACAAATTTTTAAATTTACTAAAAGAAGGAAAGTATTGTAAAGAACGAATGACAGGAGAAAGTTCTATTGATTTTAATAATGATGTGGATAAGACATTTTCTTATTCAAAACATTGTAAAGTGTGTCCCCATTGTGAAGTCGATTGTGAAAATGGAAACTGTGAAGTGAAAAATAAGCCTGATGGTAATTGTGGAAAAAACGTAAAATATAAACCTCCATACGGTGTGAAGCCTACTGAAATTACTGTCCTTTATAGTGGTAATGAAAAAGGTGATATTTCTAAAAAATTAAGTGAATTTTGTAGCAACAAAAATAATATAAATGTTAAAAACAATGAAACATGGAAATGTTATTATAAAAATAGTGACAATAATAAATGTAAAATGGAAAGCAATAGTGAAAACAATAAGGGCGCGGAAAAAATAACATCATTTCATGAATTTTTTGAATTGTGGGTTAAGAATTTATTAAAGGATACTATGAAGTGGGAAAACGAAATTAAGGATTGTATAAATAATACTAATATCACGGACTGTAATGATGAATGTAACAAAAATTGCGTATGTTTTGACAAATGGGTTAAACAAAAAGAAGAAGAATGGAAAAATGTGAAGAAAGTATTTGAAAATAAAAAGTATATACAGGATAAATACTATCTTGATATTAATAAACTTTTTGAAAGTTTTTTGTTTAAAGTTATAAGTGAACTTGACCAAGGAGAAGCAAAATGGAACCAACTTAAGGAAGAATTAAAAAAAAAAATTGAGTCTTCTAAAGCAAATGAAGGAATTAAAGATTCAGAAAGTGCAATAGAACTGTTGTTAGATCACTTAAAAGAAAGTGCCACAACATGCAAAGACAATAATGCAAACGAAGCATGTTCCTCTTCCCAGAAATCTTCACCAAACCCCTGTGCAGATAAAAGTGGTGGCAAACTTGTGAGTGTAAAACAAATAGCACAATACATTAAACGACAGGCGTACGAACAAGCAAATTATCGTAGTGATGGTCTACATAAATTGAAAGGAAAGGCACACGAAGGTAAATATAAGCGTAAGGGTAGGGAAAATTACTTCAAGGACAAATTATGTAAAATAGGTAAATATCATTCCAATCGTGATCCTTTTGAATCAAAGGGACCATGTTATGGAAAAGATGGCAATAAGTTGAGTTTTCAAATAGGAACCGATTGGAAAGGTGCAGAAGAGGAAAAAATGATATACAATGATGTCTATTTACCTCCAAGAAGAGAACATATGTGTACATCCAATTTGGAACATTTAGTTACGGATAACAAACCGCTTGATGGAACTGATGGTAATCCTAAGCTTGTTAATAATTCATTTTTAGGAGATGTTCTTTTATCAGCAAAGTACGAAGCACAACGAACAAAGGAAGATTATGAACCAGTAAGTGATGAACAGAGTATATGTAGGGCTGTACGTTACAGTTTTGCAGATCTTGCAGACATTATTCGAGGAAGAGATATGTGGGATAAAGACGATGGCGCACAAAAAATGGAAAGAATTTTGAAAAGCATATTTAAAAATATTTACGAAACAATTGGTGATAAGAAGGGCAAATATACGAACACTGATGGTAAATATTTAGAATTACGTGAAGATTGGTGGGAAGCAAATAGAGCAAAAGTATGGGAAGCCATGAAATGTGCAATAAAAGGTTTGAATGTTACGTCATCCGACGGAAAATTAAGTGATCATTGTGGATATAGTGATCATACACCATTGGATGATTATATCCCACAAAAATTAAGATGGATGGCAGAATGGGCAGAATGGTATTGTAAAGTGCAGTCACAGGAATATGACAAGTTGAAGAAGAGTTGTGTTATGTGTATGCAGAAGGATAATGGTAAAAATTGTTGGAAACACAATAGTGAATGTGGTGTGTGCAAAGGAGCTTGTACAGCATATCAAGGGAAATTATTACCATGGGAATATCAATGGAATGTAATATCACATAAATACGAAACATTATACGAAAAAGCACGAATTGCTGCTGATAATGGTGGTCTTGATACTTCTAGTGGTGATATAGATCCAAAAGACAAAACTTTGGTTGAATTCTTATTCAATTTATACGTACAAAATGGTGGAAAAATTGGTACCATTGGTACCACTGGTGATAAGGATACACGTGATACAACTCCCACAGTGTATAGTACTGCTGCAGGATATATACATGAAGAAGCACATATTGGTGATTGCAAGGAACAAAAAAAGTTTTGTGAAAAAAAAAATGGTGCGAAGCCACCCAGTGGTGACCTAGAAGTCGACAACGAATATGCCTTTAGGGATAAACCAACTGATCATGATAAGGTGTGTGATTGTGAAAGTGGGGAGAAGTTGCAAAACAAAAAGTCAGAAGGGATAGTACTAGTGGAACCGTGCAATGTAGTGAATACACTACTTAAGGATAAAAATGAAAACAGTGATATAGATCAGTGCATTAGAAAATATAAAGATGGAAAGGAAAAATATCCTGGATGGGATTGTACAAGAAATAAGATTAAAATCGGAGAAGAAGGTGCCTATATGCCTCCAAGAAGACAAAAGTTATGCGTAGACTTTTTAAAACAATTGAAAGACCAAACAGACGAAAAATTGAGAGATGCATTCATCAAATCTGCAGCAGCAGAAACTTTTTTGTCATGGCATAAATACAAAGAAGATACACAGAAAGAAAAAGCAACACACACAGCAGATAATGATTTGAACAAAGGAATAATTCCTGAAGATTTTATACGTCAAATGTATTATACATTTGGAGATTATAGAGATTTATGTATGAATAAAAATATAGGTAATGACGTGAGTAACGTAGAAAGTAAAATAGAAGGTGTTTTCTCAAAAGCTGATGGTACATCTTCTAGTAACCTATCACGCGAAGTATGGTGGAAAAAGCATGGTCCTAAAATATGGGAAGGAATGTTATGTGGATTATCACATGCTGGTGGCAATGACGCTATCAAAAGCAACCAGGACTACCAATACTCCGAGGTTAAAATATTTAAACAAAGTGATGGAAGTGGTATCACATTATCCCAATTTGCCGAACGACCCCAGTTTTTGCGTTGGATAACCGAATGGTATGACGATTATTGCCATACACGACAAAAATATTTGAAGGATGTGAAGGAAAAATGTAAGTCAAATGACCAATTGAAGTGTGATAAAGAATGTAATAACAAATGCGACGAGTACAAAAAATATATGGAAGGGAAAAAAAAAGAATGGGATGCACAATATAAATATTACAAGGAACAACGCAACAAAAAAGAAGTCGTTAACGATTCCAAGGGCATAATTGTTAAGGACTATGTTTTGGCGAATGCAAAAGAATACTTGAAAAAGAAATTTACTGCTATTTGTGTTACATCCAGTGGTAAGGCACAAAATAGTGCCACCGAGGAAGTAAAAAAAAATATCGAATTGTTAAGTGAAGGGCAGTACTATGATGCAAAGGAACATTGCGGGTGCACAAAATTTATTCACGACGACAAATATAGTAAGATTTCGGGTCGTAGTAATTGTTGTGGTCTAAACAGTGATGCTAAAAAAAACAAGATTAAATGGAGAAACAGTGATGAAAAGGACTATGCGTTTTTAAAGGAACGTAACTTGTCTGGCGACGTATTTTTTCCTTCTCGTCGATTAGGTATATGTTTTCGAGGACTGGATGGCTATTATAGATATCCAGAAGTTAAAGACAAAGATACGTTGCGAAAAACATTGATGGAAGTTGCTGCAACGGAAGGGTACAATTTGGGTCAATACTACAAAGAAAAAAAAAAAGCAAACAAGGAAGCATATAGATATTCTTATGAGGTCCGACCTTATAGTGCTATGAAATATAGCTTTTATGATTTAAGAGATATAATTCTGGGATACGATAATTTGGAAGATAATAGCACTACGACAGAAAAAAATTTGAAAGAAATATTTAAAAATGAAAGCAAGGAAGATAGTCAAGGGCGCCAAACATTTTGGAATAATAACAAAGACTGTGTATGGGAAGCAATGAAATGTGGTTATAAAAAAAGTGGCGAAACCATTCCTGATGAATTTAAAAATATGCCAAGTGATAGTGATTATCCTATTGGATCGAATCGCGATGAAGGTACTGCGTATCAGTTTCTTCGATGGTTTGCCGAATGGGGCGAAGATTTTTGCAATCAACGGAAGAAGCAGTTGGAGACTTTGAAAGAAAAGTGTCCAGGTGACATATGTAGTAAAGATACTAGGACGCAAAAACAATGCACTGATGCGTGTAAAAATTATGGAGAATTTATTAATCAATGGAAATTGCAATATAAAGAACAAAGGAATAAATATAGAATAGATAAAGTAACCAAAAACAAAAACCATCCTGTTGCAAAAGATGCAAAGGACGCTCGCGAATATTTAGACAAACAATTACAAAAATTTTGTGAAAATAAAAGTGGAGATTGTGAATATAACTGTATGAAAGACGCGTCCACACAGTTGTTAACTGATGGTCATAGTCAAAATATGCCCGCATCATTAGACGATGAACCAAAAGAGGTTGAAGGAAAGTGTAATTGTCAAGTGGCACCTGGTCCACCACGTGTACGACGGGAAACACCGTCACCACGGGTATCACTGATACCAAAAGCGGTGGCATCGAAAAAAAAAGCGAAAACAGCGACGCCGACAAAACAGCCGAAAAAAGTGGAAAATCCAACAACAGAAATGCGAGCACGAAAACGAACCCGACGAGCAGCACAACAAACACAAACACGAACCGCACGAGCAGCACCACAAGAACTAACACGAACATCAACACCAACAACAACACCATCTGATGTGTTCAAAATAGTGAAGAGTGTTCTTTCGAAAAACCCAGACATCAAGGGTGGAATAGAGAAATGTTATCCAAAAACTAATGGACAATATCCTCAATGGGATTGTACTCCAAGTAAGTTTAAAAAAAATGAAAATGGAGCCTGTATGCCTCCTAGAAGAAAAAAATTATGTATAAATAATTTACAATATTTGAATAATAAAACAGAAACGAAAAATGAAAATGATATAAAAGAGGCTTTTATTAAATGTACAGCAATTGAAACACATTTTTTGTGGAAAAAATATAAAGGAAATAACCATGAACTAGATGAAAAGTTAAAAGATGGAGATATTCCAAAGGATTTCATAAGAATTATGTTTTATACATTTGGTGATTACAGAGATATATTTTTTGGAACAGACATTTGTAAGGATAAAAACATTGATACAATTTCACAAAATGTAGAAAAACTTTTAACAAAAGAAAAAGATGATATTTTAAAAACGATGGATGAAATAAAGAGACATTATTGGGAACAATATGGTCCTGATATATGGAAAGGTATGTTATATGGATTAACTTATCATCTCAATGATGAAGGGGGAAATAGGATCCCAGAAGACTCCAAATACCAATACAACACACTAAAACCTGATCTGGAGAAATTTGCAAAAAGGCCCCAATTTTTGAGATGGTTCACAGAATGGGCAGAAGAATTTTGTAATAAGAGGAAGGAACAGTTGAAAAAATTGGAGGCGGGCTGTAAGGAATATGAGTGTAATGGTAGTGATGACGGTAAGACACAAGAATGTGCAGAGGCGTGTGTAACATATCAAAAATTTATTAAGAAGTGGAAAACTGAATATGAAAGACAAAGAGAAAAGTTCAAAAAGGATAAAGATGGCAAAAAGTATAAGGATTATCCTTCTACTGAAAGAGACATAGAGAAGGCAACATGTGCTCATGAATATTTAAACATGAAATTAAAAGAATTATGTGGCAATAAGGATTGTTCTTGTATGCAAAAACCTTCTTCACAACTACCAAAAACAACACAACAATCACAATCATCCGATGCTAATGATATGCCAGAATCGCTGGATTATGTTCCTGAAGAATTTAACAAGTGTGAGTGTCCTGAACTTTCAAAAAAGGGATCTATGATTCATACAAAAAAAATTACTGAACCTAAAATACCTATGAATTGTGTAGAGAAAGCAGCATATTATTTATCTAAAGAAGCAGAAAATAATATGGATATTACCTTGAAGGAAAAATTTATACCTATTGAGTCTACAAAGGAAAAGGAAAGTAAAAATAGTTGGACTAATAATAATCCTTGCGATCCTAAGAAACCTTATTCACCTCATAAATATGTAAGTATAAGTCCATGTGAGGGTAAAGGAAAAGATCGTTTTAAGGTACATTCTGAATTAAAATGTTACAAAAATTTAAAAGGTTATACGGAAACTAAAACAGTATGTGTACCTCCAAGAAGAGAACATATGTGCTTAAGGAATTTAGATGAAATTAAAATTGAAAGACTTAAGGATAGTAATTATCTCCTAAAAATGGTTCGTCGAACTGCACGAAATGAAGGAATAGACATAATAAAAAACTTCAACTCAGAGAACGGGTGCGCAATGAATCCAATATGTGATACTATGAAATATAGTTTCGCTGATCTGGGTGACATAGTTAGAGGAACAGATATGTTACGAATTGGTGGTTACTTACCTCCCGTAGAAATAAAATTATATAAGGTTTTTGAATACATATATGGAAAATGGAGAAATAAAAATAAAGGTAGAAATAAATACAACGATGTACAAACGTTTCGTTCTGCTTGGTGGGATGCTAATAGAAAAGATATTTGGAAAGCAATGACGTGCAAAGCACCAGAAGATGCAAAACTTTTTAGAAAAGGAAGAATGGATGGATTTGAACGCATAACATTAATACAAGATAAGTGTGGACATAAGGACGATCCACCTGTTGATGATTATATACCTCAACGGTTTCGATGGATGACTGAATGGTCTGAATATTATTGTAAAGCACTGATCGATGAATTGGAAAAATTTAAAAAATCATGTGATCACTGTAAAACAATTGACAGATGCAAGAATGATTATGATAAAAATAAGTGTGAAGAGTGTAAAACGAGATGTCAAGAATATAAAAATTTTGTTCTTAAATGGAAATCTCTATTCGATATACAATCAAATAAATACAAAGAATTGTATGAACAACCAATAGATACAAAAATCTCTGCTTATGATCATGTTCAAAATTTTGTACAAAAGTTGAAATCTTTTAAAAGTGAATGTTCTGTTGAAAGCTTTTCTGAATATCTTCATGAAACAAGTAAGTGTTTGAACTATAAATTTAATGAAAATGATGGTTCTAATATACGATCATATGCTTTTGAAGAAACACCAAAAAGTTATAAAGAAGCTTGCAGTTGTACATTACCTTCTAAGAATCCATTGGATAATTGTCCTACCGATAAAAACAAAGATGGATGTAAGGAATTACAAACTTTTACCTTCTGCTCGAAGAATGATTATGATAATAATCTTGATAATTGGAATGCATACCTTGTTCTTAATAGTTCAGATGATAATAAAGGTGTATTGATTCCTCCAAGAAGAAGACATTTATGTACAAGACCTATCACTGCATATAATTATAGAAAAGGTGATAAAGAAATTTTAAAAAAAAAACTTCTTACTTCTGCTTTCAGTCAAGGACAATTGTTGGGTCAAAAATATAAATCGGAAAAAGAGTTGTGCTTTGAGGCAATGAAATATAGTTATGCAGATTATTCTGATATAATTAAAGGAACTGATATGATGGACACTTCATTATCTGAAAAAATTAAAAAAATATTTGAAACATCAAATGAAGCAACCGAAGATCGTAAAACATGGTGGGAAAATAATAGACGTCAGATATGGCACTCTATGTTATGTGGATATAAAATTGCTACTTCAAATGTAACATTAGATGAAGGATGGTGTGAATTACCAAAGGATGAAGAAACTAATCAGTTTCTTCGTTGGTTAATTGAATGGGCAAAGCAAGCATGTAAAGAAAAGAAACATATAACAAATTCATTAAAAACAAAATGTCGTTGTTCAAACAAAGATAATTTTAAAGCGTCAGAATTATTAAGACAACCTGGATGTCAGAATGATATTAGAAAATATATTAGCTTGAATATATTGATACAAAATTCAATGGAAAATCTAAATATAAAATATAAAAAATTCAAAGATCAATCTTCAGGTAATATAGACAATAAACCATCTGAAGAAAATGTTCAGTCATATATAAAATCAAAAGATTCTCAATGCGCTTTGGAGTTAAATGATATAAATGAAATAGTTACAGGAACAAAAAATAATGAAAATAATGAATTCAAAGAAGTACTAAAAAAATTATATCCTGGTTTATATTTTGTTGAAGATGAAACACACAAAAATCATGTACTAGATGGAAATATAAAAGAAGAAGAGCAAACAGTTCGTCCTGAAGTACTCTATTTCTTTACACCCCATGGAGATTATTTATATCAAAGACCTTTTCTCCCAACATACCGAGTAGAAAAATATGATCCTAAAAATGATATATTGAAAAGTAGTATCTCTGTTGTTATTGTATCGGCGTTAGGTTTGATAGCGCTTCTTTTCATGAAG
>var7G8_05n03_Pf7G8-2_000152300_Pf7G8_050038200
ATGGGGGGAAACGCACCAAGTATTTCTAAAAATGTTGTTGGAAAGGAAACTCACATGAGTGCCAGAAATGTTTTGGAACGTTATGCCGAACATATAAAGAAACAGGCAGAAAAAGCTGCTGAAAGATATGAAAATGAATTGAAAGGAAAATTAGAAGAAGCATCATTCAGTGGTGCCTATGGAAAATGGTTACATGTTCCTAGATATGGTTCTACAGATCCATGTGGTTTATATCATAAGGAACACACTAATTTATTGAATAGTTTTCTCAAGGAACGAGATCCTTGCGATGGCAGAAATCAAAGACGTTTTGATGAAAATGAAGGATTTGAATGTGGTAATGATAAAATAATTGGTAATAGCGATAAATATGGATCCTGCGCGCCACCCAGAAGACGACATATATGTGATAAAAACTTGGAAGCTATAAATGTACATAATACAAAAAATTCTAACGACTTGTTAGGAAATATCTTGGTCACAGCAAAATATGAAGGTGAATCTATTGTTAAAAATCATCCAAATAGAGGATCTTCAGAAGTATGTATTGCCCTTGCAAGAAGTTTTGCAGATATAGGAGATATAATCAGAGGTAGAGATTTGTATGGTGGTAATAATAAGAGAAGACAACAATTAGAAGAGAATTTAAGAAAAATTTTCGGGAAAATATATGAAGAATTGACGAAGAAGAATGGGCAGAAGTCGGCAAAAGACCACTACAAAGATGCAACTGGAAATTACATAAAATTAAGGGAAGATTGGTGGACAGCGAACAGAGATCAAGTATGGAAAGCATTAACATGTTTTGCGCATAACACTGAAGAATATTTCATACAATTAGAAGATGGTACAAAATCATTTACAAATCCTAAATGTGGCCATGATGAAAATAATGTTATAACAAATTTAGATTACGTGCCTCAATTTTTACGTTGGTTCACCGAATGGGCAGAAGAGTTTTGTAGGATAAGAAAAATTAAATTAGGAAAGGTTAAAAACGAATGTCGTGGTGAGACATCAGGTAAAAGGTATTGTAGTGGCGATGGTTATGATTGTACTAAAACAGATATATCACGTAATATTTTTTATATGGATTTAGATTGCCCACGTTGTGAAGAAGAATGTACCAATTATAATGAATGGATTGAAAATAAAGAAAATGAATTAGATAAACAAAAAAATAAATACACTAAAGAAATTGAAAAATTAAAAGATAATTCTAAGAGCAATTATGATAAAAATTTTTATTTAACACTTACTAAAAAATATGGTTCAATTAACTTATTTTTAGATACATTAAAAGAAGGATCACATTGTAGCTACAATACCATAGAAGATAAAATAGATTTTAACAAAGCAAATCAAACATTTACTAGTTCGAAATTTTGTGGGGCATGTCCTTTTTATGGAGTTAAATGCAATTGGAAAACATGTACAGAGGTTAAGGAAAATGAGTACAAAAAAAAAAATAAGGTTGATAGTACACATACGACAGAACAACCTACTGCTATTGACGTACTAGTAACACATAATAGAGGAAAAAATATCCCCGAGGATTTAAAGAAGGTTTGTCAAAAATCTGGTTTCTTTAAAGGTATACGTAATCAAAAATGGACATGTGAATATAAGAATCAAATAGATGAATGTAAAGTGACTGGTTTTGTGAAAGATATAGATGTTGATGATCGTATTTCATTTAAAGTATTGTTTGAGCGTTGGTTAAAATATTTCATACAGGATTTTAATAACGTTAAAGACAAAATTAATAGATGTACAAAAATCGAAAAGGGAAAAGATAATACATGTATTAAAGGTTGTAAACATAAATGTGAATGTGTGGAAAAATGGATAAAAATAAAGGAAGTAGAATGGGATAAAATAAATCAACACTATAAACAAAATTCCCTATATAAATATAGTGTTCCTCGTTGGGTTAATAGTTATTTGACGCAAAAATACTTTTCTAGTGATTTTATTAATGCATTAGAAGCTTTTGACAATATAAGTTCATTAAAAAATTTGAAGGAATATAAAGATGACATAATTAAAATTAATAAAATTAGAAAAATAAATGTAGATTTAATAAAAGAATTAATTTCTAAACTTAAAGAAAAATGTGCTATGTGTAAAACCCAACATAAAGAAAATAAAAATAATAATTCTTGCAAAACATTACCTCCACATCCTCCTCTTCTTCGTCGAGGTGTTCGGAGTGTTCGTCGTCGTCCTCATCGTCGAGGTCTTCGGAGTGGTCAGGTGGTGAGGGGCGGGCAGGTGGTGCAGGTCGTGGCTGTTGGTCGCGTGAGGGGCCGGAGCGACCGGCACTTTGTCGTGGGGGAGGAAACCGTCGCGGAGCCGGAGACGGCGGAGGCGGTGGACGGGGAGTCGGAAGCACTACCGGAAGAAGAGGAGGAGGACGACGACAGCCACCAGGAGCCGGTGAACGGGGAGGGGGAGGAGGCCAATGGGGACACCACAGTGGAGAGGCCGGGACCAACGGCAACACCAGTACCAGAACTACCGGGACCACCAGCACCAACACAAAGTGCGTGCGAAATAGTGAAAGTAATATTTAATGGAAAGAGCGCAACTGATGATATACAGGGATGCAGACCTAAAGAAAATTACCAACCATGGAATTGTACTTCGAGTCAGTTTAAATCAGGTCATAATGGTGCTTGTATGCCTCCCAGAAGACAAAAGTTATGTGTAATTAATTTAAAAACTTTTAAAGAGAAAACATCAGTTGAGTTGAGAAATGCTTTTATTAAATGTGCTGCAATAGAAACACATTTTTTATGGAAATATTATAAGGAAAAGAATAATGTTAAATATGATAAAATACTAGAGAGTGGTTATATACCAGAAGATTTTAAAAGAATGATGTATTATACGTTTGGAGATTATAGGGATTTATGTTTGGATAAAGATATAGGTAAGGATGTGAGTGATGTAGAAAATTATATAAAGGGTGTTTTAACAGATAGTACCAAAAATGGTGGCACACCAATTACAGCTGAACAGCGCAAAAATTTGTGGAAAAAAATTGAAAAAGAAGTTTGGGATGGAATGTTATGTGCTTTAAGTTATAATACGAATGAAAAACAGTTTAAAGATGAAGTGCTCGAGAAACTTATGAAGCCCGAAAACAAAAACACCTACTCCACCGTAAGATTTAGTGGCGACAATACTACCAGTTTGGAGGAATTCGCCAAACGACCACAATTTTTAAGATGGTTCACGGAATGGAGTGATGAATTTTGTCGTGAACGTGAGAAAAAGGAAAACGCAGTTCAAAAGGATTGTAAGGGGGCTCAGAATTATGATGGATGTGATGAAAAGAATAAAAGTGGTAGTTGTGCTAACGCATGTAATGAATATAAAAAATATATTACCGGAAAAAAAACACAATATGAGAGTCAAGAAGGCAAATTTAATACAGAAAAAAGACAGAAGAAACCAGGATATGAAAATTATTCTAACAAGAATGCTTCTCAATATTTGAAAGAAAACTGCTTGTTCGGTTCATGTTCTTGTATGGACAAAGTAAAAGAAATTCCTGATTACTGGGAAAAACCTCATAAAACCTACGACACTCTTTCACTTCAAAAAAAGTGTAGCTGCCCCCCTTCCCCTTGCACCATCGTCGACGCCATCCTCGGTGACAAAAGTTCGATGGGGTATCGTGAGGGGTGTAAAACAAAATATATGACGCGAGGTTTGGAGGGGTGGTTATGTAATGACAAGAAGGGTGAAGGTGGTAAAGAGGACGGTTTATGTATACCACCAAGGAGACAAAGATTATATGTAAAGGATTTAGAAAATTTGATAGGTGGTGAAACAACAGTGGACTTACGAGAAGCTTTTATTAAATGTGCTGCTGTTGAAACTTTTTTTTCTTGGCATGAATACAAACAAGAGGAAATAAAAGAGGAAAAAGAACAAGCAAACCTAGTACGATATATATCAAGTGTTGAAAAAGAACTTCAAATGGAATTAAAAAAAGGAGAAATACCTGATGGTTTCTTGCGTCAAATGTTCTATACGTTTGGAGATTATAGAGATATATTTTTTAAGAAAGATATAGGTAGAGATATGGAAATAGTGAAAAAGAATATAAATAAGGTTTTCGAAAATGGTAAGTCCAAAACTTCTAGCGCCAAAACTACACCAAAAGACTGGTGGAAAAAATATGGTCCTGATATCTGGGAAGGAATGTTATGTGCTTTAAGTTATAATACCGAATCAAAAATTAAGGATGAAAGTCTGTGCAAAATACTTACCGAAAAAAACAGCGGAAACAAAAACACGTATGACAAAGTCAAAATTAGCAGTGTTCCTAGTGGTGATACCACTTTGGAGAAATTTTCAGAAAGACCCACATTTTTTCGTTGGTTGGAGGAATGGGCACATGAGTTTTGTACAAAAAGAACATATAAGTTGAAAATGATTAAAGAAGATTGTGGTGCAGGAAATAACAATAAAAATTGTGATGACGATGGTTTTGACTGCGATAAAATGTGTCCAAATAAGAATGGAAGTTTTGAAACTTTTTATTGTCTGAGTTGTGCGAAATCTTGTAGATTTTATAAAAAGTGGATAAACACAAAAAAATCCGAATTTGATAAACAGGAACAAAAATACCAAATGGAAATAAAGAAATTAGAACGTAATTCTGATAACATATATGATGAAAAATTTATTAAAGAAATTCCTAAAAACTATAATACTGTTGAAACATTTTTAGAAAACTTAAAGAACGCACAATGTTCTAATAATAATAATGGAAACAATAAAATAAATTTTAATAATAAAAAGGAAACATTTGGACCTGCAAAAGATTGTAAACCATGTTCTACAATTGGATTCAAATGTATAGGAGATGATAGCAGTGGGGTTACTGAAAATGGGTGCAACGGAAAAACGTTTAATATTAAAGAACATAGTAAAAATACTAAAAACGATAGTGAAGAAGTAGGTATGCTTGTCAGTGATAATAGTCCAAATCAATTTCCAGATGATTTAAATGGGGTTTGTAGCGGTACAGGTATCTTTACAGGTATTAAAGAAAATAAATGGACATGTGGCTATGTATGTGGTTTAGATATATGTAGTCTGAAAACGTTTGATGGGGAAAAAGATGATAAACAAAATATATTAATTAGAGCATTGTTTAAAAGATGGCTAGAAAGTTTTTTAGAAGATTATAATAAAATTAATGACAAAATTTCACATTGTATGAAAAAGGATGAAGGATCCCAATGTATAAATCAATGCGAAAATAAATGTAAATGCGTAAATAAATGGATAGAGAAGAAAAAAAGTGAATGGGGAAAGGTACGAGATCGTTACATGAAACGATATAAAGGTAATGATTCAGACGTTTACGAAGTAAGAAGTTTTTTAGAACAGGGACCGTTTCACAGTGATGTTCAGAAAGCCATAAAACCTTTTGAAAAATTAATTAACTTCGAGGACTCAAGTGAATGTAATGACACTATGACCTCAGAAAAGAAAGAGAGTCAAAAAAAGGATGTCGTAGAATGTTTGCTTGATAAACTTCTAGAAAAAATAAAAACTTGTCAAAATAATCATAAGGAAACTCCTGGCATTAAATGTTCCGATGAATCCCCCCCAGAAGATACACCGGCATATGTTATACCACCAGACGTCCCCCCACCTTTTTGTAATGTTCCAGCAAATCCATGTGGCGACAAAGATGCGACGAATGTGGTTGGAGTTGAAGTGGTGGCGGAAATACTACACCAGGAAGCGAAAGACACAATGGTAAAGAATAGTGTTGTTGGTAGTAGTGATAAAGCTAAAGGTGCTAAAAAAGTTCAGGATAAGAGTGAGAGTGTGTTGAAAGGTGATATATCCAAAGCAACATTTAAAAATAAAACTGTTCCGAGTGGGTTGAACCGTGTATGTGATATAAAAAAGGAATATACCAATGATACTCGTGGTAGTAATAAGGGTGGACCATGTACAGGTAAAGATAACGATAACAATGGTGTGCGCATGAAAATAGGAACACCATGGAAAACTAAAGGCCATCTACAAATAACAGACCCTTACTTATTTTTGCCTCCACGACGCGAACATATATGTACTTCAAATTTAGAAAAAATACATGTTAAGAGTGTCACAGATAGTAGTAATGTTAATGACTCTTTTTTGTGGGATGTGGTTCTAGCAGCCAAACTGGATGCAGAAAAAATAAAGGATAAGTATATAAATCAAAATGAAAAAAGAGGCTTAACTGAGGAAAAAGACAAAGCAACTGTATGTCGTGCTATACGTTACAGTTTTGCAGATTTAGGTGATATAATACGAGGAAAAGATCTGTGGGAACATAAAGATTTTAAAGATCTACAAACTAATTTAGTAACAATATTTGGTAAAATTAAACAGCAGATAGCAGATATTAAAGAAAACTACGCTGATGACACCGACGGGAAACATACAAAATTCAGAGAAGATTGGTGGGAAGCAAATCGAGCCAAAGTATGGGAAGCCATGAAATGTGCAATGAAAAACGGAAACATTGACAAATGTAATGGTATCCCAATAGAAGATTACATCCCTCAACGATTAAGATGGATGACCGAATGGGCCGAATGGTATTGTAAAGTTCAGAAAAAGGCGTATGAGGAGTTGGAGAAACAGTGTAGGAATTGTAGGAATAAGGGTAAGCAAAAATGTATCAACGAAGATGGTGACTGTAAGACGTGCAAAGGAGCATGTGAAAAATATGAACAAAAAATAAAAAAATGGGAAGAACAATGGACAAAAATAAAAGGAAAATACGAAGAATTATATCAAAAAGCAGAAAAAAATGATGGTGATACTTCTAGTGGTACTGGAGATACCAAAGATGAGAATGATGTTGTTGCTTTTTTGTCAAAATTACACAAACAAAATATTGAAAACAACATATATGCTACTGCGGCAGGATATATACATCAAGAAGCTAAATACCTTGATTGCAATAAACAAAATGAGTTTTGTGAAAAGAAAAATGGTGATAAACCAACTAATGGTGAAGAAAAAGTGGACAACGAGAAATATGCTTTTAAACATCCTCCACATGAGTACGAAGTTGCGTGTAAGTGTGAAACAAACAAGAAACCGGAAGCACCTCCACCTCAACCAGCGAGACCTCCAGCTGCACGGGAAAGTGGGAATGACGATAGAGGACGATCGGAACGTGGTGACCAAGGCCAACGCCAAGCGCGACCTCCTCCTGCCCCACGTGACACACCACCACCACCAAAACCAAAACGCACCGGAGGTGGTGGCGCAGGACGTTCTTTACCAGGACGTGACAACGCCGAAAACGACGACGACGACGAAGACGATGATGACAACGTCGACGCCGACGATGACGACGAAGAGGACGAAGATGGCGACGAAGTCGAGGAGGAAGCCGAGGAAGACGACGACGGCGAGGAGGAAGACGTCGACGAATCCGAATCGGAAGATGACGACGAAAACGACGGCCAGGAGGCGGAGGCGGAGGAAGACACAGAGGACACCGTAGAGGACGGGGAGGCACCACAAGAACCGGCACCACCACAACCCCCAGCACCAGCACCTCTACCCCCTCCTCCACCACCTTTACCCCCCCTTAAAACCGCCCTCATGTCTTCTACCATCATGTGGAGTATTGGTATTGGATTTGCTGCGTTCACTTATTTTTATCTAAAGGT
>var7G8_04n01_Pf7G8-2_000094000_Pf7G8_040005600
ATGGCTCCAAGTCGTGGTGTTATTGAGGATAAAGATGCCAAACATTTATTGGATAGCATAGGGGAAAAAGTGTACAATACATTTCATACTGCTGCTCTAAAGTACGAAAAAGAATTGCACGGACATTTGTCAGAAGCAAAATTTCGACATGGTAATACTTTGGAGCGTCCGCCATCACATCCATGCAATCTTAATCATAATTTTCATACTAATGTTAGGTGGGGTGAAAGTTATCCGTGCGACAGAAGATCAAAAGAACGTTTTTCTGATGAAGGTGGCGGTGAATGTGATGATAGAAAAATAAAAGATAGTAAAAACAATGGTGGAGCCTGTGCTCCATATAGACGGTTACATTTATGTGATTATAATTTGGAAAAAATAACAGATACACATACAACTACTACTCATAATTTATTGGTAGATGTGTGTCTTGCAGCAAAATATGAAGGTGAGTCATTACAAGGTTATCATGATTTATATCTATCAAAATATCCTGATACTAAATCTCAATTATGTACGGTGCTCGCACGAAGTTTTGCGGATATAGGAGATATTATACGCGGCAAAGATCTTTATCTTGGGAATAAAAAAAAAAGAGGGCAAACAGAAAGAGAAAAATTAGAACAGAAATTGAAAGAAATTTTCAAGAAAATACATGATGACGTGACGAAGGGAGGGACGAATGGTCAGACGCTAAAAACACGCTACGAAAATGATACTATAAATTATTTTCAATTACGTGAAGATTGGTGGAATAATAATAGAATAATGGTATGGAACGCGATAACATGCGGCGTTAAGGGTTCTCATTATTTTCGACACTCATGTGGTAGTGGAAAAACTCAGACTAGAGATGACTGCCGATGTACCACTTATGATGTTCCTACATATTTTGACTACGTGCCGCAGTTTCTTCGCTGGTTCGAGGAATGGGCAGAAGACTTTTGCCGATTAAGGAAACATAAATTAGAAAATGCTATAAAAAATTGTCGTGGAGAAGATGGAAGCGGTAAGGAACGATATTGTGATCTTAATGGATATAATTGCAAAGAAACAGCTAGAGGAGCAGAAATTTTTGTTAAAGGTCATAATTGCCATAAATGTTCTGTTGCATGTAAGCCTTTTACGAACTGGATAGATAACCAAAAACAAGAATTTGAAAAACAAAAAGGAAAATATACAAAAGAAATAAATAAAACTCATGATACAACAATGAAAATTGGAGCTACAACTATTAATAATTTATATGTAGATGATTTTTATAAAGAACTAAAAACTAACTATGGAAATGTCGAAGAGTTTTTAAAAAAATTAAATAAAGAAGGAATATGTCAAAAACCACCTGAAGTAGAAGACGAAAAAGCAGATGCAGCTGATTTCACTGAAGATCATCTTGACAAAACATTTGATCATACGGAATATTGCCAAGCATGTCCTCTATGTGGGGTCAAACCTAATGGTAGGAAATGGAAAAGGGTAGACGATATGAGTAAATGTGCAAAGAAGGAAGAAAAGTCGTACGAAGAAGAAGATACTACCACTATACCAGTACTTACCCCTGAAAAAGGAAAGAAAGGTATACTACAAAAATATAAAAAATTTTGTGATAATGCTAATGATAATAACAGTAGTCAAATTAAAAATTGGCAATGTCATTATGATGATAAAGGTAATAATGATGTAAAGGATGACAGTGATAATTGCATAGAAGGAGAATGGAAAAATTCTAATAACGAACAAAACCCTATATCCTATTATTCATTTTTTTATGGTTCAATTATTGAAATGTTAAATGATTCTATAGAATGGAAAGACAAACTTAAGTATTGTATAAATAATAAAACGGGAAAATGTAAAAACGAAAAATGTAAAGAATATTGTGAATGTTATAAAAATTGGATTACACAAAAAAAAAAAGAATTGGATGGAATCAAAATACATTTTCGCAAGCAAAAAGATATTGAAGATCTAGTATTTCGTGACATAACCCTTAATATTACTTTAAATACTAATTTTTTGAAAGATATTGAAGAAGCTTATACAAATAAACAACAGGTGGAAAAAATTAAAAGTCTTTTGGGAGAAAAAATTAAGGAGGGTTATGATTGCTCTAATGGGAAAACAATAATTGATGAATTTCTCGATGAAGAACAAAAAAAAGCTGAAGAATGCACACAAACCCACAAAGAAACGTGTCCACCACCAAAACCCACTGGAGAAGGTGGCGCTGGAGAAAGTGCCGTCCCATCACGACCTGCTGATGGCCCCTCACCCGACAGCCCACAATCACCACCTGACCACGCCTCAAACGAAGATGAAGACGAAGACGACGAAGACGACGACGACGAGGAGTCGGAGTCCAAGGACACGGAGGTGAAGGACACGGAACAGGAGGAGGCGGAAAAGGCAAAGAAGGCAACAGAGGACAAGGTGGATGGGGGGTCACCAACAACACCAGCACAAGACAAAGTAAATCCATGTGATATAGTACAAACACTATTTAGTGACACAAACAAATTTAAAGATGTCGCATGTGAACAAAAATATGGCAAAACCGCACCCACAAGTTGGAAATGTGTATCAAGTGGTAACAATACTACCACAAGTGGTGGTAGTGGTGATGTAAAAACCACCCCATCTAGTGGTAAAGATACTGGTAGTGTTTGTGTGCCACCCAGGAGGCGAAAACTATATGTCACACCACTAACGACATGGGCAGACAAACAGTCGCAGTCACAAAATGGAGAGAGTAGTGGTGAGGCACAGGCACTTAGTGGTGGTAACACGGAGTCAAGTGAGAAACTACGTACCGCTTTTATTCAATCTGCGGCAGTGGAAACTTTTTTCTTATGGGATAGATACAAAAAGGAAAACACGAGGGACAATAAGTCGCCACTAGGCGGTGCAGCAGTACCACAACTACAACCACCCGTTTCAAATAGTGATGGAGACCCCCAAGAGGAATTACAAAAAAGTGGTAAGATACCCCCCTCCTTCTTGCGTCAAATGTTCTATACCCTAGCAGACTACAAAGACATATTATTTAGTGGTGATAAAGACAATAAGAATGGTTACAGCGACATATTTAGTGGTGATAATGTAATTAAGGAAAGAGAAGAGAAAATAAGAACTGCTATAAATAGCTATTTTTCAAAGAGTGAGAACCAAGGCACTCGTGACAAAAACCCTCAAGCCTTGTGGGATAGAATCGCCGAACATGTTTGGAATGGAATGATATGTGCTCTAACACATAAAACGGAGACACCAGGAGAAGTGGATGACACTGTGAAAGAGGCACTTATGGCAAAACTCGAAAAAGAAACCGGCAAAGTAACCGGCGAAGAGGAAGGCGAGTACCATTACAGCAAAGTGACACTTAAAGAAGATGAAAATGGTGGTGGTCCCAAACCCGCTGGTGTCAATGAGGCCCCCCCCAAATTGAGTGATTTCGTGGAAATACCTACATATTTTCGTTACCTGCACGAATGGGGAGAAACATTTTGTCGAGAGAGAACGAAGCGGTTGGAACAAATTAAAGTGGATTGTGAGGTGGATGAAAATGGTGGTGGTAGTCGTGGTGGTACAACAAAACAAAAGTATAGTGGGGATGGGGAAACGTGTAATGAGATGCTTCCACAAAACGATGGAACTGTTCCGGATTTAGAAAAGCCGAGTTGTGCCAAACCTTGCAGTTCTTATAGAAAATGGATAGAAAGAAAAAAAACGGAATATGAGAAACAAAAAAATGCATATAAGGAACAAAAAACAAAATGCGTAAACGAAAGTAATAACCATCGTAATGGATTTTGTGGAACAGTAACAACGTCCACTACAGCTGGAGACTTTTTAAAAACGTTAACATCATGTTCTAAAAAGGATAGTGAGAGTGCACAGGATGAAATAAAATTTGATGATGACAAAACCTTTAAACATACAGATTATTGTGATCCATGTTCTAAATTTATAGTTAAATGTGAAAATTGTAATAGTATTGGTGGTGGTACAAAAGTGGAGTGCAATGGTACAAAAAAAAATAGTATTGATGCAACAGATATTGAAAATGGAGTGGATTCTACTGTACTAGATATGCGTGTCAGTGCTGATAGTAAAAGTGGATTTAATGGTGATGGTTTAGAGAATGCTTGTAGAGGTGCTGGTATCTTTGAAGGTATTAGAAAAGATGAATGGAAATGTCGTAATGTATGTGGTTATGTTGTATGTAAACCAAAAAACGCTAATGGGCAAAAAGTTAATGAAAAACACATTATACAAATTAGAGCTTTGGTTAAACGATGGTTAGAATATTTTTTAGAAGATTATAATAAAATTAGAAAAAAATTAAATCCATGTATAAATAATGGTGAAAAAGCCATATGTACAAATGGGTGTGTAGAACAGTGGATAAATCAGAAAAGGACAGAATGGACAAATATGAAAAAGCGTTTCAATGAGCAATATAATGGTGATGATACAGAAATGAAATCGTCGGTTAAAAATTTTTTCGAGGGATTAATATCTCAAATTGCTGCTACAATTGATAAAGGAAATCATACACATTTAGAGAAGTTAGTGAAGTCACTTAAATGTAAATGCGCTGAGAACTCAGAAAAAGAACGTGATAAAGATGCTAACAAAAAGGATATGGTAGATTGTTTGCTTGAATATCTTGACAAAAAAGCAACATCTTGTCCAATCAAACCTAGTGGCGAAAACCAAGCAAATTGTGTTGAAAAATCCACCCCCGACGTTGAAGACGATGAACCCTTTGAAGAGGTAGACCAAAACCCAGAGGATGCAAAGAAGATGATACCCAAAATTTGTGGAAAAATGGATGCACAACGAGAACAACAAGAGGAAAAAGGCGGTTGTGAACCCGAAAATGAAAAAAAAAAAGAAAAAGAAAAAGAAGAACAAGATGGTGACTCATCTACAGGAGGAGGACAAGGTAGTCCCCCAGCTCCAGCTCCAGTACCAGTACCAGTACCACCAAATAAAGAGGAAACTCCACCTTCATCCCCACCCCTGTCCGACCAACCAACAAACTCTATAAGTGACATATTATCATCTACCATCCCCTTTGGAATAGCTATTGCGTTAACTTCGATAGTGTTTTTATTTTTGAAG
>var7G8_01n02_Pf7G8-2_000035300_Pf7G8_010005400
ATGGGGGGAAGTAATGGCGGTGGCGGTAGTTCACAGGATGAAAGTGCCAAACATGTATTGGATGAAATTGGAAAAGATGTGTACGAAACAGTGAAAAATGGTGATGCTAAAAAATATAAAGAGGCGTTGAAAGGAGATTTGAAGAAAGCACCAAATATTAACCCGAAATTAATTGGCACCGCAGATACATGCGAACTTGTAAAACAATATTATGAGCGTGTTAATGGTGATGATCCTAGCGGTAAAAGGTATCCGTGCAGAAAAGAAAATGTAAACCGCTTTTCCGACAAAGAAGGAGCAGAATGTGCAACTAGTAAAATAAAAGATAGTAAAAACTATCGTGGAGCCTGTGCTCCATTTAGAAGATTATTTCTATGTGACCAAAATTTCTCACACATGGACGAAAATGAAATTAATAACACAGATAATTTATTATTAGAGGTGTGTATGGCAGCCAAATACGAAGGGGACTTAATAAAAACACGTCATCGAGAACATCAACTGACTAATGAGGGTACTGCTTCCCAATTATGTACCGTTTTAGCACGAAGTTTTGCAGATATAGGCGATATTGTAAGAGGAAGAGATTTGTATCTCGGTGATAATAGGGAAAAAACAAAATTAGAAAAGAATTTGAAAACAATTTTCAAGAAAATACATGATAATTTGAATGATAAGGAAGCAAAAAAACATTACAAAAAAGATAAAGATCCAAATTTCTTTCAATTACGAGAAGATTGGTGGACGGTTAACCGCGATCAAGTATGGGAAGCTATCACATGTGAAGCAAAAACTGATGATAAATATTTTAGAAATACATGTGGTAGTGTACAAAATCCAACTCTGGCTAGAGACAAATGCCGGTGTAACGACGACAAAAAGCTCGGCAAGGCCATCAAGGCAGGTGACAACGTAAGTATTGTCCCCACATATTTCGATTATGTGCCACAATATTTGAGATGGTTCGAGGAATGGGCAGAAGATTTTTGTCGTAAACGAAAACATAAATTAAAAGATGCTATAGACAAATGTCGTGGAGAAGATGGAAGCGGTGAGAAACGATATTGTGATCTTAATAAGTATGATTGCAAAGAAACAGCTAGCGGAGAACAGAAATTTGGTGAAGGTGATGATTGTATTGGATGTCACTATTCATGCTTTGATTTTGTAAAATGGATAGATAAACAAAAAGTAGAATTCGACAAACAAAAAAGAAAATACAAAAGCGAAATAACAGGTGGTAGTGGTAGGAGTAGGAAAAGGAAAAAACGAAATACACGTGATGGTAGTAATGATAATGGGTATGAAAAAAAATTTTATAAAATACTTAAAAGTGATTATGAAGATGTCGAAAAGTTTTTAGAAAAATTAAGTAACGAAGGAATATGTCAATTTCAACCTCAAGTAGGAACGGAAACAGCAGACGCAGCGGATTTCACCGAAAAAAATTATGTAAAAACATTTTCTCATACAGAATATTGTCAAGCATGTCCATGGTGTGGAGTCTATAAAGAAGGTCCAAGATGGAAAGCTAAAGGTGATGGTGAATGTGGAGAAGGTAAAAAATACGCTGATTATGATAATACCGAGATACCAATACTTACCCCTCAAGAACAGTCAGATATCTTCCAAAAATATAAAACGTTTTGTGATAGTGTAAAGGATACTGAAAATGGTGGTAAAGGTGGTAGTGGTGGTGGTGCTAGTGCTCATGTTGCTAGTGGAGGTGGTGTTGCTGCTGCTGGTAGTGTTGCTGGAGGTACTGGCACTAGTGGTGGTGAAAATGGTAAAAAGGGTGAAAAAGGTAAAAAGGGTGAAAAAGGTAAAAAGGGTGATCAAATTAAAAAATGGATATGTTATTATGATGAAAATAAAGAGAAAATATATGGCAATGGTGACATTAATTTTTGTGTACTACAAAATAATGAAACAGTTACATCAAAAAAAAACAGTATGCACTATAATGCTTTTTTTTGGAAGTGGGTTTATGATATGTTACACGATTCTGTAGAGTGGAGAAAACAACTTGGTAAGTGTATAAATGACGCCAAATCACAAAATTGTAAAAACAATAAATGTAATAGAGAATGTGGTTGTTTTGAAAAATGGGTTCAACAAAAAAAAGAACAAGAATGGAAAAAAATAAAAGAACATTTTGACAAACAAAAAGATCTTCCACCGTGCTTGAGTCATTATAAGCTTCTTGAATTACTTTTGAAGAAAGATCTACTTTTGGAAAGTATTAAAGATGTTAATGTAAATGCAGAGGACATAAAACACATTAGGAAACTCTTGGAAGATGAAGAAGCAGATGGTGTTCTTGGTGGTCGTGATGGTGCTGGTATTGATAAGTGTATTAAAGGTTTTGTCGCTGAAAAGGACACTACAATTGATAAATTGCTCAATCACGAATTAACAGACGCCAAAGAATGCCAAAAAGACTGCCAACCACCAACAAAACCCGCTTCAGACCTCGGCCGTTCCGCCGACAACCCAGACAACAGATCACAACAACCTGCTGGTAGTGAAGATGACGCCGACGGTGGTGAGAAAGACTTCGACGACGAAGACGAAGAAGAAGAAGATGATGAAGACGAAGAAGAGGAGGAGGAAGGCGGCGTCAGTAACCACCAGGACGAACTACCACCGGAAGAAGAGGGATCACCACCAAAAGAGGAAGAGGAAACGGTGAACGGGCAGTCGGAAACACCAGCAACAAAAGTGGAAACGGTGATGCCATGTGAAATAGTAAACACACTATTTACTACACCGAAAAGCCTCAATGAAGCCTGCAAACAAAAATACGACGGAAACAACTCACGTTTAGGTTGGAAATGCATACCAACTAGTGGTGCCGATAGTCCCACTACATCTGGTGCCACCACCGGTGGTAGTATTTGTGTGCCACCCAGGAGGCGACGATTATACGTGGGGAAATTGGAACAGTGGGCGAACAGTGGTAACACACAGGCAGTTAGTGGTGGTGAACCACAGACACAAGGTAACGGCGCGTCGACATCGCCACAAGTGGCTCTCCTCCACGCCTTTGTGAAGTCCGCTGCTGTTGAAACTTTTTTTTTGTGGCATAGATACAAAAAAGAGTGGGAATCACGACAGCCAAGTGGGTCACCACTACAAACCATCGACAATGGTACCTCCCCTACTGATGATGAGGAGGACCCCCCCGAACAACAATTATCTCGTGGTGACATCCCCCCCTCCTTCTTGCGTCAGATGTTTTATACTTTGGGAGATTATAGAGATATATGTGTGGGTGTTAAAGACAACGATGTGATTAAGGCGTTAGAAGCTAGTAGTGACAAAAATATAAAAGAAATATCGAGTAAAATAGAAGAAATTCTCAAACAAAGTGGCACAACTCCCAAACCTGTCAAACCTAATGGCACAACACCACAACAATGGTGGACAAAACATGGTAAAGATATTTGGGAAGGAATGGTATGTTCTTTAAGTTATGATACGGATACAAGAAAGGTTAAAGAAGAAGCACGCAAAAATCTTATAGAAGAAGACGGCAAAATCAAAACCAAATACCAATACAACACGATAAAAAAGGAACTGCAGGAAATTACATGTACACCTCAATTTATACGTTGGTTTGAAGAATGGGCACATGAGTTTTGTCGTAAACAAAAACATAAGTTATATATAATTAAAAAAGAATGTACTCAAGATGATAAACCTTGTAGTTCTTATGGGGAAAATTGTGACGATCAGCTTCCTGACGATCCTAGTACTGATGCGGATTTAAAATGTCCTCGTTGTGGAAGACATTGTAGTTCTTATACAAAATGGATAAAAATAAAAAAAGACGAATATGAGAAACAAGAAAAAATATATAATGAACAAAAAACAAAATACCAAAAGCAAAGTGAGACTGCTAAAGAATTTTGTGGAACAGTAACAACGTCCACTACAGCTGGAGACTTTTTAAATAGGTTAAAAAGTGGACCATGTTCTAAAATTAATAGTGCAAATGATAAAAAAATTTTTGAGAATATAGAGAAAACATTTGGACATGAAACATATTGTGATCCATGTTCGAAATTTACTGTTAATTGTAATGGAAGTGGTAAATGCATTGGTGGTGGTGATGGTACACAAGTTAAGTGCAAAAATAAAAGTAGTATTGGTGCAAGTGATATTCAAAATAAGGCAGATTGTAAGGAAGTTGATATGCGTGTCAGTGATAGCAATACAACGGGATTTGATGATTTAAACGAGGCTTGTGGAAGTGCAAATATTTTTAAAAGTATTAGAAAAGATGAATGGACTTGTGAAAAGGTATGTGGTTATGTTGTATGTAAACCGGTAAAACTCAATGGAAAACCATTCAGTGGGGAAAAAAATGACGGCAAACATATTATAACAATTAGAGGTTTGGTTGCACATTGGGTACATAATTTTTTAGACGATTATAAGAAAATTAAACATAAAATTTCACATTGTAAGAATAGTAGTGATGCAACTCCATGTATAAAAGGTTGTGCAGAAGAATGGTTAAAGAAGAAAAAGGAAGAATGGGATAAAATAAAAAACCTTCTTAATGAGCAATATAAAGATAATCCTAATTACAATGTCAAAACCATTTTGCAGGACTTGCAATCTCAAATTGATTTTAACAAAGCTATAAAACCTTGTGGTGGTTTAACTGCGTTCGAGGAATCGTGTGGTCTTAATGGCGCTGAGATCTCACAAAAAGAAGGTGAAGAAAGAGATCTTGTTGTATGTTTGCTTGAAAAGCTTGGCGAAAAAGCAACATCTTGTAAAGACAAACATAGTGGCGAAAACCAAAAAACATCGTGTGAAAAATCCCCCGCCCCCGTTGAAGACGATGACGATCCCCTTGAAGAAACAGAAGAGAATACAGATGACGCAAAAAAGATGATGCCGAAAATTTGTGAAACTGTGGTAAAAACAGAACCAGCCAAAGAGGAACCTGATGGCACGTGTGAAGAAGCAAAACCTCCTGGTGAAGAAAAGAAAGATGAAAAAAAAGAGGAATCAGAAAAAGATGGTAGCCCAGCGATTCCAACCCCGGCAACACCACCACAACCTCAACCCCCTCAACCCGACTTATCCCCCCTTAAAACCGCCCTCATGTCTTCTACCATCATGTGGAGTATTGGCATCGGTTTTGCTGCGTTCACATATTTTTTTCTAAAG
>var7G8_01n03_Pf7G8-2_000005900_Pf7G8_000005200
ATGGCGCCCACAGGGGATGGTGGAGGTGAGGAGGATCGTATTGATGATAAAGATGCCAAGCATTTATTGGATAGCATAGGGAAAATAGTGCACAAAAAATTGCATGGTGCTGCTCTACAACATAGTAATGGTGAATTGAAAGGACATTTGTCACTAGCAAAATTTGAGGAACTTCCAAGTGATAAACAAACACCAAAAGATGCATGCGACCTTAATCATGAATATCATACTACTGTTACCAGTGGTTTTGGTAAAGAAAATCCTTGTAAGGATAGAGCAGAAGTTCGATTTTCTTATACAGAAGGAGCACAATGTGATAATAGAAAAATAAGGGGTAGTAATGGTGGAGCATGTGCTCCATTTAGACGATTACATCTATGTGATCAACATTTAGAACATATTAAACATGATAAAATAACAACACATAATTTATTGGCAGATGTGTGTCAGGCAGCAAAATTTGAAGCAGAGTCATTAAAAACATATCGTGCACAATATCAAGACAAATATGGTGATACTGTTTCTCCAATATGTACAGTATTGGCACGAAGTTTTGCAGATATAGGTGATATTGTCAGAGGAAGAGATTTGTATCGTGGTAATAAGAAAGAAAAAGATAGATTAGAAGATAATTTAAAAAAAATTTTCGCGAAAATACATGAAGAATTGAAGGATGCAAAAGAACACTACAAAGATGATGATAAAGTAACTAAAAATTATTATAAATTAAGGAATGCTTGGTGGGAAGCTAATAGACAAGAAGTATGGAAAGCTATCACATGCGACGCTGCGGGTGGTACATATTTTCGAACAACAGCGTGTGGAGGACATGGAAGTAATGATAAATGTCAATGTATTAATCGAGATCCCCCAACCTATTTCGATTATGTGCCACAGTATCTTCGCTGGTTCGAGGAATGGGCAGAAGACTTTTGTAGGAAAAAAAAAAAAAGATTGGAAGATGTTAAAAAATATTGTCGGGGAGGAAGTAGTAACGATAAATATTGTAGTGGTGATGGATTTGATTGCACAAAAACTATTAGAGCCAAATATATCTATGCTATAGGTGATGAGTGTACTAAATGTTCTTTTTGGTGTGGTTTTTATAAAAAATGGATAGATAACCAAAAAAAAGAATTTGAAAAACAAAAAAAGAAATTTGAAAATGAAATACGACATAGAAATAGACGAAAACGAGATATAAGTACTAATAATGAAGGATATGATAAAGAATTTTATGAAATACTTGGAAGTGGCGAAGTTGGAGGCCTTAATAAATTTTTGGAATTATTAAAGGAACAATCTGAATGTAATCGTTTTAGTACAGACGAAGGAAAAATTGATTTTACTAAAGCTAATGATAAACGTAATGAAGATGAAGGAACATTTTATCGTTCGAAATATTGTGAAGAATGTCCTCTATGTGGGGTGGAAAAGGGAAATAATGGTAATGATTGGAAAGATAAAGATGAAAGTGGTGAATGCAAAGGTGACGAACTTTATAAGATTCCAAATAATGCCAAATTTAATGAAATTAATGTCCTTTCCTTCGGTGATAAACGCGATCAGATAAAAAGTAAAATTGACAAGTTTTGCGAAACAAAAAATGGTAAGAGTGGTAAGACTAGTTCTAGTGGTAGTGGTGATTGTGGTAGTACTAATAGTGATCCTTCTTTGTGTGAACCATGGAAATGTTATCAACCTGAAGAGCTGAAGAAAGATGGTCAGGAGGGTTTGGAGGGCAAGGATTATGAAAATGTAAAAAATGCAGGCGGATTATGTATATTGGAAAAGACGAACGGCAAAGAAAATGGGAAAAAGCAAAAGACATTCAATGATTTTTTTTACTTTTGGGTGGGACGTTTATTGAACGATTCTATAGAATGGCGAGAAAAATTTGGTAAATGTTTAGAAAATGGTAAGAAAACATGTAAAAACAAACAATGTAATAGCGAATGTGAATGTTTTTTAAAATGGGTTAATCGAAAAAGAACCGAATGGGACGCAATAAAAAAACATTTTAAAACGCAAGATTTTGGCAAGGCAGAATTATTAGGCGAAATTCCTCCTTATTATGTTATTGAAACCGTTTTGGAAGATAGGTTTTTGGAAGATATTACGAAAGCTTATGGAGATGCAAGAGCAATACAAGGAATTAAGAACATGTTGGAAGAGAAAAAAAAAGAACGAGATGCGTATATTTCCACAACGAAAACAATAATTGATTACTTGCTGGACCACGAAAAAAAAGATGCCACCAAATGCATAGAAAAACAGAATCAATGCGAAGAACAAGAACGAGAAGGCCTCGCCCGCGCCGAAACCGGCCCACCTGAAGAAATCCCACCTGCTGGTGCCGGCGATGACGATGATGACGACGAAGAAGACGAAGACGAAGTCGAGGAGGAGGAGGGGGAGGAGGAAGACACAAAACAGGAGGTGGATGGGTCGGCAACAGATAAGACTACACCACTGGACGTCTGCGCCACAGTGGCAGAAGCACTCAAGCTCGAAAATCTCACTGATGCATGTAAACAAAAGTACCAATATGGTAAGGAAAAATTCCCCAATTGGAAGTGCATACCAACCACAAGTGGCGAACCCACCCCACCTAGTAATAGTGGTAGTGTTTGTGTGCCACCGCGAAGACGACGATTATATGTTGGTAGGTTATCACAATGGGCAAGTCAGGTACCACAGGCGGGTGTTGAATCACAAGATCAAACACCGTCACAAAGTAGTGGTCCCGCAGGTAGTGCTATTGGTGTGGTCGCGACAAAGGGTGACAAAGGTGATAGTGGTGAGGCATCGAGTGGTAGTGTGAAGTCACCAGATAGCAAACAGGAAGGTAGTGGTAGTACTAGTGATAGTGTCGACAAGGTAGTTAGTGGTGACACAGTGACACTACAAAGTGAGGCCAAACAGACACAAGATGGCACACCGTCACAACCAGACTCCAAAGAGGCACTACTCAAAGCATTTGTTGAGTCTGCTGCTGTGGAAACTTTTTTCTTGTGGGATAGGTACAAAAAAGAGTGGGAGTTAAAAAAGATGGCGGAACAAGAACAAAGTGGATTACCAGGAGTTGGTGTGCCTGGAGCACTAGTACCTGGAGTACAAGCACAACCACTACAATCACCCGGTTCAGGCAGTGATGATCCCCAATCCAAATTACTAAATGGTGTGATACCCCCCCCCTTCTTGCGTCAGATGTTTTATACATTAGGAGATTATAGAGATATTTTGGTACGAGGTGGTGGAGATACAAACAGTGGTAGTGAAAAGGAAGGTGGTGGTAGTAATAGTGACAGAAATATTGTTCTTAATGCAGGGGGTGATAAGGCTTCTATGGAGAAAATGCAGATAATACAAAAGAAAATAGATGAAATTATCAAACAAAGTGGTAGCGAAGCTACTCGTGTCAACCAAAAAACTGTCCAATCCCCCCAAACCCCCCTCCAACAACGTGAAAAATTGTGGGAAACCTACGCACAACATATCTGGAATGGGATGGTATATGCTCTAACATATAACACAGATAGTGGCGCCAAAGGTCAAAGTGCCAAAATAGAACAGAATAGTGGTCTGAAAGAGAAACTTTGGGACGACAAAACGAAAAAACCCAAAGACGAGAAATACCAATACGACAAAGTAAAACTCGACCAAAATAGTGACACAGAAGCCAAACCTAACGGAGACCCAGCCAGTGGTGATAACAACCCCCCAACCCTTGACTCCTTCATCAAACGCCCCCCCTACTTCCGTTACCTTGAAGAATGGGGTCAAAATTTTTGTAAAGAGAGAACCAAGCGGTTAGAAAAGATAAAGGAGGAGTGTCGTAGTGACAAGCCAGGTCGCCAATATTGTAGTGGGGATGGACATGATTGTACTGAAAACGGAAACCTTGGACATAAGGATATGTTGGCGAATTTAAATTGTCGTGATTGCCACAAACAATGTAGAAAATATAAAAATTGGATAGATATAAAATTCGAAGAATATGAAAAACAAAAAGATAAATATCAAGGGGAACATGGAAAAATAAAAGATAATTCTAGTGGTGATAAAAATTGTTGTAAAGATATAGAAAAACATAAGTCTGCTGCAGAATTTTTGAAAGCATTGAAACATTGCAAAGATAATCAAGGTAATAGTGGGGAAAAAGGTAATGAATTAGATTTTACGAATACTAAAACCACTTTTGGCCCCTTAGATTATTGTAAAACGTGTCCTCCAAATAAAGTTACTTGTAATGTTATACGTGGTACAAATCATTGTACACCAGTTAACGGAAATGAGTGGCAAAGTGTTTTTAATTCAATAAATGGAAAGGTTGAAAAGAGTACTATTGAAGTCGAAATGATTGATCGTAGGGGACCGTTTATTAAAAATTATTCAAAAATATTAGAAGAATCAGGAAATTCAGTAGATTCATTGTTTAAAACATCAAATTTATTTAAAAGTGTAAGAGAACAAAAATGGGAGTGTAGATATAAAGATGAAAATACGGATATATGTGAATTAAAAAATTTTAATAATGATATAGACCTCAATGAATATACTACATTTAAAGTATTTCTAGTATATTGGTTAGATGATTTTTTATATGGTTATTATATATTGAAAAAAAAAATTGAACTATGTACACAAAAAGAAAAAAATACCTGTACTGAGGATTCTAAAAAAAATTGTTCATGTGTGAAAGAATGGGTAGATCAAAAGACTACCGAGTGGGAACAAATAAAAGAACATTTTCAGAAACAAAAAAATGCTAATGGTGATGATATTAAGTCTAAAGTTAAATTTTTTTTCCAGCAGGAACCGTTTTACAGTGATCTCAAAAAAGCTAAAGGAGATTTTAAAAATATAGATGAGTTAGAGACGTCACTTAAATGTAATGGAAGTGATAAATCACAAAATGGTACACAAAAGGATATCATTCAATGTTTGCTTAATAATCTTCAAAACGAAATAAAAACCTGTGAAACCCAATCAAATTGTGATACCCTCCCCCCTAGTGTTGAAAATCTCACCATTGTCGAAGACATAGACCCTGATGACCAAGACACACAGATAGATATAGTCCCTGGGGTTTGTAATACAGTGGTAAAACCCACACCCCCAGAACCGCCAATGACGTGTGTTGAGGAAATTGCAAAGAAATTAAGAGAAGAGGCAGAAGGGAAGGTAAATAATGAACTGAAGGGAACTGGATTAGTATTAAATGGAAAATGTAATAAGGTACAAAAAAATGCTGCTACTGGAGAAAATTCATGCGATTTCGAAAAAACATATAAGACGTCTCTTGATTCCTTAGATGAACCATGTAAACGTAAAGGAAAGGAACGTTTCAAAATAGGACAAGAATGGAAATGTGAATATATAAGAGATATAGGAAAAGATTTATGTATACCTCCTAGAAAGGAGGATATGTGTATGAAAGATTTGAAAAATATAACTTATCGTGATGTTACTAACAGTACTCAATTATTACAAAAACTCCAAGAAGTAGCACAAAATGAAGGAGATGATATATTGAAAAAATTATTACCTGAAAATACCTGTAATGAACGCGTAATTTGTGATGCAATGAAATATAGTTTTGCTGATATTGGAGATATTATAAGAGGTATAAAAATATGGAATAACCACAGAAAACCAGGAATACAAACAAGATTAGAATATATATTTGGAAACATATTTGAAACGTTGAATGAGGATAATAAAAAGAAATACAAAGATGAATTTCCATTTTATTATAAATTACGTTCTGCTTGGTGGGATGCTAACAGAAAAGAAGTGTGGAAAGCAATGACATGTAATGCACCTGATGGTGCTAAATTTTTAAACAAGGATCCAAATTATCCTTTAGGTTCTTCATCTTCAAAGGGTATTATGACTGGTCATCCTAATTGTAGTCACACAAAAGATCCCCCTGATTATGATTATATTCCTCAACCTTTTCGTTTCATGCAAGAATGGAGTGAAAGTTTTTGCAAATTATTAAATGAAGAAATGGAACAATTGGAAAATATATGTGGAAAATGTAAAAAAAATAGTATTACATGTGAAGATGACAGAAATGGAACGAACTGTGAAAACTGCAAAAATCAATGTGAAAAATATAAAAAACTTATTCATAATTGGAAATTAGGATTCGATAAATATAAAGAAATATATAATGAAATATATAATAATAAGGACAGCAAAATTAATTCAAATGAATATTTTAAAAAATTTTTAGAAAAACTAAAAGATAAATGCAAAGAACTAAACAGTTCTGATAAATATATTGATGAAGCAACCCACTGCACAAAATACAAATTTAGTAATAGCGAAAATAAAAATCATAATAATTATGCTTTCAAAAATCCTCCAAAAGAATATGAAAGAGCATGTGAATGTGAACTTCCTGATCCATTAGATCAATGCCCTAATACTGAAGAAAATAAAGGTGCATGTAACAATATTTCTAAAGTAATGTTATGTCAAAAAAAAATATATAATAATTATCGTGATAATTGGGATAGTTCCAATGTTGAAGATTTTACAGGAAAGAATAAAGGTGTACTAGTTCCTCCAAGAAGAAGATATTTGTGTCTTAGAAATATAACTTCATATTTGAGTGCTATAAGAACAAAGGAACATTTCAAAAAAAAACTTATTCAAGCTGCCTACTCTGAAGCATATTTTTTAAGTGAAATATATAATAAGGACCAAGAAAAAGCTTTACAAGCAATGAAATATAGTTTTGCCGATTATGGAGATATAGTTAAAGGAACTGATCTTATAAGTACTGCAACTTTGGATAAATTAAAAACAAAATTAAATGTACTTCTTAAAGGAGATGGAACTAATGAAATAAAAGAAGATCGTGGAAAGTGGTGGAATGACAATAAAAGACAATTATGGCATGCTATGCTATGTGGATATAAATCACAAAATAAAATCGAAATATCAGAACAAGATTTGTGTCAGATACCTACTGATGATGAAACTCCTCAATTTCTTCGATGGTTTCAAGAATGGACCGAACATTTTTGTACTAGAAGAAAAAAATTGTATAAGGAGGTTGAAAATGCTTGTAAAACTGCGACATGTACTAGTGAAGATGGAACAATTCAGCCAGAAATATGTAAAACAGTGTGTGAACAATATAGAAACTATATTTCAAGGAAGAAAGAAGAATATCAATTTTTAAACTATCAATATAAAAAGAATTTTATTGAAAATATAACGAAACAAGAAAACCCTTCAAATTACTTCAAAGATAAATGTTCTAATAATAAATGCGAATGTTTCTCTAAACATATTGATGATAAAAAAAAAACATGGAAAGATGCATATGATACATTTGACGATTCAAGTTTTAAAGGTAAATGTGAGTGTATAGAACATGTACGTCCACGTCCACCTCCACCTCCACCCCCATCACCGGGACCTCCACCCCCGCCTCCACCATTAGCCCCTTCTGACGAATCCATCCTACATACTACCATCCCTTTTGGTATTGCTTTCGCTTTAGGATCCATTGCTTTTTTATTTTTGAAG
>var7G8_01n04_Pf7G8_060005400
ACATGTACAAAAAAAGATGAAAATACATGCACCGAAGAAACTACTGAGAAAAAATACCCTGATACAAATACTACGAAAATCCCAAAACTTACCGCTGAAAAAAGAAAGAGAGGTATACTACAAAAATATAGTAAGTTTTGTAAAAATACTAATGATCAAATTGAAAATTGGCAATGTCATTATGAAAAAACCGATAAAAGTAATATTTGTGTACTACAAAAGGAAAAACAGGATACGAAGGAACAAAAGGTTACGTCCTATTATTCATTTTTTTATGGTTCGATTATTGATATGTTGAACGAATCTATAGATTGGAAAGACAAAGTTAATAGTTGTATAAATAAAGCCAAAGAAGGAAAATGTAGAAAACTATGTAAAAATCCATGTGAATGTTATAAACGATGGGTTGAAAAAAAACAAACCGAATGGACACAAATAAAAGACTATTTTCTCAAGCAAGAAGATTTGCTAAAAGACATTGAAGGAATGGATCCTGGCGATTTTCTTGAATATTATTTGAAAAATAATTTTTTGGAAGATATGAAAGAAGCTCAGGGAGATCCAAAAGTAATAGAAAAATTTAAAGAAATTTTGCCAAAGGAAAATGAGGAGGACATGCTCATTTTTTTAAATAAGAAAAGAATAATTGAAGAATTTCTCGAAAAGGAAAAACAAAAAGCCGATGAATGCCTAAAAACCCACAAAGACCCCTGTCCACAATCATCAACACCACCAGGCGACTTGGCTCGCGCCGCCGTCCCCTCACGCGAACAAGAGCCACCAAAAGATGAGGAGTCAGGTGAAGAAGAAGAAGAAGAGGAGGAAGAAGAAGATGAAGACGAAGACGACGAAGACGAAGAAGAGGACCTCGGCGACGACAAGGGCGAAGACGAGGATACGGAGGCGAAGGAAGACCAGGACACCACAGGAGACACGGAACAGGGGTCGGGGGCCACAGAAGACGGGACGGGAGAGACCACACAGATAACAAAAGAAGACGGGGTGAAGCCAGCTTGTGAAATAGTAAAAGAACTATTTAATAACACAAGCAAATTTAAAGATGTCGCATGTAACCAAAAATATGGCAAAAACAACTCACGTTTAGGTTGGAAGTGTGTCACACCAAGTGGTGGTGACAATACTACCACTGGCAGTAAGAGTGAAGCCAAAGGTCGTCTTAGACGTGACACTAGTGGTGTTACAACCACCCCACCTAGTGATAGTGGTAGTATTTGTATCCCACCGCGAAGACGACGATTATATGTGGGGGGATTAACGAAGTGGGCGGAAAGCAAACAGGCGTCACAAGAAACAAGTGCTGACCAAAAGACACCAAGTGACAAACTACGAAATGCGTTTATTGAGTCCGCCGCTGTGGAAACTTTTTTCTTATGGGATAGATACAAAAAAGAGTGGGCGTTACAAAAAGCGGCGGAACAAGAACAAAGTGGATTACCAGGAGTTGGTGTGCCTGGAGCACTAGTACCTGGAGTACAAGCACAACCACTACAATCACCCGGTTCAGGCAGTGATGATCCCCAATCCAAATTACTAAATGGTGTGATACCCCCCCCCTTCTTGCGTCAGATGTTTTATACATTAGGAGATTATAGAGATATTTTGGTACGAGGTGGTGGAGATACAAACAGTGGTAGTGAAAAGGAAGGTGGTGGTAGTAATAGTGACAGAAATATTGTTCTTAATGCAGGGGGTGATAAGGCTTCTATGGAGAAAATGCAGATAATACAAAAGAAAATAGATGAAATTATCAAACAAAGTGGTAGCGAAGCTACTCGTGTCAACCAAAAAACTGTCCAATCCCCCCAAACCCCCCTCCAACAACGTGAAAAATTGTGGGAAACCTACGCACAACATATCTGGAATGGGATGGTATATGCTCTAACATATAACACAGATAGTGGCGCCAAAGGTCAAAGTGCCAAAATAGAACAGAATAGTGGTCTGAAAGAGAAACTTTGGGACGACAAAACGAAAAAACCCAAAGACGAGAAATACCAATACGACAAAGTAAAACTCGACCAAAATAGTGACACAGAAGCCAAACCTAACGGAGACCCAGCCAGTGGTGATAACAACCCCCCCACCCTTGACTCCTTCATCAAACGCCCCCCCTACTTCCGTTACCTTGAAGAATGGGGTCAAAATTTTTGTAAAGAGAGAACCAAGCGGTTAGAAAAGATAAAGGAGGAGTGTCGTAGTGACAAGCCAGGTCGCCAATATTGTAGTGGGGATGGACATGATTGTACTGAAAACGGAAACCTTGGACATAAGGATATGTTGGCGAATTTAAATTGTCGTGATTGCCACAAACAATGTAGAAAATATAAAAATTGGATAGATATAAAATTCGAAGAATATGAAAAACAAAAAGATAAATATCAAGGGGAACATGGAAAAATAAAAGATAATTCTAGTGGTGATAAAAATTGTTGTAAAGATATAGAAAAACATAAGTCTGCTGCAGAATTTTTGAAAGCATTGAAACATTGCAAAGATAATCAAGGTAATAGTGGGGAAAAAGGTAATGAATTAGATTTTACGAATACTAAAACCACTTTTGGCCCTTAGATTATTGTAAAACGTGTCCTCCAAATAAAGTTACTTGTAATGTTATACGTGGTACAAATCATTGTACACCAGTTAACGGAAATGAGTGGCAAAGTGTTTTTAATTCAATAAATGGAAAGGTTGAAAAGAGTACTATTGAAGTCGAAATGATTGATCGTAGGGGACCGTTTATTAAAAATTATTCAAAAATATTAGAAGAATCAGGAAATTCAGTAGATTCATTGTTTAAAACATCAAATTTATTTAAAAGTGTAAGAGAACAAAAATGGGAGTGTAGATATAAAGATGAAAATACGGATATATGTGAATTAAAAAATTTTAATAATGATATAGACCTCAATGAATATACTACATTTAAAGTATTTCTAGTATATTGGTTAGATGATTTTTTATATGGTTATTATATATTGAAAAAAAAAATTGAACTATGTACACAAAAAGAAAAAAATACCTGTACTGAGGATTCTAAAAAAAATTGTTCATGTGTGAAAGAATGGGTAGATCAAAAGACTACCGAGTGGGAACAAATAAAAGAACATTTTCAGAAACAAAAAAATGCTAATGGTGATGATATTAAGTCTAAAGTTAAATTTTTTTTCCAGCAGGAACCGTTTTACAGTGATCTCAAAAAAGCTAAAGGAGATTTTAAAAATATAGATGAGTTAGAGACGTCACTTAAATGTAATGGAAGTGATAAATCACAAAATGGTACACAAAAGGATATCATTCAATGTTTGCTTAATAATCTTCAAAACGAAATAAAAACCTGTGAAACCCAATCAAATTGTGATACCCTCCACCCTAGTGTTGAAAATCTCACCATTGTCGAAGACATAGACCCTGATGACCAAGACACACAGATAGATATAGTCCCTGGGGTTTGTAATACAGTGGTAAAACCCACACCCCAGAACCGCCAATGACGTGTGTTGAGGAAATTGCAAAGAAATTAAGAGAAGAGGCAGAAGGGAAGGTAAATAATGAACTGAAGGGAACTGGATTAGTATTAAATGGAAAATGTAATAAGGTACAAAAAAATGCTGCTACTGGAGAAAATTCATGCGATTTCGAAAAAACATATAAGACGTCTCTTGATTCCTTAGATGAACCATGTAAACGTAAAGGAAAGGAACGTTTCAAAATAGGACAAGAATGGAAATGTGAATATATAAGAGATATAGGAAAAGATTTATGTATACCTCCTAGAAAGGAGGATATGTGTATGAAAGATTTGAAAAATATAACTTATCGTGATGTTACTAACAGTACTCAATTATTACAAAAACTCCAAGAAGTAGCACAAAATGAAGGAGATGATATATTGAAAAAATTATTACCTGAAAATACCTGTAATGAACGCGTAATTTGTGATGCAATGAAATATAGTTTTGCTGATATTGGAGATATTATAAGAGGTATAAAAATATGGAATAACCACAGAAAACCAGGAATACAAACAAGATTAGAATATATATTTGGAAACATATTTGAAACGTTGAATGAGGATAATAAAAAGAAATACAAAGATGAATTTCCATTTTATTATAAATTACGTTCTGCTTGGTGGGATGCTAACAGAAAAGAAGTGTGGAAAGCAATGACATGTAATGCACCTGATGGTGCTAAATTTTTAAACAAGGATCCAAATTATCCTTTAGGTTCTTCATCTTCAAAGGGTATTATGACTGGTCATCCTAATTGTAGTCACACAAAAGATCCCCCTGATTATGATTATATTCCTCAACCTTTTCGTTTCATGCAAGAATGGAGTGAAAGTTTTTGCAAATTATTAAATGAAGAAATGGAACAATTGGAAAATATATGTGGAAAATGTAAAAAAAATAGTATTACATGTGAAGATGACAGAAATGGAACGAACTGTGAAAACTGCAAAAATCAATGTGAAAAATATAAAAAACTTATTCATAATTGGAAATTAGGATTCGATAAATATAAAGAAATATATAATGAAATATATAATAATAAGGACAGCAAAATTAATTCAAATGAATATTTTAAAAAATTTTTAGAAAAACTAAAAGATAAATGCAAAGAACTAAACAGTTCTGATAAATATATTGATGAAGCAACCCACTGCACAAAATACAAATTTAGTAATAGCGAAAATAAAAATCATAATAATTATGCTTTCAAAAATCCTCCAAAAGAATATGAAAGAGCATGTGAATGTGAACTTCCTGATCCATTAGATCAATGCCCTAATACTGAAGAAAATAAAGGTGCATGTAACAATATTTCTAAAGTAATGTTATGTCAAAAAAAATATATAATAATTATCGTGATAATTGGGATAGTTCCAATGTTGAAGATTTTACAGGAAAGAATAAAGGTGTACTAGTTCCTCCAAGAAGAAGATATTTGTGTCTTAGAAATATAACTTCATATTTGAGTGCTATAAGAACAAAGGAACATTTCAAAAAAAACTTATTCAAGCTGCCTACTCTGAAGCATATTTTTTAAGTGAAATATATAATAAGGACCAAGAAAAAGCTTTACAAGCAATGAAATATAGTTTTGCCGATTATGGAGATATAGTTAAAGGAACTGATCTTATAAGTACTGCAACTTTGGATAAATTAAAAACAAAATTAAATGTACTTCTTAAAGGAGATGGAACTAATGAAATAAAAGAAGATCGTGGAAAGTGGTGGAATGACAATAAAAGACAATTATGGCATGCTATGCTATGTGGATATAAATCACAAAATAAAATCGAAATATCAGAACAAGATTTGTGTCAGATACCTACTGATGATGAAACTCCTCAATTTCTTCGATGGTTTCAAGAATGGACCGAACATTTTTGTACTAGAAGAAAAAAATTGTATAAGGAGGTTGAAAATGCTTGTAAAACTGCGACATGTACTAGTGAAGATGGAACAATTCAGCCAGAAATATGTAAAACAGTGTGTGAACAATATAGAAACTATATTTCAAGGAAGAAAGAAGAATATCAATTTTTAAACTATCAATATAAAAAGAATTTTATTGAAAATATAACGAAACAAGAAAACCCTTCAAATTACTTCAAAGATAAATGTTCTAATAATAAATGCGAATGTTTCTCTAAACATATTGATGATAAAAAAAAAACATGGAAAGATGCATATGATACATTTGACGATTCAAGTTTTAAAGGTAAATGTGAGTGTATAGAACATGTACGTCCACGTCCACCTCCACCTCCACCCCCATCACCGGGACCTCCACCCCCGCCTCCACCATTAGCCCCTTCTGACGAATCCATCCTACATACTACCATCCCTTTTGGTATTGCTTTCGCTTTAGGATCCATTGCTTTTTTATTTTTGAAG
>var7G8_03n01_Pf7G8-2_000069700_Pf7G8_030005900
ATGGCGCGAGGGCGTAGTAGTACAAATGAAATTGAACTTAGCGCAAGAGATGTTTTGGAAAATATTGGAAGAGAGATAAAAAGTAAGAGAAAAAATTATAGCATACATAGTGATAAATTGAAAGGAAATATATCAAGTGCAAGGTTTTCTGATGGATTGTTTAGGAGGTGGCGTACTGTGAATAAAGGTCCTCCAGATTCATGCAGTGTTGATCACCTATTTCATACTAATATAAACAATGGTACTAATGAAGGAAGAAATCCTTGTGATGGTAGAAAAAAAGAACGTTTTGGTGAAGATGAGGGATTTGAATGTGGAAGTAGAATACGTGATTATAACAAAAAAGATTCTGGTACAGCATGTGTTCCACCTAGAAGAAGACACATATGTGATAAAAATTTAGAATTTTTAAATAACGAAAACACAGAAAATACTGATGACTTGTTAGGAAATGTATTGGTTACAGCAAAATATGAAGGCGATTGTATTGTTGATCATCTTCCAGATAATGAAAAGTCAAATATGTGTACTATTTTTGCACGAACTTTTGCAGACATAGGAGATATTGTAAGAGGAAGAGATATGTTTAAATCTAATAACGTAGATGCAGTACAAGAAGGATTAAAAGTAGTTTTCGGGAAAATATATAATAGATTGACACCTCATGCCAAAAATGATTATACTGGTGACCATCCAAATTATTATAAATTAAGGGAAGATTGGTGGACGGTTAACCGCGATCAAGTATGGAGAGCATTGACATGTGTTGCTGGAGAGGGAAATACATATTTTATACAATTAGACGATAGTAAAAGATTATTTTGGGATCGAAAATGTGGCCATAGTAATGAAGGTGCTCTTCTTACCAATTTAGATTATGTTCCTCAATTTTTACGTTGGTTCGATGAATGGGCAGAAGAGTTTTGTCGTAAAAAAAAAGATAAGTTGGAAAAGGTAAAGGATGTTTGTCGTAATTATGCAAATAATTTATATTGTAGTTTTAATGGATATGATTGTACGAAAATTATTTGGAAAGAACACAATTTTTCTAATGATAGTAAGTGTACTAAATGTCATAATGAATGTCTTCGTTATGAAAATTGGATAAAGGAACAAAAATTAGAATTTGATAAACAAAGGGATAAATATGAAAGTGAAATAAATAGATACAATTCGAGACAAATAAATTCAAATGATAATTTTAATAATATATATTATAAGGAATTTTATGACGAACTTAGAGTTAACTATGGAAGTATCGAAAAATTTTTGAATTTATTAAATAAAGGAAACAAATGTAAAAATATAGGTCACGACGAAAAAACATATTTTAATAAAAGTGATGATAAAGTAACATTTTCTCGTTCAAAATATTGTCAAGTATGTCCATACTGTGGTGTCGAATGTAAGAATGGAAGATGTGAAAAAAAAGCGGAAACTGATGACAATTGTGGGGAACCATATATCTATAATATACCAAAGAATGTGAACCCTATTGGTATTAATATCCTTAATAGTGATGATGAACATGTTGATATTGTAAAAAGATTAAGTGAATTTTGTAGAGACTCAAAAAATATAAATGAGAAAAACTACCAAGAATGGAAATGCTATTATAATGGAGAAAGCGATAATAAATGCCAAATGCAAAAGGTTCTAGAAAATAAAGTTCAAACTAAAATAACGTCATTTGATTTTTTTTTTGATTTATGGATTAAGAATTTATTAAGGGATACTATAAATTGGAAAAGCGAACTTAAGAATTGTATAAATAATACTAATAAGACGAATTGTAATAAAACCTGTAACGAAAATTGTAAATGTTTTGAAAAATGGGTTAAACAAAAAGATGATGAGTGGAAAAAAGTGAAGAAAGTATTCGAAAATAAAAACAGAACGTCGCAAAATTATTATAATAAACTTAATAACCATTTTCAAGGTTATTTTTTTCAAGTTACTAATGAGGTTAACAAAGATGAAGCAAAATGGAATCAATTTACGGAAGAATTAAGAAACAAAATTGATTCTTCTAAGGCAAAGAAAGGTACCAATGATTCACAAGATGCTATAAAAGTGTTGTTAGAGCACTTAAAGGAAGATGGCAAAACATGTACAGCAAATAATCCTGATAGTGCATGTAATACTCCTGGAACAGACGCCTGTTCCCTAGAACCCGCGTCAAAAACTGAACCCCCAAAAAAAGACACCAGAACAAATCCATGCGGTGCCTCGGGTACAACTACCAGTTTGGAGCAAATATGCAACAATGTGAAGAGATATATTAGAGAAAATAATGGAAAAACACAAAAGGGGGGAGGTTGTAATAGAAAAAACAAAAATGGTAATTATGCGGTTTGGAAATGTGACAAACTTTCAAATTTAGTGAAAGAAGATGGCGTATGTATGCCTCCTAGAAGACAAAAATTATGCATAAAATATTTAAAAGACTTGAATGGTCATAAGAGCACAAACGATTTGAGAACAGCATTCATCAAATGTTCTGCACTAGAAACATATATGTCATGGTTATATTATAAAGGTAAGAATGGTGATGACGCTAAACAATTAAATAATGGAACTATCCCCCCTGAATTTTTGCGATCCATGTTCTATACATTTGGCGATTTTAAAGATTTGTACTTTAATACAGATATATCTAAAAAAGATCAAAATATGACTAAAGTGAAAACTAATATAAATAATGTTCTCCAAAAATATCAACAAAATGATGATGAAAAACGTAAAAACTGGTGGAATACTAATGCTCCTGAACTATGGAAAGGTATGTTATGTGGATTATCAAATCATATTAACATCAAGGAAAAAGTGACAGTGTGCAAAAAACTTACCGAAACGTACTCGATTGATAAAGTGAAATTCAGTGACACCAACACCACGTTGTGCGATTTTGTCTCTATTCCGCAATTTTTACGTTGGATGATAGAATGGAGCGAGCACTTTTGCAAAAAGCAGTCGCAGGAATATAACGATTTGAAGGAGAAGTGTAATACATGTGGTAGTAGTAATGGTATTGTAACTACTGAAGATTGTAAAAAAAAATGTATGCAATGTAAACAGAAGTGCGAAGCATATAAAAGTTTTATTGAAAATTGGAAAAAACAATGGACTATACAATCAAATAAATACGACAAATTATATCAAAAAACACAAAACGGTGCCAACGATTCCACAGAAGAAGAAAAACCTGTGGTACAATACTTGTTACAACTACGCACAAATAGTGGTAACAGTGATGCTAACACGTATAATAGCGCCGGAGCGTACGTGAAACACCAAGGATATACCGGTGATTGTCAGCAACAAATGGACTTCAATTCCAATACAAATAAGAACAATTATGCGTTTGAAACGTATCCCCATAATTATAAATCACAGTGTACCTGTGAGGATAGTGCAAAATCAGCATGCAATATAGTAAAACAGATTCTTCCTAAAGAACGAGACAAGGCAACAGGTGGAATAGATGGATGTAATCCAAAAATAGGAAATTATCCTTCTTGGAATTGTGATAGAAATAAATCTAATAAAGAAAATAAAGGTGCATGTGTGCCACCCCGAAGACAAAAATTTTGTGTAAGTCTATTAGCAAAAGAGGGTATCTTTAAAACAAACGAAGAAGATATAAGGGAAACTTTTATTAAATCTGCTGCTTTAGAAACATATTTTGCTTGGAAGAGATATAAAGAGGATAATAGAGAAGCACAAGTTGAATTACAAAATGGAACAATTCCAGGACATTTTAAAAGACAAATGTATTATACTTTTGCTGATTACCGAGATATATTTTTTGGAACAGATATTACTTCGCATAATTATATTCTAGATGTCTCAAAGAATGCAAAAGAAAGGTTAATATCTGAAAATAGAAAACAAAAAACAAGTGATCCAGAAAATGATGGTTCAAAACTTCTAGAAAACTGGTGGAATACAAATGCAAAAGATATTTGGGATGGTATGATATGTGCCTTAAGTTTTGATGATGGCTCGAAAGGATTTAAAAAAGAAGTCCGACAAAAACTTGAGTCCACTTATTCCTACGAAAACCTAACCAAAAATAGTGCTGATACATCCACCACCCTCGAAGAATTCGCCCAAACCCCCCAGTTTTTACGATGGTTTACTGAATGGAGTGATGAATTTTGTCGTGAACGGAAGAAGAAGGAAGAAAAGGTAGGATCAGCTTGTAAGAATGATTATGATGGGTGTGAAAACACTAAGGATAATGGTAATGGTAATTGTGCTAACGCATGTAATGCATATAAAAAATACATTACAGACAAAAAAAAACAATATGATAAACAAAACAAAAAATTTGATGTTGAAAAAAGAGCCCATAAAGATGGATATGATCGTTATTCTGGCAAAAAGGCTTCTGAATATTTGGAAAAAGAATGTTTAAACTCATCATGTTCTTGTATGAAGAACGTTACAGGAATATCCGATTACTGGGAACAACCTCATACAACATACGACGATAATTCACTTCAAAAAAAGTGTAGCTGCCCCCCACCACCCTGTGAAATCGTGGACGGTATCCTCGGGAATAAAAGTTCGAAGGGGTATGTTGAAGGGTGTAGAAAAAAATATATGACGCGAGGTTTGGAGGGGTGGGAGTGTAATAGTGGTAATGAGGACGGTGATGTATGTATACCACCAAGGAGACAAAAAATGTACGTGGGGAAGTTACACACACTAGGTGAGATGTCACCACTTGGTTTACGTACAGCTTTTATTGAATGTGCTGCTGTTGAAACTTTTTTTTCTTGGCATGAATTTAAAAAAGAAAAAGAAAGAGAGGATAAGGAAAAAAATGAACAAGATGTACAATATAAATCATCTGTCTTAGAAAATCTTCAAAAGGATTTACAAAGTGGCAAAATTCCTGAAGAATTTAAACGTCAAATGTTCTATACATTTGGTGATTATAGAGATATATTTTTTGGGAAAGATATAGGAAGAGATATGGATAATGTCGAAAATAAAATAAAGGGTGTTTTCGCAAAAAGTGGTGCCAAAAATGAAGAACGAAAACAATGGTGGACAAAATATGAGAAAGATATCTGGGATGGGATGGTATGTGCTTTAAGTTATGATACTGAAACGAAAAATAAGAATGAAAAACTGCGCAAGAAACTTATAGATCCAAAGAACAGCAACAAGTATGATAATGTCGCGTTTAAAGGTGGGTTCAATGAAAATAGTACCAAATTGGTCGATTTTGTGAAAAGACCCCCATATTTTCGATGGTTAGAAGAATGGGCAGATGAGTTTTGTAGAAAACGAATATACAAGTTGAAAATGATTAAGGATGATTGTCGTGGAGAACATGATGGAAAATATTGTGATGAAGATGGTTTCGATTGTACTCAAATGGTTCCAAATAAGGAAAGCATCTTCTCGGATTTTCATTGTCAGAGTTGTGCTACTTCTTGTAATTCTTATAAACAGTGGATAATCTCAAAACAAAAAGAATTTAATAAACAAAAAGAAAAATACGAAAAAAAAATTAAGAATATTGATACTGATAATTATGATACACAATTTTATACAACACTAAATGCAAATAAACCTACAGTTTCATATTTTATAGAAACATTAAGAGAGGGATCATGTAGTAATAATAATACTGGAGACTACAAAATAAATTTTAATGATGAATATAATACATTTAAACATGGAGAATATTGTGCTCCATGTCCTGTATTTGGAGTTAAACATGAAAGAGGTGATTGGAAAAATGCTGAAGAAATTAAATGCAAGAAAAATACTTTTAAGACTAAAGAATATATTAAATATAAGACAGATCCTATTAAGGTAGATATGCTTGTCAGTGATAACGGTGAAAAGGGATTTGTACATGCTTTAGAGGATGTTTGTAAAACATCAGGTATCTTTGAAGGTATTAGAGAAAATAAATGGTCATGTGGTTATGTATGTGATTTAGATATATGTGATTTCGAAAGTGCTAAGGTGAACAAAGTTGATCAACAAAATATACAAATTAGAGCAGTGTTTAAACGATGGCTCGAAAATTTTTTAAAAGATTATAATAAAATTAAAGAAAAAATTTCATATTGTATAAATAATGATGAAGTATCAAAATGCATAAATGGATGTAAAAATAAATGTGACTGTGTTGAACAGTGGATAAAGCTAAAAAATATTGAATGGAAAAAAATAAAAAAGCGTTATCAAAAGCAATATGATTTTGATGATGAAAACATGAATACTTTCGTTAAAGGTTTTTTGGAGATCTTGAAACCCCAAACTGAAGTTCACGAAGCTATAAAACCGTCTAAAAATTTAAATGACTTACAAGATTCATGTGCATCTACTGCAAGTATGACTTCAGAAAAGCCAAAGTCTAAGGAGAATGATGTCGTAGAATGTTTGCTTCATAAACTTCAAAAAAAAATTAATGATTGTAAAGAGAAACATGACAATGGTAAAGGAAAAGTATGTTCCTCAGAATCATCTATACCTAAAAACAATCCAGAAGATACACCGGTATATGATATATCACCAGACTTCCCTCCCCCTTTTTGTAATGTGCCACCAAATCCTTGTGGCGACAAAGATGCGACCAATGTGGTTGGAGTAGAAGAAGTGGCGAAGGAGATACAAGAACAAAGACACAAGGATATGTTAGAGAGGAGTGGTAAAAATGGTGGTGAGAGTGTGAAGGGTGAGGGTAAAACTGATCAGACTGAGAGTGTGTTGAAAGGTGATATATCCAAAGCAACATTTAAAAGTGGTACTAATCCAAGTGAGTTGAAGAAGGTATGTGATATAACGAAGGAACATACCAATTATCAAAAACGTGGTGGTTATAATTATCAAGGACCATGTACAGGTAAAGGTAATGGTAATGACAAGAGATTTGTCATAGGAACCACATGGACAGATGAAGACGGAAAAGTTGAAACAATTAAAGTTCTGTTGCCTCCGCGACGTCGTCATATGTGTACATCAAATTTAGAATATTTACTCCATCTTAATGACGGACCACTTCTACAAGGTGATCCTAAAACGATTATTCATTCCTTTTTGGGAGATGTTCTGCTCGCATCGAAATTTGAAGGAGAATACATAAAAACCAATTATAAGAGACTAAATGGTCAGAATAACAATGAAGATAAATGTCGAGCTATGAAATATAGTTTTGCAGATATTGGGGATATTATAAGAGGAAGAGATTTATGGGAACATGGTGATCAGACAAAATTACAAGGACATTTACAAATAATATTTGGTAAAATTAAAGAAAACCTTGATGACACCATCAAAGACAAATATGCCAGTGAATATAAGCCCTATACTCAATTACGAAAAGATTGGTGGGAAGCAAATAGAAAACAAATATGGGACGCTATGAAGTGTAAAACAACAAAACCCCCAGTCACCACAAATTGTGATACTACCACTGTTACCCCCATTGTGGATTACATCCCCCAAAGATTAAGATGGATGACTGAGTGGGCAGAGTGGTATTGTAAGATACAGAAGAAAGAGTATGAGGAGTTGGAGAAAAAGTGTGAGGAGTGTAGGAGTGGAATATGTGATAAAGGATGCGAAGAATGTAAATCTAAATGTAAAGAATATCAAGAAAAAATAAAACCATGGGAAGTTCAATGGGAAAAAATAAAAGAAAAGTATGATAAATTATACAAAATAGTATCAACAAATAGTGGTAGTTTTGCTGCTACTACTGGTTACAAAGATGAAAAAGATGTCGTTGCTTTTTTGTCAAAATTACACGAAAAAAATAAAGACAATAATACGATATATGCTACTGCTGCAGGATATATACATCAAGAAGCAGATATTAATGATTGCAAAAAACAAATACGTTTTTGTAAAAATCCTAATGGTGAACTCACAACTAGTGGTAAAGACAACGACAAAGAATATGCCTTTAGAGAAAAACCACATGACCATGATGATAAGTGTGATTGTACAGATAAAACAGCACCTCCACCCAAAAAGCCAGAAGTACCACCTGGTCCAGCTCCTCCCCCACAAGCTGTACAACCACCACCACAACCAAAACCCGCCGAAGATCCTGCTGGTGGCGACGTCACTTCCCCCGACAGCCCACAACCACTTGCCCCCGACCACCCCGCCGAATCCGAAGAAGAGGAGGAGGAGGAAGAAGAAGAAGACGACTCCTCAGAAGAGGAGGAGGCGGAGGAGGCGGAAGACACGGGACGGGGGGAGGAATCACCACAACCAGCAGCACCAGCAGCACCAGCACCTCTACCCCCACTCCCAAGTGATAATACCAGCGATATATTAAAAACTACTATCCCGTTTGGTATTGCATTGGCCTTGACTTCGATTGCTTTTTTTTTCATGAAG
>var7G8_n_add_Pf7G8_030030400
ATGGGGCCGCAAAGTGGAGGTCAGAGTGCCAAGGAAGTATTGGACGAATATGGAGAACAAATACAACAGAAAGTGTACAATTCTGCTATAGATTATATAAGTGAATTGAAAGGAAATTTATCAAGGGTGGAGCTTTCTAATAATGGTAAAGTTTACACCGAGGATGCATGTCATCTTAATTATATATATGATACTAATGTTACCAGTGGTGGGGGTAAAGAGAATCCTTGTTACGGTAGACAAGGTGTGCGTTTTTCTGATACAAATGGAGCAGAATGTTACAGGACCAGAATAAAAGGTAGTAATCGTATCAGTGGTTCATGTGCTCCATTTAGAAGATTACATATGTGCGACAGAAATTTGGAAGAAATAAAACCTCATCAAATTACAAGTACTCATAATTTATTGTTAGATGTATTACTTGCAGCCAAACATGAAGGGGAAATGATAACAAAAAATCTTAAAGAATATGATAATGCTAATTATGAATCTAAAATATGTACTGCACTTGCACGAAGTTTTGCAGATATAGGTGACATTATACGAGGAAAAGATCTTTTCCTTGGTCATAAACAAAGAAAAAAATACTTAGAAGAAAGATTAGGAAAAATGTTTGAGAACATTAAGAATAATAATGAGTATAAACTAGCTAATCTTTCAATCGAACAAATTAGAGAATACTGGTGGGCACTTAATAGAGACCAAGTATGGAAAGCATTAACGTGCGGTGCGCCAAATAATGCTAAATATTTTCGACAAACATGTGGTAGTAAAGAAAACACTGCAACTCTGACTCCTAGTCACTGCCGGTGTGGCGACGGCGGCAAGCCAAAGGCTGGCAACGGCGACGTAAATATTGTCCCCACATATTTCGATTATGTGCCGCAGTATCTTCGCTGGTTCCAGGAATGGGCAGAAGATTTTTGCCGTAAAAAAAATAAAAAAATAAAAGATGTTAAAAGAAATTGTCGTGGAGAGAAGGATGGTGAGAAATTTTGTAGTTTCAATGGGTATGATTGCGAAGATACTATATCCAAAATTGGTAAGTATGTTATAGGTATTGATTGTACAAACTGTTCTGTTTGGTGTCGTATGTATGAATCTTGGATAGATAACCAGAAAAAGGAATTTCTAAAACAAAAAACGAAATACCTAATAGAAATATCAAATTCTACGAAACCAGAAGTACAATTAAATAATAATTACGAAGGATATGATAAACAATTTTATGAAAAATTTAAAAATAAATATTCAACTGCTGATAAATTTTTAAAATTAATAAATAACGAAATTGAATGTAAAAATATTAGTGACGAAGAAGGAAAAATAGATTTTGATAAAGGTGTTGATAACACATTTTCTCGTTCAAAATATTGTCAGCGTTGTCCAGAATGTGGTGTAGTGTGTGATGGTAACGAATGTACACCTCGCCAGCAAAACCATGAAAAATGTAAAAAAGAAAGTAAAAAAGTTCGTAAGAAAGAAGCGAAAACTACAAATATTGAATTCCTTTTTAATGACAAAGAAGGTGATGATATTGTAAAAAAATTAAATGCTTTTTTTTATCCAACAGTTCCTGATAATAAAAAAAAAAAAGGAATAGAAGAATGGCAATGCTCTCATTATTATGATAATGATAATGAATGTGTAACAAAAAATAATGGTAAAGATGTTAAAGGTGACACTAAAACAATGCCATTTGTTGATTTTTTTCAGTTCTGGGTTACACATTTGTTAAATGATGCTATAGAATGGAGAAAAGAAATTAGTAAATATTTAAATAATAACCCATCATCGAAATGTGATAATAGATGTAAACGATATTGTAGATTTTTTAAGAAATGGGTTGAACAAAAAAAAATAGAATGGGCACAAATAAAGGAGCATTACACATACGAAACAGATTTTAAGGGATTTAAGCCTTATAATATACTTGAAAGTATTTTGGAAGAAAAGTTTTTGGATGATATTAAAAGAGCTTATGGAAACGCAGAAGCAATAGATCGAATTCTCAATTTAAAAAAAGAGCATGAGTCTAATAAAGATGAAAATATAGCAAAAGCAATATATGCAATTGATGTATTGTTGGATGATGAATTAAAAGAATCCAACAAATGCACAGAAGAAAATCCCACATTTGACCCCACCAACGAGCACCCAGACAACGAGGACTCTGACGATGAAGAAGATGAAACACCACCAGAACGTGATAATCCCTGTGCTGAACGTAATGGTAGTAATACTAAACATCCCGCAATCGCGAACCAAATAGCACACCAAATGCATGATGACGCACTCGCTGAAGCAAGTAAGCGTGGTCTTAGTAAGTTGAAAGGTAATGCTCTCGAAGGCAAATATTTGGGTAGTGGTAAGGAACATAAGTTGAAGAACATATGTGGTATAACGAAGGATCATTCCAATTGTACAAATCTATCGAACGAACCATGTAATGGCAAAGATCGTATTAATGAGATGTTTAAGATAGAACAAGGATGGAAAAATGGTACGTTCGTAAATGAAACACACACTGACACCTATATGCCACCTAGAAGACAACATTTTTGTACCTCAAATTTAGAATATATAGAAACGGACAAGAAACCACTTGACGGTACAGTTCCTGGTGATGCTAAGGTTATTAATGATTCGTTTTTGGGAGATGTATTACTTTCAGCAAAATCTGAAGCAAAGTTCATAATTGACAAGTACAGAAATGCCCCAGACGGTTTTAAGGACGAGGAAACTATATGTCGTGCTCTACGTTACAGTTTCGCAGATCTTGGAGATATAATTAAAGGAACAGATCTGTGGGATAAAGACGAAGGCTCAAAAAAAATGCAAGGTCATTTAAAAAAAATATTTTATAAAATTAAAGAGAAACACCCTGGCGTCCAAGAAAAATATAACAGTGACAACGACTACAACAAATATATAAATTTACGTAAAGATTGGTGGGAAGCTAATAGAAAAGATGTTTGGAAAGCAATGCAGTGTGAATTAAAAGATTTGAAAAAATCAGATGGAGACTGCCACTACAATAGTAGAGGTACTCCTCTAGATGACTACATCCCTCAAAGATTAAGATGGATGACTGAATGGGCTGAATGGTATTGTAAGGTACAGAAGAAAGAGTATGGGGAGTTGGTGAAGGGATGTAAGGAGTGTAAGAATAAGAATGACGGTGGTAAAGAATGTATGAACGGCAGTGATGAGTGTAGGAAGTGCAAGGAAGCATGTGAAGGATATAATAAAGAAATAAAAAAATGGGAACAACAATGGAAACAAATTGAACCAAAATACCTAATATTATATCTACTTGCAAAAATTGATGCTCGTAATCCTGGTCCTAGTTTTTATAGTGGTTATGAGAAAGACAAACCTGTGGTAGCTTTCTTACAAGAATTACAAAAAGTAACTGGCGATACCAAACCTGCTACCATTGCCACTTCCAACCCTACCATCACACCCTACTCCACCGCCGAAGGATATATTCATCAAGAAGCATACATTGGTGATTGCAAGATACAAACAGATTTCTGTGAAAAAAAAAAAGGAGGTAAAGAAAAAAATGAGAAATATGTTTTCAAGGATAAACAACATGATCAGGATACACCATGTAATTGTGACAAGCCGCCGAAAAAAGATGCGTGTGAAATAGTGGAAGGAATACTTAACGGAAAGAGCGCAGCAGATGATATAGATGGGTGCAGACAAAAAGAGGATAGAACAAACTCATATCCTCTATGGAAATGCGACAAACGTTTAGTGCATGAAGATGGCGTGTGTATGCCTCCTAGAAGACAAAAACTATGCTTATATTATTTAGCACATGAGAGTGAAACAAAAAATATACAAACACAAGATCATTTAAGAGACGCATTTATAAGATGTGCAGCAGCAGAAACGTTTGTTTCATGGAAATATTATAAGAGTAAGAATAATAATGGTGAAAATACACTCGATGAACAATTAAAAAAAGGATATATCCCTGAAGAATTTTTACGATCGATGTTTTATACATATGGAGATTATAGAGATATATTTTTTGATACAGATATATCTGCAAAAACTCCAGACGGTCATGTGAAAGGTGCAATAGATTGTATAGGTAAATTTTTCTCAAAATATGACGCCAAATCTCCTGGTAACCTATCACGGCAACAATGGTGGGAAAAATATGGTGGACATATATGGGAAGGGATGCTCTGTGCTTTAACACATGAAATAGGAGACGAAAAAAAAAAAGAAATCAAAAACAAGTACTCATACGACCAACTTAAAAAAACCTCCAATGGTACCCCTTTCCTCGAGGAATTTGCAAAAATCCCCCAGTTTCTAAGATGGTTCACTGAATGGGGGGATCGATTTTGTATAGAACAAACGAAACAGTTGGCCACATTACAAAAGGCATGTCAGGACTATGAGTGTAATGAGGAAAATATGGATGAGAAAAAAAAAAAATGTGAAGATGCGTGTAAGGAATATCAAAAATGGCTTAAAGATTGGAAAACTCAATATGAAAAACAAAATTCAAAATTCATGACAGATAAACATAAATATAATGATCCCGACGTGAAGAAGTCTACACATGCCTATGAATATTTGAGCAAAAAATTAAAAAGCATTTGTCAAAATGGAACTACTACTGACAAATGTGATTATAACTGTATGGAAAATGCGTCGAGACAACCACAAACATCTGCTTGCAGCCAAGAACAACAACAACAAAACAAATCATCTACAGAAAACAACTATCCTGAAGCGTTCGATTGTCCTCCTAAAGAAATTGCTGATAAGTGCAATTGTCCTAAACTTCCGGAACCTAAATATTGTGTAGACAAAACTGCATATGATATAAGAAAAGATGCAGAGACAAAAGTTAAAAATATTGATGATAGTATGAAAGGAAAAGGAAATGATTTTAATAGTGAATGCAATAAGGTACAAAAAAATGATGCTGGTACTGGAGAAGAGTCATGCAAATTCGAAAATACATATAAGAATTCACTAAATAAAATAAGTAATAAATGTGAAGGTAAGGGTATGAATCGTCTAAAGATAGATCAAGAATGGAATTCCAAATATATTAAAGATATAGGAAAGCATTTATGTATACCTCCAAGAAGAGAATATATATGTCTACATGACTTAAATACATTAATGGCTTCTACTATTCATGACAGAAACGATTTACTAAAAAAAATACAGGACATAGCAAAAATTGAAGGAGATGATATAATAAAAAAATTATTACCCCAATATCCGTGTAATGAAGATGTAATTTGTAAAGCTATGAAGTACAGTTTTGCTGATTTAGGAGATATTATTAGAGGAAGAGATATGTTGTTAGGAATTAATAGTGTTAATGCATACGAAACAACATTAAAAGTTATTTTTGAAAAAATAAAAACAAAATGGGAAAATGAAAATTATACTAAAAACAAAGGTAAATACCCCGACCTACCATCCTTTCGTTCTGCCTGGTGGGATGCTAATAGAAAAGAAATTTGGAAAGCGATGACTTGTAATGCTCCTTATGATGCAAAAATTTATATTACCAAAGAAGGTGGATATATATCTCCTTTAACCTCGACCAAAAACCATTGTGGGCATAATGATGATCCGCCTGATTATGATTATATTCCTCAACCTTTACGCTGGATAAGTGAATGGAGCGAACAGTTTTGTTTGTACCAAAAACATTTATTGGAATCGATGAAAAATTGTGAGAATTGCAAGAAAAAAAACAAAAATGCAGATTGTGAACAGACAAAATATGGATCATGCGTGGACTGTAAAAAAAAATGTGAAAAATATAAGAAATTTGTAGAAAACTGGAAAGCTCAATTTGAAATACAAAAGAAAGCATATAAAGAAATATATAAAAAAGCAACAACATCTAACGGAAGATATTTTAATGGTATTGATGAAAATACTAAAAATTTTGTAAAAGAACTAGATAAAAATTGCAAAACGGACGAAAACAAATCTGTTGATACTGTCGATAAATATCTTGAAGGAGGAAGTGTTTGTCGAAGATTTAAATTTGGAAATACGCAGTCTAATCATCCAAATTATGCTTTTCATAACACGCCACTTAGTTATGTAGATCATTGTGAATGTGCTAAAAAATATGATCCATTGGATGAATGTCCTGTTGACAAGGACGAATGCAAAAAATATGGACCTATTCCATGTAATGTTAAATATTATAATGAAAATGAACATATATGGGATAATAGACTTCTAAAGGATCCTTTAGGCAAGAATTTTGGAGCATTAATTCCTCCTAGAAGAAAAAATTTATGTTTTACAAATATAATTTATAATTGCAGAAAAATAAGAAATGAAACTACTTTTAAGGAGTATATTCTCAAAGCTTCTAAATCTGAAGCTAAAAGGTTGAGTTCATTTTATAAGGATAATAATATTAAAGCACTCCAATCCATTAAATACAGTTTTGCAGATATCGGAAATATTATTAAAGGTGATGATATAGTAAACGATACCCTTGCAGAAAGGATGAACTATATATTAAATAAAATAAACATTATAAAAAATGATGATTTTCAGAATATTCAACGTTCTAATTGGTGGAATAAAAATAAAAGTCATATATGGCACGTGATGTTATGTGGATATAAAGAAGCAAATGCTTCCGTTCAAATATCAGATGAAAATTGTTCAGTACCTACTATTGAAACAGATCCTCAATTTCTTAGATGGATGACTGAATGGGCCGAATATTTCTGTAAAGAAAAAAAAAAAAAAGACGTTACAGAAGAAATAGATCTATGTAAAAAACAACTTACCATAAAACAATATACTAGTGTTCGTGATATTAATGATGGCCCATGTTACAAAGTGTTAGAAAAATATAATCATTGGTTGCATAATAGAAATAATGAATGGAAAAACCTAAAAATAAAATATGAAGCAGATTATAAAGAAAATTCTAGTTCAACTCCAATGCCAGAAAATGCTGATGAATATGTTAATAAAAAATGTAACGATTGTAAATGTGACTTTGATGATTTAATAAAACAATATGATAAAAACGGGAATGGAATTTCAATAATTCATAGTTTAATAAAAGACCTTAATCCAGGAAGAACATGCGGTCCAGATACATCTGATAAAAGTGACACAAAACCACCCGCACCTCTACCCCCGCCTCCGCCTCCACCACCTGTACATCCAACCCTCCCTTCGGACGAACCGTTCAATCGTGATATTCTAGAAAAAACAATACCTTTTGGCATTGCTTTGGCATTAGGATCCATTGCTTTTTTATTTTTGAAGGTAATATATATATATATATATATATATATATGTGGTGTATATGTATGTATGTATGTTATGTGTATATGTTATATATGTATT
>var7G8_08n01_Pf7G8-2_000216000_Pf7G8_080005400
ATGGTGAGGCCATCAGGTAGTGGTGGTGGGGATGGTATTGATGAAACAAGTGCCAAGCATTTATTGGATAGCATAGGGAAAATAGTGCACGACAAAGTGAAAACTGCTGCAAATTACGTTGGTGATTTGAAAGGAAGTTTGACAAGCGCAACAGAAGGTAGTCCGGAATTAATTGAAACCAATGAAACATGCGACCTTGTACAGAAATATTATAACCATGTTAATGGTGGTGGTGGTAACCGTGATCCGTGCGGAACAGGAAAAAATGCAAAACATGAAAAAGTAAAACGTTTTTCCAATACACTTGGTGGCCAATGTACATATAATAGAATAAAAGATAGTAATAAGAATGATAATAAAGGTGCATGTGCTCCGTATAGACGATTATATCTATGTGACAAAAATCTAGAACAGATAAAAGCGGAACAAATAACAACACATAATTTGTTGGCAGAGGTGTGTATGGCAGCATACTATGAAGGGGACTTAATAAAAACACATTATACACCATATCAAAAAATATATAAGGATACTGGTTCTGGTTTTACAATATGTACTGCATTAGCACGCAGTTTTGCAGATATAGGAGATATTTTAAGAGGAAAAGATTTGTATCTCGGTAATGACGATGAAGAAAGAAAAAAAAGAAAACAATTAGAAAATAATTTGAAAACGATTTTTAAGAATATATATGAGAAATTATTAGATGATAACAAGACGAGCGGGAAGAAGAAGGCGCTACAAGCTCGCTACGAACATGATGCTCCAGATTATTATCAATTACGAGAAGATTGGTGGTATGCGAATCGCTCCACAGTATGGAAAGCAATTACATGTAAGGCGGAGCAAAATGATAAATATTTTAGAGATGCATGTAGTGGAGGAAAAGGAACTAAAGGTTACTGCCGGTGTGACGGCGACGAGCCAGGTAACGACAGGCCAAATACCGATCCCCCAACCTATTTTGACTATGTGCCACAGTTTCTTCGCTGGTTCGAAGAATGGGCAGAAGACTTTTGTAGATTAAGAAAACATAAATTAAAAGATGTTATAGAGAAATGTCGTTATCCAAATAGTTCAGAAAAATATTGCGATCTTAATAGGTATGATTGCGCGCGAACCATTAGAGGAGATCATGATTTTGTTGAAGATGAAGATTGTAAAGATTGTCAGTATTCGTGCGCTCGTTTTGTGAACTGGATAGATAACCAAAAACTAGAATTTGAAAAACAAAAAAAAAAATATGATAAAGAAATAAAAAAAGCAAACGGAAAAAACGGAACATCAATAACAATTGGAAAAACAACTATTAACAATATATATGCAAAGGAATTTTATAAAAAACTGAAACAAGCTCGGTATAAAGATGTCGAAAAGTTTTTAGAAAAATTAAATGAAGAACGAATATGTAAAGATGAACCTAAAGTAAAAGAGGAAAAAGCAGATGCTGTTGATTTCACCGAAAAAAAAATGCTCGAAACATTTTGTCGTACAAAATATTGCCAAGCATGTCCGTGGTGCGGGGCGCAAAAAGAAAATGGTGGTAAGGGGTGGAAAGCTAAAAACGATGCGGACTGTGGAAAAAAAAAGCATTACGATCCTAAAAATATTACCGAAATACCAGTACTTACCCCTGATAAATCACAGTCACGTATACTAGATAAATATAAAAATTTTTGTGCAAATGGTAAAAACGGTGCACCTGGTGCAACTGGTACTGCAAATGGTGGTGATAATAGTGATAATGCTACGACTGGTTATTGTGGTACTAATATTGATTCTTCTTTGTGTGAAAAATGGACATGCTATTATAAAGAAAAAGAAAATAATGATGGCAAGAAGGCCATTAATTTTTGTGTACTACAAGATGGAAATGAGAATACAAAGTATCGAAAGGATAAGTCCTATAATGTTTTTTTTTGGGATTGGGTATATTATATGTTACACGATTCTTTAGATTGGAGAAAACAACTTGGGAGTTGTATAAATAAAGATAATGGCAACACATGTATAAGTGGATGTAACAAAAAATGTGATTGTTTTTTACAATGGGTTCAACAAAAAGAAAAGGAATGGAAACAAATAATAGTCCATTTTTACAAGCAAGAAGATATTCGCCAAGAAGGACCTCTTGGATCAGGATTGAGTTCTCCTGATGTTGTTCTTGAATTGCTTTTGGAGAAAGAATTACTTTTAAAAAGTATTAAAGATACTCATGCGAATGCAGATGACATAGATAGAATTGATAAAATGTTGCAAGAAACAGCTGTTGTTAATGGTGGTGGTGTTGCTGCTCTTGGTGGTACCGGTGCCAACGGCAAACATAATACTAAAATTGATAAATTACTACAACACGAATTAAACGATGCCACCAAATGCAAAAACTGCCCAAAACCACAAGATACCGGTGCCGACCCACCACCCGACACCCCACTTGCTGGTGGCGCCGACGAAGAACCCGACGTCGACGATGACAGCTCACCAAAAAAAAGGGACACACGCACTAATCCATGTTATGGCGACAAACAATACCCCGTGCTTGCGGAGAAGGTGGCGCAAAAATTACAGCAGGAGGCAAAGGAACAATTGGCTAGTCGTGCTGATAGAAGTGCGTTGAGAGCCGATGCATCAGAAGGGCATTATAGTCGTGGAGGTGAAGCCGATGACATCAAAAATGGAGCTATATGTAAAATAACGGCAAAGCATTCCAATGATAGTCGTCCTGACGGTGAACCATGTCATGGAAAAGATAAACCAGGCGTTCGGTTTGAAATCGGAACGAAATGGGAAACTGGGCCAAATGTACAAATGACTGAGACTGAGGCTTATATGCCTCCGAGAAGACGTCATATGTGTACATCGAATTTAGAAAATTTAGATGTTGGTAGGGTCACTGAAAATGGTAAGGCTAGCCACTCATTATTGGGTGATGTACTTCTCGCAGCTAATAAACAAGCAGAAGACATAAAAAAGAAGTATCAAGAAAATAAGGACAACAATGGCCAAAATGGCAAAAATGCCAAAAATGGCCTAACTGATAAGAAAACGGTATGTCGTGCTATGAAATATAGTTTTGCTGATATAGGAGATATAATTAAAGGAAGAGACCTGTGGGACAAGGATGTAGGAATGCAAAAACTAGAACCTAATTTGAAAAAAATATTTGAAAAAATTAAAGGGACACTTACTGGCGACATCCAAAAAAAATATAAGAAAATTGATGATGACAAACATACTAAATTACGTTCAGACTGGTGGGAAGCAAATCGTGATCAAGTGTGGAAGGCTATGACTTGTCCAAAAAGTGGGATTACATGTGGTTCTAGTGATCATACACCGCTACATGACTACATCCCCCAAAGGCTTCGATGGATGACTGAATGGGCCGAATGGTTCTGTAAGGAGCAATCCAGGTTGTATGACAAATTGAATGTGTGTGAGAAATGTATGGATAATGGAAAATGTAAGCAAGGTAATGGCGATTGTGAAAAGTGCAAAAACGCATGTGAAGCATATAGAGACAAAATAAAAACATGGGAAAATCAATGGAAACAATTAAAAGCTAAATACGAAGAATTATACGGACAAGCAAAAACTACTTCTACTAATCCTGGTCCTACTGTTTTTAATGATGACGATCCCGACTATCAACTAATGGTAGAATTCTTCAAAGAATTACAAAAAGAAATTAAAAACAGTGATTCGAAACGTCCAAAACGCTCTACCCGTGCTACTACTACCGACACCACCCCGAACACCCCCTACAGCACAGCCGCAGGGTACATACATCAGGAACTCCCAATCACGGGGTGTATGAAACAGAATGTGTTTTGTAGTGAGGCTGGTGAGAAGTATGCGTTTAAGGAACCTCCGCATGGGTATGATACGGCATGTAGTTGTGACAAGAATGAACGACCACCTCCACCGCCAATGACGTGTGTTGAGGAAATTGCAAAGAAATTAAGGGAAGAAGCAGAAGGGAAGATAAATAATGAATTGAAGGGGAATGGAAAAGATTTTAATGGAAAATGTAATAATGTGAAGAAAAAAAATGATGCTGGTACTGGAGAAGAGTCATGCAAATTCGAAAATACATATAAGAATTCACTAAATAAAATAAGTAATAAATGTGAAGGTAAGGGTATGAATCGTCTAAAGATAGATCAAGAATGGAATTGCAAATATATTAAAGATATAGGAAAGCATTTATGTATACCTCCAAGAAGAAAAGAAATGTGCATACATAAATTAAATGATATAGGAAGATACAATGTTAATAATAGCAATGATCTACTACAAAAACTCCAAGAAATAGCACAACATGAAGGAGATGATATTATAAGAAAATTATTAGAACAAAATTCTTGTGACGAGCATCGAATTTGTGATGCTATGAAATATAGTTTTGCTGATTTAGGTGATATTATAAGAGGAAGAGATCTATTGATACGTAATGGTGAGCAAGGAAGAATAAAAACAAAATTTAAAAATCTTTTCACAGAAATATATTCAAATTTAGAACCTTCAAAACAAAAGAAATATCAAAAGGATATTACAAATTTATATGAATTACGTTCTGATTGGTGGGATGCTAATAGAAAACATATATGGAATGCTATGACTTGTAATGCTCCTGATGCTGCTAAATTTCTTAAAAAGGATGAAAACGTTTCTTCAGATTCTTCATCTTCAAAGGGTATATTTAGTAATGATCCTAAATGTCGTCACTTAAAAGATCCACCTGATTATGATTATATTCCCCAACCTTTTCGTTGGACGCAAGAATGGAGTGAATATTATTGTAAAGCACGAATAAACGAAATTGAAAAATTACAGACGGAATGTAATGAATGTACAAGTGGTTCATGTGAAAGTGACGAGGATGGGAAAAAATGTGAAAAATGTAAAACAAAATGTAAATCTTTTAATGATTTTGTACAACAGTGGCAAAGACAATTTAATATACAATCGCAAACATACAAAGAATTGTATGACAAGGCAATGAAAAATAATAGTGATGGTACTGCTACGCCTAGTAATGACAAAAGTGTGGAAGGACCACGTTCACAAAAAGATAGAGGTAAACCCAGAGCTGCTCAAGAAGATGATAGTATAACTATAGAATTTTTGAAACAAGTCAAAGTTAAATGCAAAGATCCAAATAATGCAGACAAATATCTTGACAAAATAGCTAATTGTCCTAATATTAAATTTACCAAAAACGGTGATGCCCCTGGTACTGCACCAAGTGGTGCCTCTGGAAGCGCCACTGGAGATGATAGGAATGACGCTTTTGAAAATCCTCCAAAAGACTACAAAGATTCTTGTAATTGTAAAGCCCCTGAACCCTTAGATAATTGTCCTGATGGAAATACTAATACATATGAAAAAGTGTGTAAATCCTTGTCTGCTACAAATGTATGTACAAGAACAAATTTTAACAATAATGATGATTATTGGACTGTTTACGACGTGCGAGAATCAACAGAAAAGAATAAAGGTGTACTAGTTCCACCAAGAAGACGAAAATTATGTATTAGGAATATAACTTCAAATTTGAATAATATAGATAATAAAGGAAATTTCAAAAAAAAATTTCTTCAATATGCCTATACTCAAGGACACTACTTATCGAACATATATAAGCATGATAATGAAAATGCTATTGATGCTATGCGTTATAGTTTTTATGATTATGGAGATATAGTTAAAGGAACTGATCTGATAAGTACTACACCTATGGATAACTTGAAAAAAAAATTAAATGAACTTCTTAAAGTAAGTAATGATAATGAAATTTCTAAGGATCGTGGAAAGTGGTGGACCAACAATAGAACACAAGTTTGGCATGCTATGTTATGTGGTTATCAAAAAGGAAACACAGGTGGAAGTGTCGAATCTGATTGGTGTTCTTTACCTAAAGAAGATGAAACGGATCAATTCTTAAGATGGTTTCGTGAATGGACAGAACATTTTTGTGCTAGACAAAAAGAATTATATCAAAGCGTAAAAAAGGAATGTGAATCTTCC
>var7G8_12n08_Pf7G8-2_000006300_Pf7G8_120005400
ATGGCGCCGCAAGGAGTTAGCGGTGGTGGGGGTGGTGGAGGTGTTGATAAGGATGGTATTGATGAACGAAGTGCCAAACATTTATTGGATAGCATAGGGAAAAAAGTACACGACGAAGTGGAAAAGGATGCTAAAACATATGAAGGTGAATTGAAAGGAGAGTTGCAGGAAGCAGCAAGTACTATTCCGGAATTAGTTGAGTTCTCAGATACATGCAAACTTGTACAGGAATATTATAATCATCCTAATGGTGGTGATGCTGGCGGTGGTAAGGGTGAAAGGTATCCGTGCAAAAAGTTAAGTGGAGAAATGGGAGTAAACCGTTTTTCTGATAAAATTGGTGGTCAGTGTACTAACGAAAAAATGCGTAGTGATGGTAAAGGAGCATGTGCGCCCTTTCGACGTCTACATTTATGTGATCATAATTTGGAAAAAATGGGCACTACAAAAATTGATAACACGCATAAGTTGTTGTTAGAGGTGTGTATGGCAGCCAAATACGAAGGAAACTCAATAGAAACATATTATACACCATATCAACGAACTAATGAGGATTCTGCTTCCCAATTATGTACTGTATTAGCACGAAGTTTTGCAGATATAGGTGATATTGTCAGAGGAAGAGATCTATTTCATGGTAATCCACAAGAAAAAGAAAAAAGAGATGAATTAGAAAAGAATTTGAAAACAATTTTCGAGAAAATACATAGTGGATTGACGACGACGAAGACGAAGACGAAGAAGTCGGCAAAAGACCACTACAAAGATGAAAATGATCCAAATTTTTTTAAATTACGAGAAGATTGGTGGACGGCGAATCGGCACACCGTGTGGGAAGCATTAACATGCGACGTTAAGAGTGGTAATAATTATTTTCGACCAACATGTAGTGATAGTGGTGATGGAAAAGGTCAATATCAAGCTAATAACAAATGCACGTGTAACAATGGTGATGTCCCCACATATTTTGACTACGTGCCGCAGTTTCTTCGCTGGTTCGAGGAATGGGCAGAAGATTTTTGTAGATTAAGGAAACGTAAATTAGAAGATGCTAAAGAACAATGTCGTCCTGTAAAAAATGGTGAACATAAATATTGTGATCTTAATAGGTATGATTGTACAAAAACAGCTAGCGGAGAAAAGAAATTTGTTGAAGATGATGTTTGTAAAGGTTGTCAGTATTCGTGCGCTCATTTTGTAAAATGGATAGATAACCAAAAACTAGAATTTCTAAAACAAAAACAAAAATACAAAAAAGAAATGGAAAAATACACAAAAGAAATAACACGTGGTGGTGGTAGGAAAAAACGGGGTGCAGGTAGTAGTGGTGATAGTAGTAATTATGATGGATATGAAAATAAATTTTATAATAAACTAAAAAAAAAAAAAAATAAATATGGAAAAGTTAATGGTTTTTTGGAATTATTAAATAAGGAAACAACATGCACAAAAAATGGTGTCATAGAAGATGGAGGAAATATCGATTTCAAAACCGTTAATAGTAGTAGTGCTAGTGATGATGGTAGTAATAAAACATTTTATCGTACAACATATTGCGAAGCATGTCCGTGGTGCGGGGCGGAAAAAGGAGAAGATGAAAAATGGAAAGCTAAAACGGAAACCTGCGGAATAGGTAAGGACTATACGAAGTATAAAGAAACTACCACTATAGAAATACTTACCGGTGATAAAGGACAGTTAGATATGGTACGAAAATATAAAAAGTTTTGTGCTAGTGTAAATGGTAAAAACGGTGCAACTCCTAATGTAAATGGTGGTGGTAGTGGTAGTGTTCCTAGTGGTAAAGGTACTGGTGGTGGCGATAGTGGTGTTGCTGCAAATAGTACTACACCTGGTACTGCAAATGGTGGTGCACAAGGTGGAAAAGGTAAAAACGGTGCATCTGGTAAAAACGGTGATAATATAACGGAAACATGGACATGTTATTATGATGAAAATAAAGAGAAAATGTATGGCAGTGAGGAGATTAATTTTTGTGTACTACAAGACGACAAAGTACGGACATCAAAAGAAAAAAGTATGCATTATAATGCCTTTTTTTGGAAGTGGGTATATCATATGTTACACGATTCTTTAGATTGGAGAAAACAACTTGGGAGTTGTATAGATAATGACAAATCAGGACAATGTAAAAATGTATGTAAAAAAAAATGTGAATGTTTTGAAAGCTGGGTTAAACAAAAAAAAGAACAAGAATGGACACAAATAAAAGAACATTTTAAAAAGCAAAATATTGGAGCTTTAACACGATGTAATCCTTTCGTAACTCTTGAATATCTTTTTATGGACGGCGATCTTTTGAAAAATATTGAAGATACTCATGCGGATGTAAAGGAAGATGAAATAAAAAACATTAGGGAAATGTTGAAAGAAACAGTTTTGGATGGTCCCGCTGCTGCTAGTGGTATCGATGGTGTTGGTCGTTATAAGTGTACTGAAGGTGACAACGGCAAACATAATACTAAAATTGATAAATTTCTCGATCACGAAAAAGGAATTGCCAATACATGTGTAAAGAATAATCCAACAGACAAATGCGAAGATACCCCTGGAGTCCGCTCCATAGATCCAGACTCTGATGAAGACTTCTCCGAAGACGAAGAACCACCACCAGAAGAAGTCGAAAATCCATGTGCTACTCCTAGTGGTAGTACATACCCCGTGCTTGCGGAGAAGGTGGCGAAAGAAATGCAGGAAACGGCACACCAGAAAATGATAGAAAATAGTGTTAAAAATAGTGTTGTTCATGGTAAGGGTAAGAGTGGTGAAAGTAAGAGTAGTTTGATAGGAGATATATCAAAAGCTCAATTTAAAGATGGAACTAAAGCAAATGGGTTGACGGAGGACGTATGTGATATAACGGATCAACATTCCAATGATGATCGTTCTCAAGGTGAACCATGTCATGGCAAAGATAGAGGTAACGGGGGTGAACGAATGAAAATAGGAACGGAATGGTCACATATTAAAGAGAAAGAAATGTCATACAAAGAAGTCTATTTACCACCCCGACGTCAACATATGTGTACCTCAAATTTGGAACATTTAGAAACGGGTCAAAGCCCACTTAAGAATAGTGATGGCAAGGTTGTTAATAACTCTTTTTTGGGTGATGTGTTGCTTTCAGCCAAATACGAAGCAAAAAAAATAATGGAACTGTATGAAAAAAGTAATGAGCAAAATGAGACAAAAAATCAAGAGACTCTATGTCGAGCTGTGCGTTACAGTTTTGCCGATTTAGGAGACATTATCCGAGGAAGAGATATGTGGGATGAAGATAGTGGCGCAAAACACATGGAAAATAATTTTAAAAAAATATTTGAAAAAATTAAAAAGCACCCTGAAATCCAAGGAAAATATAACACTGATGGTCCCCCATATAAAAAATTAAGAGAAGATTGGTGGGAAGCTAATAGACGTCAAGTTTGGAACGCAATGACATGTCCAACAAAAAACGGCATCATATGTCCTGGTATGCCAGTTGACGACTACATCCCTCAACGATTAAGGTGGATGACGGAATGGGCAGAATGGTTCTGCAAGATGCAATCACAGGAGTATGACACTTTACAGAAGGCGTGTAAGGAGTGTAAGGCAAAGGGTGATGGTAAAGATTGTACACAGAAGGATAATGACTGTGAGCCGTGCAAGCAAGCATGTGATAACTATAAAAAAGTTGTCGGTGAATGGGAAAAACAATGGAACAATATGCTAGTACAATACCTAATGTTAGACTATGGAGCAAACACTACTGCTCCTTATGGTATTAATTCTTATGTTGGTGCTGTAGGTGATAAAGACAAACCTGTGGTAGAATTCTTCAAAGAATTACAAAAAGAAATTAAAAACAGTGATTCGAAACGTCCAAAACGCTCAACCGATGGTACTACTACGGACCCCATTTTCACCTCTCCCTATAGTTCCGCTGAAGGTTACATACATCAGGAAATGGGACCACATATGGAATGTAAAGAACAAAATGTGTTTTGTCCCAGTGGTGGTAGTAAATACGCTTTTAAGGAACCTCCAAAAGGATATGAAGATGCGTGTAGTTGTAATACTAGAGACAAGACGTCGGAAGCACCAGTAACAAAAAAAGAAGTTGATGCATGCAAAATAGTGGAGGAAATACTCAAGGGTAAGGATAAAAACAGTAGTATAGAGGATTGCAAGCAAAAATATTATCCAAACAAAGACTCATACCCTAAATGGGATTGTGAAAACAATATTGACACAAATCATACTGGAGCATGTATGCCTCCTAGAAGACAAAAATTATGCATACATAATTTAGAACATTTAAGTGAAAAAGCAACAGAAACTGAATTGAGAAAAGCTTTTATTCAATGCGCTGCAATAGAAACATTTTGGTTATGGGATAAATATAAAGAAGATAAAAAAAAAGATGCAGGAGGAGAACAAAAATCATCAGACGTAGAAGCCCAAAATCAATTAGAAAGTGGAACAATTCCTGAAGAGTTTAAACGACAAATGTTTTATACATTTTGTGATTATAGAGATTTATGTGTGGGTACTGATATATCATCAAAAGGTAATAAAGGTAGTGGTGTAGGCAAAGTAGAAAAAAATATAGATAAAATTTTCACAAAAAAAGGTGAACAAAATGATACAAAACGTAAAGAATTTTGGAATAAATATGCACAACATATTTGGGACGCGATGGTTTGTTCTCTAACATATGTTGGTGGCAACAAAGAAACACTTACTACCAACCCCTCCTACAAATACAACAACGTCAAATTCAGTGGCGATAATTCCCCCACGTTGGAGAAATTCGCCCAAACCCCGCAGTTTTTACGTTGGTTTACGGAATGGAGTGATGAATTTTGTGCACAACGTGAAGAAAAGGAGAAAATGGTGGAAAATGATTGTGGTAATGCTAATGATCATGATGGATGTAATAATAAAGCTGGTAAATGTAGTAAAGCGTGTGAAGCATATGAGGATTACATTAAAAAGAAAAATAAAGAATACACTAAGCAAGAGGAAAAATTTAATACTGACAGAAATAATAAAAAGGAAGGATATGAAAATTATTCTAACAAAAAGGCTTCTGAATACTTGAAAGATAAATGTTTCCCTGATAGATGTAATTGTATAGAAAAAGTAAATAGTATTACCGATTATTGGAATAATGCGTTCAAAACATATGAAAAAGATTCACTTCAAAAAAAGTGCGAATGTGAACGTCCACCACCAGATGCTTGCACGATAGTAAAAGACCTTTTTGAAGATAACTCCGAAAAGAAAAAATATTTTGATCAAGCTTGCTCCCTCAAATATAGTCATGGAAAAGAAAAACATACTCAATGGAAATGCATTAATGACACAACATCTTCACATAGTGGTAAAGAAACCACGTCCTCCACTTCCACCTGTATCCCTCCAAGGAGACAGAAAATGTATACAAAACCTATAGAGACACTAAATAAGATGTCACCACTAGATTTACGTACAGCGTTTATACAATCTGCTGCTGTAGAAACGTTTTTTGCATGGCATAAATTTATAAAAGAGAAAGAGAAAGAAATAAAAGAAAAAAAAAAACAAGAAAATGGAGGATTCTATATATTACGCATCAAAGAAGAAGATATATTATCCGACCAAGATCATCCACAAAACAAATTAAAAAAAGGAAATATCCCTGATGATTTTATGCGTCAAATGTATAGAACATTTGGTGATTATAGAGATATATTAATTGGGAAAGATATGGGTAGTAATACAAGTGATGTAGAAAGTAAAATAAAAGGTGTTTTTCGAAATACTGAACAACTTCCTAGTGGAAATTTTGATGATAAACGTAAACAATTTTGGGACAAATATGGAAAAGATATTTGGGATGGAATGGTATGTGCTCTACAATATGATAGCAACGATAAAACAATAAAAATTCATAAAGAAGTACTCGACAAATTAAATAACAACAACAAATACGATAAACAAAAATCTAAGATGGAGGAAATTACATGTAGACCTCAATTTATACGATGGTTTGAAGAATGGGCAGAACAGTTCTGTCGTAAAAAAACACATAAATTGGCACAAATTAAAGAGGATTGCCGTGGAGCAAGCGGTCACAATTATTGTGATGGTGATGGTTTTGATTGCAAAAATATTGTTCCAAATAAGGATGCAATTTTTGAAGATTTCAACTGTTTCAGTTGTGCCAAATCATGTAATTCTTATAAACAGTGGATTAACATTAAAAGAAGCGAATTTGATAAACAAAAAAAAATATATGATAAAGAAATTCACAATTATGAAAGTAATACTGATAACATATATCATAAATTCTTTGAAACGCGTGATCAAAATTATAAGTCTTTTGACTTATTTTTAAAAAAGTTAAATGAAGGACCTTATTGTAAAGTCAATACTGGAGACAGTACAATAGATTTTAAGAATACAGAGGAAACATTTGCACATGCAAAAAAGTGTGCTCCATGTCCTATATTTGGAGTTAATTGTAAAGGAGAGGATTGCAATGACGCTGAAGAAAAGAAGTTCAAAAATAAAAATGTTGTGGGTACAGATGATATTAAAAATAACAAAGATTCTATTAAAGAAGTTGTTATACATGTCAGTGATAAGAGAGAAAATAAAGTTCCAAAGGATTTAGAAATTTGTAAAGGTATAAATATCTTTGAAGGTATTACAGAAAATAAATGGACATGTGGTCATTTAAATAACTCTCATGTATGTGTACTGGAAAATTTTGATGGCAAAATAGATGATAAACGAAATATATTATTTAGAACATTGTTTAAACAATGGCTAGAAAATTTTGTAAAAGATTATAATAAAATTAAAGACAAAATTTCACAGTGTACGAAAAATAGTGAAGAATACACATGTATAAAAGGTTGTGAAAATAAATGTAATTGTGTGGAAAAGTGGATAAATAATAAAAAGCTAGAATGGGGGAAAGTACGAGATCGTTACTTCAATCAATATAAAATGGGTAATTCACAGATATATTATGATGTGAGACACTTTTTGGAGATCATGCAACCTCAAAATGAAATTGAAAAAATTAAAGGAGATTTTAATGATTTAGAGGCTTTAGAGACGGCACGTGGATGTGCAATCACTACGAATACAGGAAAGGAAGAGCGTATAGAGAAGGATGTCGTAGAATGTTTGCTTAATAAACTTAAAGAAAAAGTAAAAACATGTCAAAGGAAAGATGATGAAAATGCTCCAAATGCTTGTGAACCCCCAGGAAACATACCCACATCCGAAACCCTTGATGACGACCAAATCCTCGAGGAGGATACACCAACAGATAAGCAAAGTCCACAGTTTTGTCCGGAACATAAAGTGGTACCGGATAAGGATCCAAAAAAAGACGAATTATGTGGAAAAGATGGTAACAGACGACCCAATTGTAATGATTTTAAAACATATAGTACTAGCACATGTGAACCTAAAAAAAATTTGATTGGTTTAAATGCCCACAACGTTATAGCAAGTACGAACTTGAATGCTTATATTTCTCCTAGAGTACAACAATTATGTCTTCAACCATTAATAAACTTGACAGGTTCTCTAAAAAAGTCGGATAGTGTAACAGGAGATAAATTCTCAGAAGCGTTACAACAATGTGCATATAATGAAGCAAAATCACTTTATGAATACTATAAGGGGGAAGGGAAACAAAACATACCTATGAATAATGACGTAGAAATACACGACGACATACAACAACATACACTTGAAGCTATGAAAAGGTCTTATGCAGATTATGGTAATATTGTTAAAGATGATATGTTGTGGATATATCCTCATAGAAGATATATAGATACACTTATTATTTCTGTTGCAGATAAATTTAATGCAAATCATAAATCATCTAGTGTATATACTGATGATAATGATGAAAAACGTCTAAATCTATGGAAATATGTACGAACTAACGTTTGGAAAGCTATGTTATGTGGATATGAAAATGTTGGAGGTTCATTTGATAATGAAGATTTAAAGTGTAAACTTCCTGATACGGAAAACACTGATCAATTCTTTAGATGGTTTGTGGAGTGGGTAGAAAATTTTTGTATTAGACGAAAACAAGAATTGTCCTTATTAGAATCCAAGTGTCCCCATAATATATGTTCCAACGAAGATGAACATAAAAAAACAGAATGTAAAAATGCATGTCAAAAATTTGAACAATTTCTCATTAACGCGAGAACTCAATATAAAAAGCAGGTAATTGAATATGACAAATTAAAGTATTTCTATAATTATACACGAAAAAAAGGTGCTGTGGAATTTTTAAAAGACAGATGTAATTCTAAATGTTCATGTTTTAAAGACAAAAGTGACAATTATTCCGATGATGTATTAAATAATTTGCCTAATGAACTTAAATACAAATGTAACTGTGAATTATCTCCTGATAATCCATTTAACGTCTTAAATGATTGCCCATCTGATAATACAAAAAATAGTTATTGCAAAAATTATACTTTAGAAAATTTATGTGAAAAATCAC
>var7G8_09n02_Pf7G8-2_000285800_Pf7G8_090042800
ATGGCGGCTGCAAGTGGTGGTGGTGGTGGGAATGACTACAGTGATGCCAAGGATTTTTTGGATAGCATAGGGAAAATAGTGCACGACAAAGTAAAAGAGGAAGCTGCAGGACGTAGTAATGGTGATTTGAAAGGAAATTTGACAGACTCAACAATTTTGGGGGAAAGAGCTAGGAGCAATAAAACATGCGACCTTGTAAAAGAATATTATAAGCATCCTAATGGTGGTGGTGATGTTAGCGGTAAAAGGTATCCGTGCAAAGAGTTAAGTGGAAAAATGGGTGAAAACCGTTTTTCGGATACACTTGGTGGCCAATGCACTGATAGTAAAATAAAAGGTAATAAAAACAATTGTGGTGCTTGTGCACCATACCGACGTCTACATTTATGTCATCATAATTTGGAAACTATAGACACAAAGTCGACGACGCATAAGTTGTTGGCAGAAGTATGTATGGCAGCCAAATATGAAGGAGAATCTTTAACACGTTATCATCCAAAATATCAAGAAATATATTCTGGTTCTACAATGTGTACTATGCTGGCACGAAGTTTTGCAGATATAGGTGATATCGTACGCGGTAGAGATCCATTTTATGGTAATCCACAAGAAAAAGAAAAAAGAGAAGACTTAGAAAAGAAATTGAAAGAAATTTTCAAAAAAATATATGACAATTTGGTTATGAAGAAGGGGAAGGAAGCACAAGAACGCTACAAAAAAGATAAAAAAACAGGAAATTATTATCAATTACGAGAAGATTGGTGGGACGCAAATCGCGCCACAATCTGGGAAGCTATCACATGTCATGCAGGACAAAATGATAAATATTTTAGAAATACATGTTCTAATGGAGGTAGTTATGCTTATAAACAATGCCGCTGTGACGGCGCAAATGTCGATCCTCCTACGTATTTCGATTATGTGCCGCAGTATCTTCGCTGGTTCGAGGAATGGGCCGAAGACTTTTGTAGATTAAGGAAACGTAAATTAGAAGATGCTATAAAAAAATGTCGCAAAAAAGATAATAGTAGTGAAGAACGATATTGTGATCTTAATAGGCATGATTGCACACAAACAGCTAGTGGAAAACATGATTTTTTTGAAGATGATGATTGTATTGGATGTCACTTTTCGTGCGCTCGTTTTGTAAAATGGATAGATAACCAAAAACTAGAATTTCTAAAACAAAAAGAAAAATACGAAACAGAAATATCAAATAGCGCTAGTTGTGGTGGGAGTAGGAAAAAACGGAGTGCAACTATCAAGTATGAAGGGTATGAGAAAGAATTTTATGAGCAATTCAAAAAAAAAGGTAACTATGGAACCGTTGAAGGTTTTTTGGGATTATTAAATAAAGAAGATGTATGCACAAAAAATAATGGCATAGAAGATGGAGGAACAATTAATTTTAAAGAAGTTAATAGTGGTAATAATAGTGGTGGTGATGGTAGTGGTACTAATGTTGAAAGTCAAGGAACATTTTATCGTACAACATATTGCGAAGCATGTCCGTGGTGCGGAGTCAAAAAACAAAAAGTAAAAGGGAAATGGGAACCGGAAGGTGACGAAGAATGTGCAAAGAAAATAGAAAAGACGTACAATGAAAAAGATATTACCACTATACCAAAACTTACCCCTGATAAAGAAAAGTCAAATATTCTAGATAAATATAAAACGTTTTGTTCAACTGGTGATAGTCAAATTAAAAAATGGCAATGTTATTATAAAAAAAAAAATGAAAAAGATGATGTCAAGAAGGACATTAATTTTTGTGTACTGCAAGATGGAAAACAGAATAGGAAGGAACATAAGGTTACGTCTTATAATGCTTTTTTTTGGGATTGGGTACATGATATGTTAATCGACTCTATGCAATGGAGAGACGAACATGGTAAGTGTATAAATAAAGATAATGACAACACATGTATAAGAGGGTGTAAAAGTAAATGTGAATGTTTTCAAAAATGGGTTGTACAAAAAGGAAAGGAATGGGATGAAATCAAAGTACATTTTGGTAAGCAAGATTTTGGCAATCAAGGAGAAAATGCCCAATATAAAATGTTAGGCGAAGGAATGGAATCTGCTGATTTTGTTCTTCAAGAAGTTTTGAAAAAAAATCTACTTTTGGAAATTATTCAGGATACTTATGGGAATACAGAGGAAACAAAACACATTGAGGCACTGTTGAAAGAAACAGGTGTTGCTGATGGTGTTGCTTCTGCTAGTGGTAGTAGTAGTGGTGTCGTCACTGGAAAAAAAAATATAATGGATAAATTGATCGAACATGAAGAAGGAATTGCCACCAAATGCAAAAACTGCCAACCAACAAAAATCCGTAATCCATGTAGTGGCGACAAAAGTGGTAGTAGTAATACATACACCGCGGTGGCGCAGACGGTAGCCAAAATATTACAGCAGAAGGCACACACGGATATGTTGCAGAGGAGTTGTAAGGATGGTGATAAGGGTGGTGGTAAAAAGGTGAGTTTGTTGAAAGGTGATGCATCACAAGGTCACTATAATGGTAAGGCTAACGAAAGTGTGTTGAATGACGTATGTGATATAACGAACGATCATTCCAATGCTGAAAGTAATAAATCAAAAAATCCTTGTAATGGCAAAGGTGATGGATTACAAATAGGAGATACATGGAATGTTCAAAACTCAAAGAGTAGCACATTTGGCGTGCACATACGTCCAAGACGTAAACATATATGTACCTCAAATTTAGAAAAAATAGATGATACTTGGGTCATAAAAAATGCTAATGATCATGTTAATGACACATTTTTGGGAAATGTGTTGTTGGCAGCGAAAAAAGAAGCAGAAGACATAAAAAAGAAGTATAAGGAGATAAAGGACAAAAATGGCCTAGAGGGTGATCAGGTAACAACATGCCGTGCTATAAAAAGCAGTTTTGCCGATATTGGAGATATTATTCGAGGAAGAGATTTATTGGATGATAAGGATCAGGTAACTCTACAGGATCATTTAAAAACAATATTTGGTAAAATTAAAGGAGAACTTAAAAACAAACTTTGTGACAAATATAAAAATGACACCGACGGGAAACATACAAAATTCAGAGAAGATTGGTGGGAAGCGAACCGTGATCAAGTGTGGAATGCTATGACGTGTCCAACAAAAAACGGCAATATCCAATGTGGAGCCACTCCATATGACGATTACATCCCACAAAGATTAAGATGGATGACAGAGTGGGCAGAATGGTATTGTAAAGAACAGTCACGGCTGTATGGCGAGTTGTTGCAGAAGTGTGGTAACTGTAAGGATAAGATTAAGGGTAAGGTTCAAGGTTGTACGAGTAGTGATCCGAAGTGTACGAAGTGCAAGGAAGCATGTGATAAATATAAAGACGAAATAAACAAATGGGAAGAACAATGGAACAATATGCAAGTACAATACGTAATATTATACGGACAAGCAAAAACTACTTCTACTAATGCTAGCCGTACTGTTTTTCCTGATGCCGGTCCCGACTATCAACAAATGTTAGATTTCTTCAAAGAATTACAAGAAAAATATAAAACCGCCACTAGCGGTAGTGCCACTAATTCCCCCTATGCTACCCCAGCCGGATACATCCACCAGGAGGCACGTACAGGTCAATGCCTAGAACAAAATGAATTTTGTGAATACGAAAATGGCGTCGCCCGAGATACGGATGGTGCCAAGGAAAATAAGAAATATGCTTTTAAACATCCACCTCATGGGTACGATAAAGCGTGTAAATGTGACACTAGGGATCAACAAACAGATGGACGTGCCCGCTCCGAAAACCAAGAACCACAACCAGCACCCGCTGGAGGTCCTGGCGCCACTGAATCCGCCTCAGACGACGATGATGACGAAGAAGACGAAGACGAAGACGAGGAAGTCCAGGAAGCGGCGGCGGAGGGCAGTGGAAAAGACGCCACAGAAGAGGTGGGACCAAAAGAAGAGGGACCACAAGTAAAGGTGTGCAAAACGGTGGAAGAAGCACTTAAAGGCGACTTGAATGAAGCATGTACCCAAAAATATAGTGGAAACAACTCACGTTTGGGATGGAAATGTGTCACACCAAGTGGTGAAAAAAGTGGTGACAGTACTACCACAAGTAGTGAGGGTAGTGAAAGTGCCGGTCCCACACGTAAACGACGTGCAGCACCTGGTGAATCCGCCCCATCTAGTGCTAAAAGTGATGCCACTGGCAAAAGTGATACCGGTGGTAGTATTTGTATCCCACCCAGGAGGCGAAAACTATATATAAAAAAGATACAGGATTGGGCAAACAAACACAACACGGATAAGTCACAGGTAGATGGTGAGGCAGAAGGTGGTGTTCAAGCCACTGAAAACGGCGCCGCGTCGACATCGCCACAAGTGGCTCTCCTCCGCGACGCTTTCATCCAATCTGCGGCAATAGAAACTTTTTTCTTGTGGCATAAGTATAAAGCGGAAAACACGAAGACACAAGGTGGTGTTGGAGCAGCACCAGCACTATCACCAGTACCCGATTCAGTCAGTGATGAAGACCCCTCCAACCCGGCCAACCTACAAAGTGGTAAGATACCCCCAGATTTCTTGCGTCAAATGTTCTATACATTAGGAGATTATAGAGATATATGTGTGGGGAACAAGACTATGATTGAGGTGTTAAAAGCTAGTGGTGATAACAAAAGTAGTAAAAACCCTATGCAAGAAATATCGGAGAAAATAAAAGAAATGTTAAGCGAACAAAGTGACACAACTCCTCCCAAACTTGGCAAACCTAGTGTCAATGACCCAAAAGACTGGTGGGAACAACATGGAAAACATATTTGGGAAGGTATGATATGTGCCTTAACCTATACAGATAGTGAGCAAAAAGGTGATGGCGCAAAACCAACACAGATTCAAAATGCGGAGACACTTTTGGAACAACTCAAAGAGAAATACGACTACAAAATTGTCACAATTAGTAGTGTTCCTAGTGGTGACGACCCCCTCAACAACCCGAAACTCACCCAATTTGTGGAAAGACCCCCCTACTTCCGATACCTTGAAGAATGGGGTGAAACATTTTGTCGACAAAGGACACGTATGTTGGGGAAAATAAGGGGAGAGTGTGTGAAAAATGATGGACGTTGTAGTGGGGATGGTCATATTTGTGACAAAACAGATACATCACATAATGATACGTTTATAGATTTACATTGTCCAGGATGTCTTAAAGAATGTATAAAATATAAAAGATGGATAGATATAAAATTCGTAGAATATCATAAGCAAAAGGATAAATATGATGGGGAACTTCAAAAAGTAATCACGTCTTCTAATAATGGTGGTGGTGATAAAAATTGTTGTAAAGATATAGAAAAACATACGTCTGCTGCAGATTTTTTGGAATCATTGAAACATTGCAAAGATGGTCAAACTGGTGGGGAACAAGGTAATCAGGAGGATAAACTTAATAAAATAAATTTTACTAATATTCCTCAGACATTTTCTCGTTCAACATATTGTAAAGCGTGTCCTTTCAATGGAGTTACTTGTAATCGTGGTAGACGTGCTAAAAATGGATGTACAGCGAATAATGAACCTCAAAATGCGGCCAATACCGAAGACGGAGAACCAACAACTATTCCTATACTAATAAATGATGGTTCTACTAATGGTGCTACTAATGGTACGACTGGTACTACTGATGAAACATTAAAAGATTGTTCTGAAAAATACAATTTTTTTAAACGTTTAAGAAAACAAGAATGGACATGCCAAAAAAAGAATGGAGTGGATCAGTGTAATCTTACAAATTCTGTGGATAATATAGATGATAGTGATAAAATTATTCCGTTTAATGTTTTTTTCCAGCGTTGGTTAAGAAATTTTGTACACGATTATAATATATTAAAAGGTAAAATTAAAGCATGTATAAAAAAGGGAAATGGAAAAGAAGATAAATGTTTTAAGGGATGTAAAGATAAATGTAAATGTGTAGAAGAATGGTTAGATAAAAAGGAGGTAGAATGGAAAAAAATAAAAGAACATTATGAAAAAAACAAATCACTTTATGGTTATGAAATTCCTTATTGGGTAATGAGTTATTTTCAACACCTATACTTTGACAACGATCACATAAAAGCCCAAGATGTGATTGAAGACGAAAATGAAAGAGAAGAACTATGGGGAAATACTGGACGTAATTATAATAATCGACAGCATACACAAACAAATGATGATTTTATAACAAATTTAATTTCTAAACTTCAAGACAAAATAACATCTTGTCAAAACAAACACAACCCTAATGGCAAAACAGCTTGTGATCCATTCCCCCCCCATAGTGATGAAACCCTCGACGAACAAACCGACGACGACACAACAGATAACCAAAGTCCAGCGTTTTGTAAGGATATACAACCACCTCCACCGCCACTACAACAAGATGCGTGCGAAATAGTGGATGGAATACTTAATGGAAAGAGCGCAACGAGTGCAATAGATGGGTGCAATACAAAAAATTATAATGGTTGGACTTGTCAAACAGATAAGTTTGAGAAGAGTCATGCTGGCGCTTGTATGCCTCCAAGAAGACAAAAATTATGCGTACATTATTTAAAACAATCAATGACAAATACAAATGAATTGAAATACGCATTTATTAAATGTGCAGCAGTAGAAACTCTACACTCGTGGCACTATTATAAGAATAAAAATGGTAACGAGGCCGAAACATTAGAAAGTGGAACAATTCCTGAAGAGTTTAAACGTCAAATGTTCTATACATTTGCAGACTATAGAGATATATGTTTGGGTACAGATATATCATCAATAACAGATATGCGTAGTGCTGTAAGTATAGCAAAAGATAATATATATAAGGTTTTTAATAAAAGTTACCAAACTAGTATAGATCACCGTAAAAGTTGGTGGGAAACAAATGGTCCAGAAATTTGGAAAGGAATGTTATGTGCACTAGAAAAAGCTAGTGGTGCAACAGGCACACTTACCACCAAGTACACCTATTCCAAAGTCAAATTCAGTGGTTCCAATTCCCCTACCCTGGAAACCTTCGCACAACGACCCCAGTTTTTACGATGGTTTACTGAATGGGGAGAAGATTTTTGTAAAAAACAGAAAAAGGAGTTAGTGTCATTGAAGAAGAAGTGTGATAATTGTACTGTTAGTGATAGTGGTACTAAAGATAATACTAAAATGTGTAATAATAAGGAGAATTGTGACGAGTGCAAACAAGCTTGCGATGTATATAAAAATTTTATTCAAACATGGAAAACGCATTATGAAAAACAAAGCAAAAAATATGATGAAGATAAAAAAAAGGATCAATATAAAAGTCTTTCTGACGTCACAAGCTGCACACAAGCCTATGAATATTTAGATAAACAATTAAAAAATATGACTTGTACAAATGGACTAACTAATGAAAATTGTAAGTATACGTGTATGAATACACCTTCGTCCACAAATACTGGTAATATGCCAAAATCAATGGACGATGAACCGGAAGATGTCAAAGGGAAGTGTAATTGTGTACCTAATGAATGCAATGCATTGAGTGTAAGTGGTAGCGGTATTCCTGATGGTCAAGCTTTTGGAGGTGGTGTATTAGATGGAACATGTAAAGGATTAGGAGAGCCAAAGAAAAAAATAGAGCCCCCACAATATGATCCTACAAATGATATATTGAAAAGTACTATCCCTGTTACAATTGTTTTGGCTTTGGGTTCGATAGCTTTTCTTTTCATAAA
>var7G8_08n03_Pf7G8-2_000248200_Pf7G8_080038300
ATGGCGCCATCCACTACGTACAGTAGTGCCAAGGAACTTTTGGATAAAATTGGACAAAAAGTGTACGAAGAAAAAGTGGAAAAGGATGCTCTACCGTACAACAATGATTTGCATGGAACTTTGTTAGAAGCAACATTTGAGAAAGATCCACCGGGTCCACAAACACCACCAAATCCATGCCATCTTGATTATAAATATCATACTAATGTTACCATTGGTGGGAATAAAGAGTATCCTTGTAGAAATGGAACAAAAGAACGTTTTTCGGATACAAAAGGAGCAGAATGTGATAAGAGCAAAATAAGAGGTAGTAATGATAATGAAGGTGCATGTGCTCCATATAGACGATTAAATTTATGCGTTAGAAATTTGGAAAATATCAATATTAATAAAAACATTAATAATGATAACTTATTGGCAGATGTATGTCTTGCAGCCCTACATGAAGGACAATCAATAACACAAGATTATCCAAAATATCAAGCACAATATACTTTTTCTTTTTCTCCTTCTCAAATATGTACTATGTTGGCACGCAGTTTTGCAGATATAGGAGACATTATAAGAGGAAAAGATCTGTATCGTGGTAATAATGGAAAGGATAAATTAGAAGATAATTTAAAAAGAATTTTCCAGAAAATATATAAGGACGTGATGAAGACGAGCGGGAGTAATGGGAAGCTAAAAACACGCTACAAAGATGATGCCAAAGGAGGACATTTTTATCAATTAAGAGAAGATTGGTGGAACGCTAATAGACAACAAGTATGGTACGCGATAACATGCGGCGCTAAGGGTTCTCAATATTTTCGTAACACCTGTGGTTCAGGAGAGAAGGGAAGTGCGACTTATGAAAAATGCCGATGTCGTAGTTATAAGGTCCCCACCTATTTTGATTATGTGCCACAATATTTGAGATGGTTCGAGGAATGGGCCGAAGACTTTTGTACAAAAAGAAAACATAAATTACAAAATGCTATAAAAAATTGTCGTGAGGGAGATAATGGTAAGAAACGATATTGTAGTGGTAATGGCTACAATTGTAAAGAAACAATTAGAGCAGAGAACAAACTTGTTGAAGGTGAAGATTGTTATAAATGTTCTGTTTCATGTAAGCCTTTTGTAGAATGGTTAGATAATCAACAAAAAGAATTTGAAAAACAAAAAGAAAAATATGATGACGAAATAAAAAAAGCAAACGGAACAACAACAACAACAAAAGAAACGTCAAATGGTTCTATTAATAATTTGTATGTACAAGAATTTTATCAACAACTACAAAGTAGCTGTAAAGATGTCAATGCTTTTTTAGAATTGTTAAATAAAGAAACAACATGCAAAGATCACCCTAAAGTGGAAGTAAAAGGGAAAAAAGCAGATCATGTTGATTTCAAAAATCATGAAACTAACGGAACATTTTGTCGTACAGAAATTTGTGAACCTTGTCCTTTGTGTGGTGTTCAGGAAACGAAAGGAAACTGGGAACCTAAAAAGGAACACTGTGCAAATTTAAATAAAAAAAAGAATTACAATGAAGAAAATACTACTTATATACCAAAACTTACCCCTGATAAATCACAGAAAAATATACTACAAAAATATAGAAACTTTTGTCAAAATGCTGAAAACAATAAACAAATTAACAAAGATGTGTGGCAATGCCATTATGAAAAAACCGATAAAAGTAATATTTGTGTACTACAAAATGCGAAACAGGATATGGAGGAACAAAAGGTTACGTCCTATTATTCATTTTTTTATAATTCAATTATTGAAATGTTAAATGATTCTATAGAATGGAAAGACAAACTTAAGTATTGTATAAATAATAAAACGGGAAAATGTAAAAACGAAAAATGTAAAGAATATTGTGAATGTTATAAAAATTGGATTACACAAAAAAAAAAAGAATTGGATGGAATCAAAATACATTTTCGCAAGCAAAAAGATATGCTAGAAAATGAGTTTTACCAAGCAGATCCTGACATGACCCTTAATATTACTTTAAATAATAATTTTTTGAAAGATATTAAAGAAGCTTATCCAGTTAAACAACAGCTAGAGAAAATTGAAGAACTTTTGGGAATGAAAATTAAGGAAGATTTTGATTTGTTCAAGAAGGAAACAATAATTGATGAATTTCTCGAAGAGGAATTAAAAGAGGCACAAACATGCCTAACAACACACAAAGAAAAATGCAACAAGCCACAGCAACCCCCCGGCGATGGTGCCGGCCGCTCCGGCACTCCCGCACAATCACCTGCCGCCACTGGTAGTGACGGCCGCGCCACTGCCGCCACTGACGACCACGCCGACGAAGGCGACGAAGACGACCCCAACAAAATCCGTAGTATCAAATTCGAGGACGAAGAAGGCATAGTACCCCACTTCAAAGCCGAAGTCCAGGAGTCGTCAACCGCAGAGACACCAAAACAAGACACACAAGTGGATGAGACAGAGGCCACAGATACGTCAGTGGAGGTTTGCAAAATAGTTGACGACCTATTTAAAGATGGCGACCCGAAAGACATATTTAAAGACGCCTGCAACCTCAAATATAGTGGAAATAACTCACGTTTAGGTTGGAAGTGCATACCAACTAGTGGTGTCAGTACTACCACTAGTGGTAGTGGTGGTGAAAAAGCCACAGGTGGTGACACCACCGGTAGTATTTGTGTGCCACCCAGGAGGCGACGATTATACATACACGATTTACAATCACTAATCGGAAAGGACGGCACAACGCCGACACAAGAGGATTTACTTAAGTGGTTTGTGAAAAGTGCTGCTGTAGAAACTTTTTTTTTGTGGCATAGATATAAAAAGGAAAACACCAAGAAAACACAAGCACCACAACTACCACTACTCGGAGTTGATACCGTTGATGGTGACCCTGATGACCCCCAATCCCCCCAATCCCCCCAATCCAAATTACAAAAAAGTGGTAACATACCCCCCGATTTTTTGAGATTGATGTTTTATACTTTAGGAGACTATAGAGATATATTATTTAGTGGTATTAAAGACGAGAAGAATGGTTACAACGACATACTTAGAGGTGATAATGTAATTCAGGAAAGAGAAGAGAACATAAATACTGCTATAGAAAGTGTTTTCAAACCTAGTGGTTCCTCACCTCCTGCTCCTGACAAAAAAAACACACCAAAAGACTGGTGGGATCAAAACGGTCAACATATATGGAATGCTATGGTATGTGCCTTAACCTATGACACAAACACAACGAGTGGCAAAACAACTATTACCCAGGATGGTACTCTGAAAGAGAAACTCTTGGACAACAACAACAAACCCAAAACAAACGCCGGACCCAAAAGCAACATCGACTATACGTATGAAAAAGTGGAACTTAAAGAAGATGAAGGTGGCCCCAAAACCAACGAAGCCCCCACCTCCCAAACCACCCAATCCCAAGCTAGTGGTGAAAACCCCCCCAAATTGAGTGATTTCGTGTTACGCCCCACCTACTTCCGTTACCTTGAAGAATGGGGAGAAACATTTTGTCGACAAAGGGCGCGGATGTTGGGGAAAATAAAATATGAATGTCGTAGTCACAGGGGAGGTCACGAATATTGTAGTGGGGATGGACATGATTGTACTGAAAACGGAGAACTTAGACATCATAAGATGCTTGAAGATCCAAATTGTCCAAGTTGTTATGAACAATGTAGAAAATATAGAAAATGGATAGATTTAAAATTCGAAGAATATCAAAATCAACAAAGTATATATCAGAAGGAACATGGAAAATTAACAGCACGTAATTGTAGTGGTGGTGATGGTGGTGATAATACAAATTTTTGTCAACAAATAAAAGAAAAAACTACTGTTCAACAATTTTTGGAATCATTGAAACATTGCAAAGATAATCAAGGTAATAGTGATCCAAATAATAAACTAGATTTTGATAATCCTCTTCAAACCTTTTCTCCTTCAACGTATTGTAAAACGTGTCCTTTTAATATAGTTAATTGTAATGGTGGTGGTAGAAGAAGTGGTAGAAATGGATGTAATGTTAACGGAAATGAGAATACGTGGAAAGAGGTTTTTGATGCAAACGGTGGAAACAGTACTACTATTGATGTCCAAATGATTGATCGTAGGGGACCGTTTATTAAAAATTATTCAAAAGATTTAGAAAATTCACAAAAATCACAAAATTCAAATCATTTGTTTAAAACATCACGTTTATTTAAAGCTATAAGAGAACAAAAATGGACTTGTAAATTTAAAGATAAAAATACGGATGTGTGCAAACTTACTAATTTTAATGACAAAATAGATCTCAATCCATATACTACATTTAAGGTATTGCTAGTATATTGGTTAGAAGATTTTTTATATGGTTATTATATATTGAAAAAAAGAAAAATAATCGAAAAATGTACACAAAAAGGAGAAAATACATGTAGTGATGAACAATCTAAAAAAAATTGTGCATGTGTGAAAACATGGGTAGATCAAAAGAAAAATGAATGGGATCAAATAAAAAAACATTTTAAAAATCGAGAACAAGAATATGGTCAGCGATATGATATTAAGTATACAGTTAAAACGTTTTTGGGGATCTTGATATATAGAATGGATCTTAAAAATGGTAAACAAAGGATTAGTAATTTAGATGCGTTCCTGAAGGCATATGCATGTAAATGCGCTGATAACTCAGAAAAAAAAGGTGATGCAAAGGATACCGTAGAATGTTTGCTTCAAAAGCTTGGAGAAAAAGCAGAAAAGTGTAAAACCCAAGCTAGTGGCGAAACATGTACCGACACAGCACAACCGCAAACCCCTGACGATGATGAGGACTTACTCCTTGATGAAACAGAAGAAAACCCAGTGGAACAACCGAACATTTGTCCGCAAGAGGAAAAAAAAGAACAAAAAGATGAAGAAGAAAAGTGTGATGAAAAGGAGGAAGAAGAAGAAAAAGAGGAGGAAAAAGATAAAGGAGATGGTAGTATTGAGGTAGCTCAAGCTGAACCTGAACCAGAACCTGAACCCCAAGAGGAACCTCCAGCCCCAGTACCATCAACTCCATCACCCCCAAAACCAACAACCCCACAAAATTTGTTCGACAACCCCCATTTAATACCCTCCCTGGTGACCTCCACCCTCGCCTGGAGCGTTGGCATCGGTTTTGCTGCGTTCACTTATTTTTTTCTAAA
>var7G8_12n02_Pf7G8-2_000390400_Pf7G8_120046700
ATGGCACCTGTACAAGGTGGTACGCAGGATGATGCCAAGCATGTATTGGATAAAATTGGGCAACAAGTGCATGACCTAGTGAAAAATGCTGCTTTAGATCGTAGTGAGAGTGCGTTGCAAGGAATTTTGTCAAAAGCAACATATTCAAGGAATCCAAGCGGTAAAGAAACGCCTTCTGATCCATGCGACCTTAATCATGAATATCATACTAATGTTACCGTTGGTTATGATAAAGAAAATCCTTGTAAAAATAGATCGGACGTTCGTTTTTCTTACACAGAAGGAGCAGAATGTAATAAGAATAAAATAAGTGGTAGTAATGATAAAGAAGGTGCATGTGCTCCATATAGAAGGTTACATTTATGTGATCAACATTTGGAAAATATCAATGATTATAAAAATATTAATAATCATACATTATTGACAGATGTGTGTCTTGCAGCAAAATTTGAAGCAGAGTCATTAAAAACATATCGTGCACAATATCAAGAAAAATATGGTGATGTTGGTTCTACAATATGTACCGTTTTAGCACGAAGCTTTGCAGATATAGGTGATATCGTTAGAGGAAGAGATTTGTATCGTGGTAATAACAAAGAAAAAGAGAAATTAGAAAATAATTTGAAAACAATTTTTAAAAAAATATATGACAAATTATTAGAGGATAACAAGACGAATGGGAAGAATGTGGCGCTACAAGCTCGCTACCAAGATGATGCCGACAATAATTATTTTCAATTACGAGAAGATTGGTGGGCACTTAATAGAAAAGAAGTATGGAAAGCTATCACATGCGGCGCTGCGGGTGGTAAATATTTTAGAAATACATGTGTTGTGGGAAATGAAACTGAAAGTAACTGCCGATGTAAGACAAATGATGTTCCTACATATTTTGACTACGTGCCGCAGTATCTTCGCTGGTTCGAGGAATGGGCAGAAGATTTTTGCAGGAAAAAAAAAAAATATGTTGATATGGTTAAAACAAATTGTGGTGGAAAAGATGGTAAGGAACGTTATTGTGATCGTGATGGATTTGATTGCGAAAAAACTATTAGAGCAATATTTAAATATGCTCGAGGTGAAAATTGTCATAACTGTATTGTTTGGTGCGGTTTTTATGAAAATTGGATAGAAAATCAAAAAAAAGAATTTCTAAAACAAAAAAAGAAATACGAAACAGAAATACCAGTTAATGGTAGGAAAAGACGAAGTTCACCTAGTACTGAAGATTATGAAGGATATGAAAAACAATTCTATGAAGAATTTAAACGTGACTATGGAACAGTTGATAAATTTTTAGAAATCTTAAGTAAAGAAGAAGTATGCACAAAAATTACTGAAGATGATGAAAAAATTAATTTTAAAACAGCTGATAATAGTCTTGATAAAAATATTAATAATAAGGGAACATTTTATCATTCGAAATATTGTGAAATATGTCCCGAATGTGGAGTGAAAAGGAAAAGTGATGGACAATTTGTAAATAGAACTAATAAAGATGAAGAATGTAAGGAAAAAGAGGAAGAATATAACATTCCGCCTGGTGTAAATGAAACTAAAATTAATGTCCTGTACAGTGGCAAGGGTCGTGGAGATATTACAGAAAAATTAAAAGAATTTTGCGAAAAACCACATAAGGAAGATGGTGAAAAAAACGAACAGTGGGAATGCTATTATAAAGATAGTAATGATAATAAATGTAGAATGAAAAAGGCTGGTGCGAACGATAAGAATCATGCTAAAATTATGTCATTTAATGATTTTTTTAACTTTTGGGTAGGACATGTATTAACTGATGCTCAAGGTTGGAGAACACAACTTACCAAATGTTTAAGTGAAGATAAATTAAAAAAATGTGAAAAAGGATGTAAAAGTAATTGTGAATGTTTTAAAAAATGGATTGAAAAAAAAGAACAAGAATGGATAAAAGTGAAACAGCAATTCAATGACCAACCAGATTTTGGCGTATGGAAGCATTATCTTGTTCTTAAAACTATTTTGGAAGAGTATTATTTTGAAAATATTCAAAAAGCTTATGGTGATTTAAAATCAATACAAGAAATGAAGAAAATGATTGAAGAAAATCAAAACAATCCAAATCGTTCAAAAGGTGATGTTGATGCACTTGACGTATTATTTGATCACGAATTAGAAGAAGCAGAAGATTGTTTAGATATTCACGAAGACGACGATGACGCCGACGAATGTGTCGAAGAGAGCGAAAAAATTCCCAATAATCCATGTAGTGGTACTAGACACCGTGGGATGGTGAAGAATGTAGCGGCAGATATGTACCGAGCGGCAAGGCAACAATTGGCTATTCGTGCTGGTGGTAGAAAGACTTTAAGGGCTGATGCATCAAAAGGAACATACAAAAAAAAAAGTAAGCCAAGTGATTTGAAGGAAAACATATGTAACATTAATACTACTCATTCCAATGATAGTCGTAATGGTAATAACGGTGAACCATGTCATGGAAAAGATAAACCAGGCGTTCGGTTTGAAATAGGAACACCCTGGAAAGGTGGAACAGATGTAAAAACGTCATACAAAGAAGTCTTTTTACCTCCCCGACGCGAACACATGTGTACGTCAAATTTAGAAAAATTAGATGTTTCTTGGGTCACTAAAGATGGTAAGGCTAGCCACTCATTATTGGGGGATGTGCTTTTAGCAGCCAAAATGGATGCAGATGAGATAATAACACGCTATAAAAGTCAAAATAACATAGAAGACGTAACTGACCCAAAAGATAATGAAACTGTATGCAGAGCACTGCGCTATAGTTTTGCCGACCTTGGAGATATTATACGAGGAAGAGATCTGTGGGACGATAACAATGATGCAAAAAGTCTGCAAACAAATTTGAAAGCAATATTTAAAAAAATTAAAGAGAAACATCCTGGCATCGAAGGCAACAACAAATATGTAAAGGACAACGAAAATAAACAATTACGTTCCGACTGGTGGACAGCCAACAGACGTCAAGTTTGGAGAGCTATGAAATGCGCCCTAAAAGGTGAGAAAATCAACTGTGGCGCCACTCCACACGACGACTATATTCCTCAAAGATTAAGATGGATGACTGAATGGGCAGAATGGTATTGCAAAATGCAATCACAGGAGTATGAGACATTACAGAAGCAGTGTGGTAAGTGTACAGGGACTAATAAGCATAATTGTACGAGAGATAATGATGATTGTAGCACGTGCAAAAACGCCTGCGATAAATATAAAGAGGAAATAAACAAATGGAAAAAACAATGGGAAAAAATATCAGGTAAATACCTAATATTATACCTAGAAGCACAACGTAATTCTCCTGGTACTGTTATTGGTGATCCCAACGATCAACAAGTGGTAGATTTTTTGACCCCAATACACAAAGCAAGTATTGCCGCACGTAATCGTGTTAAACGTGCTGCTGATAGTCCCACTGAGATCACCGCCCTCACCCCGATCACCCCCTACTTCACCGCCGCAGGGTACATACACCAGGAACTACCACATATGGAATGCCAGGTACAAAACCAATTTTGTAAAAAAAAAAATGGTGTCACCCAACCTACTGGTGAAGACAACACCGACCCCCTTTACACCTTCAAACAACCTCCACCAGAGTATAAGGACGCATGTGGGTGTGAAGGTAGGAATAAGCCGGTGTCGGAGGAAAAAGATGCGTGCGAAATAGTGGAAGGAATACTTGCAGGGAAAAAGGGGAACCAACAAGTAGGAGAATGTAATCCAAAAGATCAAGTTCAACCTTATCCTGGATGGGATTGCAAAAAAAATATTGACAACAGTCATAGTGGAGCATGTATGCCTCCTAGAAGACAAAAACTATGCTTATATTATATAGCACATGAGAGTCAAACAAAAAATATAAACAAAGAAGAAGATTTAAGAGACGCTTTTATTAGAACTGCAGCAGCAGAAACTTTTATCTCATGGCAATATTATAAGATTAAGAATGGTGCTGACGCTAAACAATTAGATAATGGCACTATCCCTGAAGAATTTTTGCGATCCATGTACTTTACATATGGAGATTATAGAGATTTGTGTTTGGATACAGACATTTCAAAAAAAGAAAAAGATGTGGGCACGGCAAAAACAAAAATAGATACAATATTCCGAAAACCTAAAGAAATATCTCCTAGTGGCGAAAAAACCACACCAAAAGACTGGTGGCAAACATATGGAAAAGATATTTGGAAAGGAATGATATGTGCCTTAACACATGGAGTCACAAATACCGAGGAAAAAACAAAAATCAGAACCACCTACTCATACGAAAACCTCAACCAAACCAAGGAAGGTATCACACCCCTTGAGAATTTTGCAGAAAAACCTCAATTTTTACGCTGGATGATCGAATGGGGAGAAGAGTTTTGTAGGGAACGGAAGAAGTTGGAAGATAAGGTAAACACTGAATGTAATGGAACAAATGCTACTAATCCATGCAATAACGGAACTCCTTGCAAGAATGCATGTGATGAATATAAAAATTATGTTGAAACAAAACAAAAAGAATTTAGAGGACAAACTGACAAATTTGTTAAAGATGCAAACGGGGAAAATTCAGATGCAGAATATAAAGATTATAAACTTAAAGAAGGAAGTTCACCTATACAAGGGAATGATTATTTGATAAACAACTGTGATAATAAAAAATGTTCTTGTATGGAAAAAGGTATGCTTGGCGACTTCGCTACAGATAAGCCCTTTGGAAAATATGCATATGATAAAGTAAAAAAATGTAATTGTTATCAAGGAAAACCCTCACGTAGCCCACCACCTTCCCCACCTGTACAACCACAACCGGAAGCACCACAAGAACCGGGACCACCGGAAAAAAAAGACGATGTAAATGTGTGCAAAACGGTGGAAGAAGCACTTAAGGGCAAATTGGATGACGCATGTAACCAAAAATATGCCAAAAACAACTCACGTTTAGGTTGGAGGTGTGTGGCACCAAGTGGTCCCACTAGTGGTGATCAAAAAGCCACCCCACCTAGTAATAGTGGTGCCACCACCGCTCCGGCGCCGACATTGCCCTCGCCGGTCGGCGATTCATCGCCGTCGCCCGCAGACTCGGCCAATTCCGTCTCCTCCGCGGTGTGTATCCCACCCAGGAGACGACGATTATATGTAAAAAAAATACACGATTGGGCGGAAACAGTGGGTGACAAAGGCGAGTCGAAGTCACTAGAAACAAGTGACCAAAAGACACCAGTTAGTGGTGGTAACACAGATGCCCTCCGTGATGCATTTATCCAATCTGCGGCAATAGAGACGTTTTTCTTATGGCATAGATACAAACAACTAAACGGGAAGGATAAGACGTCACAGGGCGGATTACCAGTTGAATCACAACTACAACAACCCCGTTCAGGCAGTGATGATAGTGACCCCCAAACACAATTAAAACGTGGTAAGATACCCCCCGATTTTTTGAGACTAATGTTTTATACTTTAGGGGATTATAGAGATTTGTGTGTGGGTAAGACACCAGATGGTATAGATACAGTGAGTGCAAGTGATAGTGGTGATAACAAAAGTAGTAAAAACCCTATGCAAGAAATATCGGATAAAATAAAAACAATTTTAAACCCTGACAACAACAAACCTAGTGTCCCCCCCAATAGTGACAAAGACCTTGGAAAACTGCGCGCACAGTGGTGGGATACGAACGCCCAACATATATGGCATGGAATGATATATGCTCTAACATACAAAGAAGACACATCCAGTGGCGATAAACCAACACAAGATCCCACTGTGCGCACGAAACTTTGGGACGACAACACCAAAAAACCCAAACCAAAAACTGACGGCACAAACGGCAAGGACTACACGTATGGAGGTGTCAGACTTGAAGATGAAAATAGTGGTACACAAGCCCTTTCCCCCGGCACTAGTGGTGAAAAAACCACCCTTGACTCCTTCATCAAACGCCCCCCCTACTTCCGATACCTTGAAGAATGGGGTCAAAATTTTTGTAAAGAAAGGAAGAAGAGATTGGAGAAGATAGAGGAGGAGTGTATGGATGGTAGTGATAAAAAATGTAGCGGTTATGGGGAGGATTGTAAAAATAATCTTCCTGAAAATCCTAGTACTTTTAAGGATCTTGAATATCCAACGTGTGCCAAATATTGTAGATTTTACAGAAAATGGATAGGAAGAAAAAAAGACGAATATGATAAACAAGAAAAGGCATATGGTGAACAACAAAAAAAGGGTGCTCAAGGTAATTCTGGTATTTATGATGAAAAATTTGTTAAAAAACTTGACAGTGATTATAAAAACATTAAATCATTTTTACAAAAGTTAGTATCATGTTCTAAAAATGATAGTGGAAAGGATAATGAAAAAATATTTGAGGATACTGAGCAAACATTTAAAGATGCAGAAAATTGTAAACCATGTTCTGAATTTAAAATAAATTGTAAAAAAGCTAAATGCAGTGGTGCTAATGGAAATAATTGCAACGGAGGAAAGATATCTCCAAATGATATTAAAGATGATAACTATCCTAATGGAAACATAGAAATGCTTGTGAGTGATGACAGTGCAAATGGATTTAAAGATGGTTTACAGCAGGCTTGTGGAGGTGCCGGTATATTTAAAGGTATTAGAAAAGATGAATGGACTTGTGAAAAGGTATGTGGTTATGTTGTATGTAAATCGAAAAAAGTCAATGGGGAAACAGTCACTAAGGAAAAAGTTAATGAAAAACACATTATACAAATTAGAGCACTGTTTAAACGATGGCTAGAATATTTTTTTGAAGATTATAATAAAATAAATGCAAAAATACCACATTGTATGAATAATGGTGAAGGAACCACATGTATAAGGGGATGTCATGATAAATGTAATTGTGTAAAAGAATGGGTAGAAGAAAAAAAGAAAGAATGGAAAAATATAAACGATAAGTACCTTGACCAATATACAAAAAATAATGATCATACTAATGATTTAAACTCTTTTTTGGAGACCTTGTTACCTCAAATTCCTGTTGTAACTGATAAAGGAAAGATTAGTGATTTAAATAAGTTAAAGAAGTTATATAGATGTAGTTGCGCTGGAAACTCACAAAAAAAAGATGGTAATGAGGATGCTATAGAATGTATGCTTCAAAAACTTGAAGAAAAAGCAAAAACGTGTTCCACCTCAACTAGTGACAAAAACCAAACCCAAGCACAGTGTGATTCCACCCCCTTTGAAGATGACGATGAACCCCTTGAAGAAAATGAAAACCAAGTGGAAGCACCGAACATTTGTCCAAAACCACCAGATCCACCGCAAGAGAAAGTAGAAGAAAAGTGTGGAAAAGACGAGGAAACAAGAAAAGAAAAAGAAAAAGAGGAGCAAGAAGAACCAGCATCCAAAGGAGGTGTCCCACCAGTACCAGCAACAGAAGAACCAACTAATGAAGTCGTAGAACGAAAACAACCTCCAACAAAACCAGCAAACCCCCCATCACAACCAACCCCACCATACCTATCACCCCCCCTTAAAACCGCCCTGGTGACCTCCACCCTCGCCTGGAGCGTTGGCATCGGTTTTGCTACATTCACTTATTTTTATCTAAA
>var7G8_12n05_Pf7G8-2_000390300_Pf7G8_120046600
ATGGTGTCCCAGAAGCCGACTGCGGAGGACTATGGTAAAGCCACTAGTGCCAAGGAATTTTTGGATTTAATTGGAGAAACTGTACAAGAAAAAGTGCATGATGCTGCTAAAAAATATGTAAGTGAATTGAAAGGAGATTTGTCAAGAGCAACATATCCAAAGGATGAACATCATACAGATTCAACATCATCAAATCCATGCCATCTTGATTATAGATATCATACTAATGTTACGGATGGTCATGGTAAGGAGCATCCTTGTAAAGATAGACCAGAAGTTCGATTTTCTGATACAGAAGGAGCACAATGTGATAAGAGTAAAATAAAAGATAATAAAGGTAAAAGTGAAGGTGCATGTGCTCCATACCGACGCTCGTCTCTATGTGATCATCATTTATCATACATGAATGCTGGTAAAACTAATACGACAGATAATTTATTGTTAGAGGTGTGTCTTGCAGCAAAATTTGAAGGGGCATCAATAAAAGGCTATCATCCACAACATAAAAGAACTAATCCTGATTCTCAATTATGTACTGAGTTAGCACGCAGTTTTGCAGATATAGGTGATATCGTACGCGGTAAAGATCTTTTCCTTGGTAATAGCGTAGAAAGTGCACAAAGAATAATATTAGAAAAGAATTTGAAAGGAGTTTTCGGGAATATATATAATGAGTTGACCACGAGCGGGAAGAATGTGGACAAAGCAAAAGAACGCTACAAAGGTGATGCCGACAATAATTATTTTCAATTACGAGAAGATTGGTGGGAAGAAAATAGAGAAACAGTATGGAAAGCTATCACGTGCGACGTTCATGGTTCTGACTATTTTCGACACACATGTAGTGCAGGAAAATATCGAACTGCGACTAATCATGACTGCCGATGTATCAATTTTAGTGTTCCTACATATTTCGATTATGTGCCACAATATTTAAGATGGTTACATGAATGGGCCGAAGACTTTTGCCGTAAAAAAAAAAAATATGTTAATATAGTTAAAAAATTTTGCCGCGAGGGAGAAAATGGTAAAGATAAATATTGTAGTGGTGATGGATTTGATTGCACAAAAACTATTAGAGCCAAATATATCTATGCTATAGGTGATGAGTGTACTAAATGTTCTTTTTGGTGTGGTTTTTATAAAAAATGGTTAGCAAACCAAAAACAAGAATTTCTAAAACAAAAAAAGAAATACGAAACAGAAATATCAGGTAGTAGTAGGAAAAAAAGAAGTACAAGTAATAATAATTATAAAGGATATGATGAAGAATTTTATAATATACTTAAAAGTAAAAATGTTGGAGGTCTTGATAAATTTTTGGAATTATTAAAGGAACAATCTGAATGTAAACGTTTTAGTACAGACGAAGGAACAATTGATTTTACCAAACATGATAATAAAAATAATGATCAGAAAGGAACATTTTATTATTCGAAATATTGTGAAATATGTCCCGAATGTGGAGTCGAAAAGAAAAGTAATGGAGAATTTCAAGAGAAAACAAAAAATGAAAGTGGTGAATGCAAAGGTGGAAAACGTTATGAGATTCCAATAGGCACACACCACAACGTTATACCTGTCCTTTCCTTCGGCGATAAACGCGATGAGATAAAAAGTAAAATTCACACGTTTTGCAATCAAACAAGTGGTTCTAGTGGTGGTGGTAGTGGTGATTGTGGTGGTAATAGTGATTCTTCTTTGTGTGAACCATGGAAATGTTATAAAGAGGATGATATAGAAAAACACTTTGAGGATGACCTGGAATATGACAAGGAGGTAAAAGGCGCAGGCGGATTATGTATATTGGAAAAGACGAACGGCAAAGAAAAAGTGAACAAACAAAAGACATTCAATGATTTTTTTTACTTTTGGGTAGGACGTTTATTGAACGATTCTATAGAATGGCGAGAAAAACTTGGTAAATGTTTAAAAAATGGTACGAAAATACTATGTAAAAATGGATGCAAAACACCATGTAAATGTTATGAAAGCTGGGTTGAACAAAAAAAAACCGAATGGGGGAAAATAGTACAACATTTTAACACGCAAGACGGTTTTGGTGATTTTGGTCATTATTTTGTTCTTGAAACCGTTTTGGAAGATAGTTTTTTGGAAGATATTACGAAAGCTTATGGGGATGCAAGAGCAATACAAGGAATTAAGAAAACGTTGGCAAAGAAAAAAAAAGAACGAGATGCAGATACTTCCAACCAGAAAACAATAATTGATTACTTGCTGGACCACGAAAAAGAAGACGCCAAAAAATGCGTAACAGATAATCCAGACAAATGCGAAGATACCGGTGGCAGTCGCTCCCAAACACCACATTCCCCTGCCGCCCCCACTGCCGGCCCTGTTGAACCCGACTCCGACGATGACGCCGACGAAGAGGCGGAGGAGGAAAAACAAGAGGAGCAGCCGGAGGAAGTCGAGGAGACGGCGGAAGACCACACGGAGGAACCACAGGAACCACCACAACAAGAGGCGTCACCAACACCAGCACCAGCGGGACCAGACGTTTGTAAAATAGTGGGTGGAATACTTACGAAAGACAATCTTGAAGCAGCATGTAAATTAAAATACGACGGAAAATATTACGGTTGGAAATGCATACCAACTAGTGGTGGCGAAAAAGCCACAGATAGTGAAAGTGAACGTCCCACACGTCAACGACGTGAAGCATCTGGTGACACCACTGGTAGTGATAAGGACGGTGCCATATGTATTCCCCCGAGACGTCGCAAACTATATATAGGTAAAATAAAAGAGTGGGCAAACAATAGTGGTAACGACACACAAGTTAGTGGTGGTAACACAGATGCCCTCCGTGATGCGTTCATCCAATCTGCTGCAATAGAAACTTTTTTTTTATGGGATAGGTACAAGAAATTAAACACAAAGGGCAAGGGTTCACAGGATGGTGGATTACCACAAGTATTACCAGTAGATGCACCAGTATTACCATTTCGTGGAACACCAGGACCAAGTGGTTTCAACGTTCGAGCTGGAGGACTAGGTGCATCACCAATAGCACTAGAACTACCCGATGGTGCCGGTGGTAGTGAAGAAACCCCCGAAACCTCCTTAAAAAGTGGTACAATCCCCAACGATTTTTTGAGATTAATGTTTTATACTTTAGGAGACTATAGAGATATTTTAGTACGTGGTGGTGGTGACGTGAACAGTGGTAACGACGTAACTAGTCGTAGTAATGACAACAAGAATATTGTGTTTGAAGCTGGTGGTACTGACGAGAAGGACAAGCAGGAAATGGAGAAAATACAACAAGAAATAGATAAAATTCTCAAACAAGGTGAAAACAAAGAATCTGCTAGTGGTGGCCCCATATCCCTTAGTGTCAACCAAACCCAATCTAGTGATAAACGTACCAACTGGTGGAAAACAAACGGTGAACATATATGGAATGGAATGATATGTGCTTTAACCTATAGAGATAGTGAGCAAAAAGGCGAACCACCAGAAGTGGATGAGAGTTTGAAAAGTGCACTTTGGGACGACACCAACAACAAACCAAAAAACGACTACCAATATAGTAGTGTCACAATTGGTGGTGAAGGTGCCGAAGGCCAACTGCAATCTACCGACAGTAAAGACGCCGCCCGTGGTGAAAAAACCCCCCTTGACTCCTTCATCAAGCGACCCCCTTATTTCCGTTACCTTGAAGAATGGGGTCAAAATTTTTGTAAAGAGAGGAAGAAAAGATTGGAGAAAATTAAAGGGGATTGTAAGGTGGAAGAAAATAATGGTCGTCGTGGTGAACTAAAACAAAAGTATAGTGGGGATGGGGAAGATTGTGATCGAAGAAATACAACAAATGGAGTTTTTGCTGATTTAGAAGGTCAGAGTTGTGCGGATTCTTGTAAATCTTATAAAAAATGGATAGATATAAAAAAAATACAATATGAGAAACAAGAAAAAATATATAGTAAACAAAAAACTGATGCTAAAAATAATAATGGATTTTATACAAAACTAGAAAAAAACTGGACCACAGCTACAGCATTTTTACAAAATTTAGGATCATGTAAAAAGGATAATGGAAATGAGATTGGAGAGGGTAAAAAAATTTTTGATGATAAAGATAAAACATTTGGACCTGCAAAAAATTGTAAACCATGTTCTGAATTTAAAATAAAATGTAAAGGAACTGATCATTGCGATAGTTCTAAAGGAAATGGGTGCGATAGTAAAAATAGTATTACTGCAAAAGATATTGAAACAATGGGAACACGTACTGATGATGTAAGTATGCTTGTGAGTGATAACGGTGAAAGTGGTTTTGGTGATGGTTTACAGGACTCTTGTGGAGGTGCCGGTATATTTAAAGGTATTAAAGAAAATAAATGGAAATGTGGTAATGTATGTGGTTTAGATGTATGTGGTCTGAAAAGCGATAATGGGAAAAACTATGATCAAATTATATTAATTAGAGCATTTATTGAACGATGGCTAGAAAATTTTTTAGAAGATTATAATAAAATTAGACATAAAATTTCACATCGTATGAATAATGGTGAAGGATGCAAATGTATAAATGGTTGTATAGAAAAATGGGTAGAACAAAAAAAGGAAGAATGGAAAAAAATAAAAGAACATTACCAAAAACAATATGGTGGTAATGATTCAGGGGAATCTTACCCAGTGAAAACTATTTTGGAGAAATTTGAACATCGACCTGAATTTAACAAAGCTATAAAACCTTGTAATGATTTAAAATCGTTCGAGAAGTCGTGTGGTCTTAATGGCGATGATAGCTCACAAAAAAAAAAAGGTGAAGAAAGAGATCTTGTTGTATGTTTCCTTGAAAAGCTTGAAAAAAAAATTGAACAATGCAAAAAGAAACACGACAAAAATAGTGTCGAAACTAGTGACCAACCAGATAAACAGTGTCAAGAATCCCCACCCTTACCTGAGGATTATGAAGAAGAAAACCCAGTGACACAACACCCATCATTTTGTAATATAGAGAAAAAAGCAGAACCAATGGAAGAAGTAGAGACTTGCGGCGAAAATGATGAAAAAAAAGATGAACAATCGACAGATGAAAAACCTGCTGCCCCAGAAGTACCAGGACCAACAGCACCTAGTGGTGATGAAACCCCCGTTCTCAAGCCAGAAGAAGAAGCACCGGGACCTCCACCCCCGGCCCCTGCGGACCAACCTTTCGACTCTACCATCCTGCAAACAACCATTCCTTTTGGAGTGGCGTTAGCATTAGGATCGATAGCTTTTTTTTTTATGAA
>var7G8_12n03_Pf7G8-2_000390200_Pf7G8_120046400
ATGGTGCCCAAGCCGCATGGCTCTGCCGCAAAAGAACCTGACTATAGTGATGCCACGGATGCAAAGGACCTTTTGGATAAAATTGGAGAAGAAATATATAAAAAAGCAAAAGATGATGCAAATGACTTTAGGGAGAAATTGAAGGGAACTTTGTCACAAGCAACATATCCAAGGGATAAATATCCTGAAGGAAGAACACCTTCAGATCCATGCGAACTTCAATATGAATATCATACTAATGTTACTAGTAACGTAATTGATCCGTGCGAGCACAAAAAAGGAAAACGTTTATCTGAGGTACATAGCAGTGAATGTGATAATAGAAAAATAAGGGATAGTGATAAGAAAAATATTTCAGTAGGAGCCTGTGCGCCCTATAGACGATTACATGTATGTGACAAAAATCTGGAACAGTTAACACCTGAAAAAATAACAAATAATCATAATTTATTATTAGATGTGTGTCTTGCAGCAAAATTTGAAGGGGCATCAATAAAAGGCTATCATCCACAATATGAAGTACAATATCCTTCTTCTGGTTCTACAATGTGTACTATGTTGGCACGAAGTTTTGCAGATATAGGTGATATCGTACGGGGTAAAGATCTATATAGTGGTAATAAGAAAAAGGAAAGATTAGAAGAAAAATTAAAACAATATTTCAAGAATATATATGACAATTTGAATGGCGCACAAAAACACTACAAAGATGGCGCTCCAGAGTTTTATAAATTAAGAGAAGATTGGTGGACTGCAAATCGCGCCACAGTATGGAAAGCATTAACATGTGATGTACCAAAGGGTGATGTTCACTATTTTAGAAAAACATGTTCGATGGGGCAAAGTCACGTTAATGATAAATGCACATGTGCTAACGGAGATGTCCCTACCTATTTAGATTATGTGCCACAGTTTCTTCGCTGGTTCGAGGAATGGGCAGAAGATTTTTGTCGTAAACGAAAAAAAAAAATAGAAAATGCTATAAAAAATTGTCGTGGAGATAATGGTAAGGAACGATATTGTGATCTTAATGGATTTGATTGTACAAAAACAGCTAAAAAAGAAAACAAACTTTTCCCCGATTCTGAATGTCATAAATGTTCTGTTGCATGTAATCCTTTTGTACCCTGGATAGATAATCAACAAAAAGAATTTCTAAAACAAAAAAAGAAATATGAAAATGAAATAAAGAAAGAGCATGATACAAAAATAACAATTGGAGATAAAACTATTAATAATTTGTATGTCAAAGAATTTTATCAACAACTACAAAGTAGCTATAAAGATGTCGAAGACTTTTTACAAAAATTAAATGATGAATCAATATGTAAAAAACCACCTACAGTAGGAAAGGAAACAGCAGATGCTGCTGATTTCACTAAAGATAATCTTGAAGAAACATTTTCTCGTACAAAATATTGTCGAGCATGTCCTTTGTGTGGAGTAAATGGCCCCAAAGGAAACTGGACAGATATAGAGGATAAAGTATGTACACTTGTGGAAAAGAAGTACGATTCAAATAATACAACCAATATAGACATACTTACCGCTGATAAATCACAGAAAAATATACTACAAAAATATAATAAGTTTTGTAAAAATGGTGCAAATGATGAAAAAAGTGCAACTCCTACTGCAAATGGTGGTGGTCAAATTAAAAATTGGCAATGTTATTACGATGAAGAAAAGCCTAGTGGTCAAAATAATAATTGCATACTAGGAAAATGGGAGGACTTTACAGGGAACGAGGACGTTACATCTTATAATGTTTTTTTTTATAATTCAATTATTGAAATGTTAAATGATTCTATAGAATGGAAAGACAAACTTAATAGTTGTATAAATAATGAAACGGGAAAATGTAGAAAATTATGTAAAAATCCATGTGAATGTTATAAACGGTGGATTGAAAAAAAAAAAACCGAATTGGAAAAAATAAAAGAACATTTTCACAAGCAACGTGATATTGAAGATCTAGCATTTCGTGAAATGACCCTTAGAGGTATTTTAAATGTTACTTTTTTGGACGATATTAAAGATGCTTATCTATATAAACAACAGCTGCAGAAAATTGAAGAACGTTTGAAAGATAAAATGGAGGAAGGTTTTAATTTTGAGAGATCGCAAACATCAATTGATAAATTTCTCCAAGAGGAAGAACAATTTGCCGAAAAATGCCTAGAAAAACACAACGACTGTCCACCACCACCTGTAATCCCCGCCGATAAAGGCGTTGCAAGAGCTGGAGGACCACCTGCCGTCCCCTCACGCGACACTAAGGACACTGAGGAAGACACCGACTCCGAAGAGGACGAAGACGACACCGATGACGGCGCGGTGGAAAACCAGGTGGAGGTGAAGGAAGACACGGAGGCGAAAACAGAAGAGGAGGTAACAAAAGAAACAACTACGACACTTGACGTCTGCCCAATAGTAAAAAAAGCACTTGAGGACGACTTAAGTGAAGCATGTAATTTAAAATATGTGAAAGGCAAAAACTACGGCTGGAAATGTGTACCAACTGAAAAACCAGGTGAAGCCACTAGCGAGGGTAGTAGTGGTGAAAATGGTGCTCTCCTCCCACGTGCCAAACGTGCAGCACCTAGTTCCCCTAGTGGTAAAGATACTGGTAGTATTTGTGTGCCACCCAGGAGACGACGACTATACGTGGGAAAACTACAGGAGTGGGTGAAAAGTGGCAAGACGGAGGCGTCAGTGTCACTAAAAACAAGTGAGTCATCACAGGCGGGTAGTGAGTCACAGACACCACTAAGTGGCACACCGTCACAAAGTGAAAAACTACGTACTGCGTTTATTGAGTCCGCCGCCGTGGAAACTTTCTTTTTATGGGATAGATATAAAAAAATAAAAGCAAAAGAGGAAGAAGAAAAGAAAAAAAAACAACAAGAACTATTTACACATATGTCATCCGTCGATGAAAAACCCGAAGAGGAATTACAAGAAAGTGGGAAAATACCTGATGATTTTTTACGTCAGATGTTCTATACATTAGGGGATTATAGAGATATATGTGTGGGTGTTAAAGACAACGATGTGATTAACGCGTTAGAAAAGAGTGTTGATAACATCAGAAGTGGTGAAAAAAGTAATAATATCACTATGAAAGAAATATCGAGTAAAATAGAAGAAATTCTCAAAAATGGTGACAACAACAAACCTAGTGGTGTCCAAAATGGTGGCACACCTCCTGTCAAACCTAATGGCACAACCCCCCAACAAACCTGGTGGGATAAACACGCCCCTTCCATCTGGAATGCTATGGTATGTGCTCTAACATACAAAGATGGCGGAGAGGGCAAAACAACTATTACTCAGGATGGTACTCTGAAAGAGAAACTTTTGGATACCGAAGGAAAAAAACCCAAACCAAAAACTGACGGCACAAACAAAATAGAAAAGGATAATGAAGTGTACGAGAAACTGTGGGACGAAGCCAACAACAAACCCAAAAATCACGACTACCAATATAGTAGTGTCACAATTGGTGGTGAAGGTGCCGAAGGCCAACTGCAATCTACCGACAGTAAAGACGCCGCCCGTGGTGAAAAAACCCCCCTTGACTCCTTCATCAAGCGACCCCCTTACTTCCGATACCTTGAAGAATGGGGAGAAACATTTTGTCGACAAAGGACACGTATGTTGAAAAACGTTAAGCATAATTGTCGTAATAATGACCTACCAGGTCACGAGCATTGTAGTGGTGATGGGCATGATTGTACACGAGACGTTATTAAACATAATGATATGTCTGCAGATCCAAATTGTCCAGATTGTTATAAACAATGTAGAAAATATAGAAAATGGATAGATATAAAATTCGTAGAATATCAAAATCAAAAAAGTATATATCAGGCGGAACATGGTAAATTAAAAGCTAATCATAATTGTGATAATAAAGAATTTTGTAAAAAAATACAACAACATACTACTGCTGCAGATTATTTGGCAGCATTGAAACAATGCAAAAATGGTCAAAATAGTGAGAATAACGGTAATGAAAAAGAGGAAAAAAATAATGAAATAAATTTTGAGGACATTCCTCAGACATTTTCTCGTTCAACATATTGTAAAACGTGTCCTTTTAATATAGTTAATTGTAATGGTGGACGTGCTAAAAATGGATGTAACGAAGTTAAAGGAAATGGGAATACGTGGGACAGTGTTTTTAATGCAAACGGTGAAAACAGTACTACTATTAATGTCCATATGATTGATCGTAGGGGACCGTATATGGAAAAGAAATCAAATGATTTATTTAATGCATCACGTTTATTTAAAGGTATAAGAAAACAAAACTGGACTTGTAAATTTAATAAAGATGAAGATAAGGATGTGTGTAAACTAGATAAGTTTGACCAAGAAGTAGACCTCAATCAACATACTACATTTAAAGTATTGCTAATATATTGGTTAGAAGATTTTATAGAAGGTTATTATTTATTGAAAAAAAAAAAAATAATAGAACAATGTACACAAAACAAAGAACATATATGTGATGAAGGATGTGAAGGTAAATATAAATGTGTGAAAGAATGGGTAGAAAAAAAGAAAAAGGAGTGGGAAGAAATAAAAAAACATTTTAATATACGAAAAGATGATGAGGCATATAATATTAAGTATACAGTTAAAACGTTTTTGGGGATCTTGATACCTCGAATGGATCTTACAAATGGTAAGGAAAAGATTCAAGAATTAAATAAGTTCCTTAGGTCATATGAATGTAATTGCGCTGCGAACTCAACAAGTGAAGATAGTAAAAAAAATGATGTTATAGATTGTTTGCTTGATAGACTTCAAGAAAAAGCAACATCTTGTCCAGGCAAAACTAGTGACAGCCCAGAAGAAAAATGTGGTGAAGACCCCACCCCCCTTGAAAATGACGAAGAAACCATGGAAGAGGAAAACTCAGTAACACAACCGAACATTTGTCCGACAGTGGAAGAACCAAAAGAAACAGAGGAAGGAGAAGAAAAGTGTGAACCAGCATCACCAGCACCTAGTGAGGAACCGGCACCAACAGAACCCCCAGAGGAAAAAGCCCCTGCTCCTGCTCCAAATGGTGGCGAAGAAAAAGCAAAACCAGCAAAACCAAAAACACGAACAAAAAAACGTCATGTGGCACCTCCCGACGACCCATGGGAACCCTTGAAAAATGCGATGTTATCTTCAACCATCATGTGGAGTATTGGCATCGGTTTTGCTGCGTTCACTTATTTTTATCTAAA
>var7G8_12n06_Pf7G8-2_000390100_Pf7G8_120046200
ATGGCGCCCCCGTCGGCTGTGACTGACTATAGTAAAGCCACTGATGCTAAGGATTTTTTGGATATAATTGGAAAAGACGTGTACGAAACAGTGAAAAAGGAAGCTGAAACATATAAAGGTGAATTGGAAGGAAAGTTGTCACAAGCATCAATTTTTGTTGGGGAAACTGTTAGCAGCAATGATCCGTGTAACTCTGATTATACTACACATTTTGATGCTAACAGTAAAGGGCGTCCGTGCAGAAAAGAAGATGTAAACCGTTTTTCGGATAAACAAGGAGCAGAATGTACTAAAAGTAAAATAAAAGATAGTGAAAGCGACAGTGTAGGTGCCTGTGCGCCCTTTCGACGATTACATGTATGCGACAAAAATATGGAAAACATGGACACAAATAATAATGATGGTAAAGCTAAACATAATTTATTATTAGATGTGTGTCATGCAGCAAAATATGAAGGGGACTCAATAACGCGTTATCATCCACAACATAAAGAAACTAATCCTGATTCTAAAATATGTACGGAGTTAGCACGAAGTTTTGCAGATATAGGTGATATTGTAAGAGGAACAGATTTATATCTTGGTAATAAAAAAAAAAATCAAACAGAAAGAGATCAATTAGAAAGTAAGTTGAAAGAAATTTTCGGGAAAATACATAGTGAAGTGATGAAGACGAGAGGGAAGAATGTAAAAAAGCAGTCTCTACAAGAACGCTACAAAGATGATACTCCAGATTTTTTAAAATTACGAGAAGATTGGTGGACAGCGAATCGGCACACCGTGTGGGAAGCTATCACGTGCAGCGACAAGCTAGCAGGTGCTTCATATTTTCGAAAAACATGTAATGATGATGAAACTTTGTCTTATGCTAATCACAAATGCCGCTGTAAGGACAAAAAGGGCGCAAAGGACACCGACCAAGTCCCCACATATTTCGATTATGTGCCGCAGTTTCTTCGCTGGTTCGAGGAATGGGCCGAAGACTTTTGTAGAAAAAAGAAAAAATATGTTGATATAGTTAAAACATATTGTCGCAAAAAAGATAATAGTAGTGAAGAACGATATTGTAGTCGTAATGGATTTGATTGTGAACAAACAGTTAACGCACGAGGTAAATTACGTTATGGTAAGCAATGCACTGACTGTTTTTTTGCATGTAATCCTTACGTTGACTGGATAAATAACCAAAAAGAACAATTTGACAAACAAAAAAACAAATATGATGAAGAAATGCAAAAATATACAAACGAAGCACCACGTAGTAGTAGGAAAACGCGAGCTGCAACTACTACTAATTATGATGGGTATGAAAGTAAATTTTATAATATACTGAAAGAACGTGACTATGGAACCGTTGAAACTTTTTTGGAAAAATTAAGTAAAGAAAAAACATGCACAGCTATTACTGACGGAGGAACAATTGATTTTAAACAAGTTAATAGTGCTAGTAGTACTAGTGGTGGAACCGCTGGTGGTGGTACTAGTGACACTAGTGGTACTAATGATAAAGAAAAAGGAACCTTTTATCGATCAGAATATTGCCAACCCTGTCCTTATTGTGGAATGAAAAAGAAAGTTCCTGGTAAGGAATGGGAAAAAAGAAGTGAAAATGATGAATGCAAGAGTGGAAACCTTTATAAGCCTATAGATAAGAATAAAGGTACTCCTATTGAAATCCTTAAAAGTGGTGAAAACCGTGATGATATAAGAAAAAAAATTGATGACTTTTGCGCTAAAACACAAAATGGTAGTGATGGTAGTGGTGGTGTTAGTGGTCGTAATAGTGATTCTTCTTTGTATGATCGATGGCAATGTTATAAAGGTGAAGATGTAGAGATAGATGGTAAGGATGAAGAGGATATCGGGGATTATGAAAATGTAAAAGCTGCAGGCGGATTATGTATATTGCAAAAGACGAACGAGGAAGGTGTGCAAAAACAAAAGACATTCTATGATTTTTTTTACTATTGGGTGGCACATATGTTAAAAGATTCTATATATTGGAGAATGAAAAAACTCGAGAGATGTTTACAAAATGGTAATCCTATGAAATGTAAAGATAAGTGCAAAACACCATGCGATTGTTTTGAAAAATGGATTGAACAAAAAGAAACCGAATGGAAACTAATATTAGAGCATTTTAAAAAACAAGGAGGTTTTGACAGTGAAGGAGATAAGGGCAATTCTGTAGGTGATTTAGGAATGACCCATGATGTTGTTCTTGAAGGTGTTTTGAAAGAAGAATTTTTGAAAGGCGATTCCGAAGACGGTTCCACACAAGATACCCAAAATAGTCTGAATGCAGAGGAACTAAAACACCTAAAACACCTTAGCGAAATGTTGCAAAAGGAAAATGCTCAAGGAACAGCTGGTGCCCCCGTCACTGGAAAAAGAACTATAATGGATAAATTGATCGACTACGAAAAAGAACAAGCACAAACATGCCTAAAAACACACAAAAGTGACACCTGTCCACAATCATCAACACCCGAAAGTGCCGCCCGCTCTTTACCCGGTGACGACGTCACTTCCCCCAACGACCCACCTGCTAGTGAAGACGACTCAGACGAAGAAGAAATCGACGACGTCGGCGAAAACGTCCATGTCGACGAAGTCGAGGAGGCGGACTCGGCTACCGCAGAAGAGGTGGAGGAACCACAAGAAGACGACAATGTGGAGAAGGTGTGTCAAATCGTGGGTAATGCACTTACAGAAACAAACCTCAAAGACGCCTGTACCCTCAAATATGTTACTGGTAAAAACTACGGCTGGAGGTGTGTACCAACCACTAGTGGTGGTAGTGAAACCACTGGCAAAAGTGATGGTAGTATTTGTGTGCCACCCAGGAGGCGACGATTATATGTCACACCACTAACGAAATTGACAGGTGATAACACGGAGACGTCGCAACCACAAACGGGTGGTGGAAGTGAGTCAACAAGTGTTGGCAAAACTGCGTCACAAGATCCTAGTGACAAACTGCGTGAGGCGTTTATTCAATCTGCAGCAGTTGAAACTTTTTTTGCATGGCATAGATATAAAAAGGAGTGGGAGGCACAAAAGAACAAGACACAAAATGGATTGGGAGGTGAAGCGGTAGGACTACAAACCATCGACGGTGATGATGAAGACCCAGAACAACAATTATCTCGTGGTGACATCCCCCCCTCCTTCTTGCGTCAAATGTTTTATACATTAGCAGACTACAAAGATATATTATTTAGTGGTAGTAACGATGTAACTAGTGGTAACACAGCCTGTGATAAGACAAATATTGTGCTTCTTGCAAGTGGTAGTACTGAAGAGAAGGCGAAAATGGAGAAAATACAACAGAAAATTACGGACATGTTAAACAAAACAAATAGTGGCACAACTCCCACACATCCTGGTACACCTAGTGACGAACAACGTAAAAAATGGTGGAATGATAATGCGGAACATATATGGAAAGGCATGGTATGTTCTTTAACCTATGAAGATAAAAGCAATGGATCCATGCCTACTGAAGGTGATAGTAACACACAAAAAATTACACAGGATCAAACAGCGTACGGCAACCTTTTGGAAAAAATCAAAGACAAGGACGGCGAATACCATTACGAAAAAGTGGTACTAAAAGAAGATGAAAACAGTGTCCCCAAATCCACTACCACCACCCAATCCACCACGTTAAAAGATTTCGTGTTACGCCCCACCTACTTCCGTTACCTTGAAGAATGGGGTGAAACATTTTGTCGACAAAGGACACGTATGTTGGAGAAGATAGAGGAGGAGTGTCGTAGTGGCAAGGTTTGTAGTGGGGATGGTGAGGATTGTAAAACCATTCTTAGTCAGAAATATACTACTTTTCCGGATTTTTATTGTCCAGATTGTGCCAAATATTGTAGTTCTTATAGAAGATGGATAGAAAGAAAAAAAGACGAATTTACTCAACAATCAAATGCATATACTGGACAAAAAGACAAATGCGTAAATGGACGTACGGGTGCTGAAGGTAATGATCATGATAGTACATTTTCTGTAACACTAAAATCATGCACTACAGCTGGAGCCTTTTTAGAAAGGTTAAAAAACGGACCATGCAAAAATAATAATAATGGAGCGGATAAATTAGATTTTACAAATCCAAAGGAAACATTTAGACCTGCAGAAAATTGTAAACCATGTTCTGAATTTAACGTTAATTGTAAAGTAACTGGTAATTGCGATACTACTAAAGGAGAGGGATGCGAAAAAAAAGATCATATTTATGCAAAAGACATTAATGGTTCTACTGAAGTACTTGATATGCTTGTGAGTGATGACAATAAAAAAGAATTTAAAGATGGTTTAGAGGAGGCTTGTGGAAGTGCAAATATCTTTAAAGGTATTAGAAAAGATGAATGGTTATGTGGTAATGTATGTGGTTATAATGTATGTAAACCGAAAAATGTTAATGGGGAAACATTTGAGGGGAAAGCAAATGGTGAAAAACAAATTATATTTATTAGAGCATTATTTAAACGATGGCTAGAATATTTTGTACAAGATTATAATAAAATTAGAACAAAATTAAAGCCATGTATGAATAAGGTTGAACAATCCCCATGTATAATTGATTATGAAAAAAAATTTAAATGTGTAAATGAATGGATAAATCAGAAAAGGGATGAATGGAAAAACATAAAAGAACATTACCTAAAACAAAATGAACATGGTGACAATAACATGAAATCTTTGGTTTCAAATTTTTTGGGTGCCTTGCAACCCCAAACTGATGTTAAAAAAGCTACAGGACATAAAGGAGTAATTGGTTTCGAGAACTCATGTCATTGTAATGGATCTGCTAGCTCAGGAAAAAAAGGTGATACACCAAAAGACATCGTAGAATGTTTGCTGGATAAACTTGAAAAAGAAGCAAAAAAGTGTGAAGAGAAACATAGTGGTCAAACATGTCCCCCTGCACCACCAGAAACCCTTGACGATGAAGAGGACTTAACCCTTGAGGAAACAGAAGAAAATACAGAGGAGGCAAAGAAGAAGATGATGCCAAAATTTTGTAATATAGATGAACCAAAAGAAACAGAGGAAGAAGGAGACAAGTGTGAAGAAGCAACAGCACCACCACCTAGTGATAACAAAGTCGAAAAACCCGAAGAAACCCCCAAAGCCCCTGAACCCGAAGAAGAAGCACCAGAACGTCCACCCGCGCCTCCACCATTAGCCCCTTCTGACGAATCCATCCTACATACTACCATCCCTTTTGGAGTGGCGTTAGCATTAGGATCCATTGCTTTTTTTTTTATGAA
>var7G8_12n04_Pf7G8-2_000389800_Pf7G8_120045800
ATGGCGCCAGGAGGTGGTGGTGGTGGTCGTGGTAGTAGTGTTGAGGAAGATGCCAAACATGTATTGGATAGCATAGGGGAAAAAGTTTACGATAAAGTGCATGGTGAAGCTCTAGAACGTAGTAAGGGAAAATTGCAAGGATTGTTGTCACTAGCAAGATTTGAGGAAGCTCCAGAGACTCAACAAACTGAAAATGATCCATGCAAACTTGATTATCAATATCATACTAATGTTACCAGTGGTTTTGGTCGGGAGTATCCTTGTAGAAATGGAACAAAAGAGCGTTTTTCCGATACAGAAGGAGCACAATGTGATGATAGAAAAATAAGGGGTAGTACAAGTACAAGTGGTGCATGTGCTCCATATAGACGATTACATTTATGTGATTATAATTTGGAAAATATCAATGATTATAAAAATATTAATAATCACACATTATTGGCGGATGTGTGTCTTGCAGCCAAACATGAAGGACAATCAATAACACAAGATTATCCAAAATATCAAGCACAATATGCTTCTTCTTTTTCTCCTTCTCAAATATGTACTATGTTAGCACGAAGTTTTGCAGATATAGGAGACATTATAAGAGGAAAAGATCTATATAGTGGTAATAACAAAGAAAAAGATAGATTAGAAAAGAATTTGAAAAAAATTTTCGGGAAAATATATGACAAATTGGAGAATACTGATGTACAAAAACACTACCAAGATAAAAATGGTGGAAATTTTTTTCAATTACGAGAAGATTGGTGGACGGCGAATCGTGAAACGGTATGGAAAGCTATCACATGCAACGCTGGGAGTGGTAATAGATATTTTCGACAAACATGTGGTGGTGATGAAAAAACTGGAACTCTGGCTAAAGACAAATGCCGATGTCCCAATGGTAAAAATGCCAACCAGGTTCCCACATATTTTGATTATGTCCCTCAATATTTACGTTGGTTCGAGGAATGGGCCGAAGACTTTTGTCGTAAACGAAAAAAAAAACTAGAAAATGCGAAAAAACAGTGTCGCGGAGAAGATGGAACAGGTAAGGAACGATATTGTGATCTTAATGGATATGATTGCAAAGGAACTGCTAGTGGAAAACACAAGTATCTTTGGGATAATGCATGTGCTGGTTGTTTGTTTTCTTGCTCCGATTTTAGAAAATGGATAAAAAATGAGAAAAACGATTTTAAAAGACAAAAAGAAAAATATAATAAAGAAATAAACGAAAAAGATGAGCAAAACGTAACTAAACACGGAACTATTAATAACATATATGCAAAAAAATTTTATGATCAACTAAAAAACAGTTATGGAACTGTCGATACATTTTTAAATTTATTAAATAAAGAAAAAGAATGTAAAAATCACCCTGAAGTAGGAGAGGGAAAAAAAACTTCTGTTGATTTTAGTAATATAAATGTTGACGAAACATTTGCTCAAACAGAATATTGCGAACCTTGTCCTTGGTGTGGACTCAAAAATGATAATGGAACATGGGAAAGAATAAACGATCATAGTGCTTGTCAAGAAGAAGAACTCTATACACCTAAGGAAAATGCAACATCTACAAAAATTAATGTTCTTACAAGTGGTGAAGGACATGAAGATATTGCAAAAAGATTAAAAGAATTTTGCACTAAAACACAAAATGGTAGTGATGGTGGTGGTGGTGTTGTTGGTAATAGCGAAAAGAAGGAACTAATTGAAAAATGGCAATGTTATGAATTTAAAGATCTGCAGAAAGATGGTCAGGATGTTGGGAAGGACGACAAATTAAAAGGTGCAGGTGGATTATGTATATTCGAAAAGATGAAGGGCGAAGAAAAAGTGAAAAAACAAAAGACATTCAATAATTTTTTTAATTTTTGGGTGGCACATGTGTTGAAAGATTCTATAGAATGGAGAAAACAACTTACCAAATGTTTAAGTGAAGATAAATTAAAAAAATGTGAAAAAGGATGTAAAAGTAATTGTGAATGTTTTAAAAAATGGATTGAAAAAAAAGAAAAAGAATGGATAGAAGTGAAACAGCAATTCAATGACCAAAATGATCTTCCAGGGGGATTGAGTCATTATTTTCTTCTTGAAAAAATTTTGGAAGACTATTATTTTAAAAATATTCAAAAAGCTTATGGTGATTTAAAATCAATACAAGAAATGCAAAGAATTATTGATGCTAATAAAAAGAAAACAACAAATCGTTCAAAAGATGATGTTGATGCACTTGACGTATTATTTGATCACGAATTAGAAGAAGCAGAAGATTGTTTAGATATTCACGAAGACGATGATGACGACGACGAATGTGTCGAAGAGAGCGAAAAAATTCCCAATAATCCATGTAGTGGAGAAAGTGGCGGTAGTGGTAGTAGTAGTGTTCTTCGTAGATACCCCGCGGTGGCGACTAAAGTGGCGTACGAAATGCATAAAGCGGCAAAGACACAATTGCGTAATCGTGCTGGTGGTAGAAAGACTTTAAGGGCCGATGCATCAAAAGGTGAATATAACCGTCAAGGTAAGGGAAGTGAATTGCAGGGTGAAAACATATGTAACATTAATACTACTCATTCCAATGATAGTCGTCCTAATGGTGAACCTTGTGAAGGAAAAGATGGCAATAAGATGAGTTTTCAAATAGGAACCAATTGGGAAGGTGGAACATCAGTGAGTACCACACCTGAAATCTATTTACCTCCACGACGTCAACACATGTGTACGTCGAATTTAGAAAATTTAGACGTTGATAGTGTCACTAAAAATGGTGATGCTAGCCACTCATTATTGGGGGATGTTCAGCTGGCAGCAAAATGGGAAGCACAAAAAATAAAGAAAGTGCATCAAGAAAATAATGACAAACAAGGCCAAAATGGAAAAAATGGCCTAAATAATGATAAAACTGTATGTCGTGCTATACGTTACAGTTTTGCCGATATTGGAGACATTATTCGAGGAAGAGACATGTGGGATCTAGACAATGGCTCAAGAGATATGGAAAAATATTTGGTACCGATATTTAAAGAAATTAGAGAACAACTTCCTAAAGAAATCGAAGGAAAATATAAGGATGATGAAACCAAACCCCCATATAGACAACTGCGTGCTGATTGGTGGACAGCCAACAGACGTCAAGTTTGGAAAGCAATGAAATGCGCCCTAAAAAGTGATAATATCCAATGTAGAATGACACCTGATGACTATATTCCTCAAAGGTTACGCTGGATGACAGAATGGGCCGAATGGTTCTGTAAAGAACAGTACAGTTTGTATGACAAGTTGGAGACGGATTGTGGTAGTTGTAAGATTAAGGGTCAATGTACGCGAGGTACTGATGGTTGTAAAACGTGCGAAAAAGCTTGTAAAGATTATAAAAAGAAAATAGAACCATGGAAAAAACAATGGGAAAAAATATCATACAAATACCTAATATTATACCTAGAAACACAGATTGCTGCCGCTAATGGTGGTACTCATACTTATAGTGGTGCTGTAGGTGAAAAAGACAAACCTGTGGTAGATTTCTTACAAGAATTACAAAAAGAAATTAAAAACAGTGATTCGAAACGTCCAAAACGCTCTGCCCCTGGTGTCACCGCCCTCACCCCGAACACCCCCTATGAAACCGCCGACCGATACATCCACCAAGAAATAGGAAATGTAGGGTGCAACATACAAAATGAATTTTGTTTTAAAAAAAATGGTAGTACCACACCTACTGGTGAAGACAACACCAAATACACCTTCAAACAACCTCCGCCGGAGTATAAGTATGCGTGTGAGTGTGAAGGTAGGAATAAGCCGGTGTCGGAGGAAAAAGATGCATGTGATACCGTTAAGGAACTACTAAATGGTAAGGAAAACGATGAAAATATAGATAGTTGTAAAAAAAAAAAAGATAGACTTTGGAATAGTAGTGATAATAGCTTCGACGAATACAATAGAGGAGCATGTATGCCTCCTAGAAGAATATCATTATGTTTACATTATTTAGAACACGAACTTAAAGGAGAAAAAACAAAAAAAGATTTAAAGGAAGCATTTATTAAAACAGCAGCAGCAGAAACGTTTTTGTTATGGAAAAAATATAAAGAAAATAAAAAAAACGAAAATTTATCACAAAAACTGGACGAACAAATCCAAAATAAATTAAATGGTGGCACAATACCTGAAGATTTTATGCGAATTATGTTTTACACATATGGAGATTATAGAGATTTGTGCTTGGATACGGATATATCTGCAAGTAATGAACCTGTAAAAACCGTTAAAGATAATATAAAAAATGTTTTTAATACAAATAATGGACTAGTTAAGAGAAGTGATAAAGAAAAACGTGAATCGTTTTGGAATGAACATAAAGAAGCTATTTGGGAAGGAATGTTATGTGCCTTAACTAATAGATTAACAGGTGAAGAAAAAAAAAAAATATTCCAAAAGTACAAAGTTCCCCCAGAAGAATTTTCAAAAAGACCGCAATTTTTACGATGGTTTGTAGAATGGGGAGATGAATATTGTCATAAACGAAGGGAATTGGAGAAAAACGTGAAACAATATTGTAAGGAGGATTATGCTGGATGTGAAGATACAAATGCTAAAACTACTTGTGGTAAAGCGTGTAAAGCATATGAAGATTATATTTCAGATAAAAAATCTGAATACACTAGACAAGAACAAAAATTTAAGGAAGATAAAAAAAAGAAGAAACCAGAATATAATAATGTTTCAAGTGACGATGCCTCTGAATACTTAAAAAAAAAATGCTTCACTGGTACATGTGATTGTATGGATAAAGTAAAAGATAATAATGATTATTGGGTAAAGCCTTTTGAAAATTTTGAAAAGGATACACTTAAAAATAAGTGCAAATGTAAAGATCCTGTCCCTCCACCCAAAAATCCAGAAGAAACACCGGATAAACCATGTGATATAGTTCACAAAATACTTGGTCCTGAGGGTGACCAATATATTAAAGAAGCTTGCTCTCTCAAATATAGTCATGGAAAAGAACGATTTACACAATGGAAATGCATTAGTGATACAACTAAACCTGGTAAAAGTGATGAGGATAATGGCACCGTGTGTATTCCTCCAAGAAGACAGAAATTGTACGTAAAACCCATAGAATCACTCGGTGGTACGTCAACAGTGGATTTACGTGATGCGTTCATCCAATCTGCTGCTGTGGAAACTTTTTTTTTGTGGCATAAATTTAAAAAAGAAAAAGAAAGAGAGGAAAAGGAAAAAAAAGAAGCAAATGGTGAACTGCCCGGCTTCTCCAGTAGCGTCGACGGTGACTCTAATGACCCAGAAAACCAAATAAAACGTGGTAATATACCCCCCGATTTTTTGAGATTAATGTTTTATACTTTAGGGGATTATAGAGATATAGTAGTACGTGGTGTTGCTGACGACACAAAGGATGCCAACAACATAGTGGTTAATGCGAGTGACGACAAAGAAACTATGCAAAAAATACAAGAGAAAATAAAACAAATTCTTCCAACTAGTGGTAGCTCCCCATCTCCTAGTGAGAAAAATAGTGGCACAACACCACAAGAATGGTGGCAAAAAAATGGTGAACATATATGGAATGGAATGATTTGCGCATTAACATACAAAGAAGACACAAGTGGCGAAAAAAACACAGATGGCACAAACAAAATAGAACAGAATAGTGATTTGAAAAAGGCACTTTTGGATACCGACGGCAACAAACCCAAAAAGGACAAAGACCACGACTACACGTATGAAAATGTGGTACTAAAAGATGAAAATAGTGATACCGGCGCCAGAAGTGGCTCCTCCCTCAACCCCGAAACTACCAAATTAAAAAATTTTGTGGAAAGACCCCCCTACTTCCGATACCTTGAAGAATGGGGAGAGAGTTTCTGTCGCGAACGAGCAAAACGATTGGCACAAATTAAAAAAGATTGCTACAAAAATGGTGGACGTTGTAGTGGGGATGGGGAAGAGTGTAACGATAATCTTCCTGAGGATCCTAGTAATTTTCCGTCTTTTAATTGTCCGAGTTGTGCAACACCTTGTAGAAAATATAAAAAATGGATAGAAAGAAAAAAAATCGAATTTGAGAAACAACAAAAAATATATGGTGAACAAAAAGACAAATACGAAAAGGAAAGTAACTGTGCTGAACGTAATGACCATGGTAATAGATTTTGTGTAACAGGAGGAAAGTGCAATACCGCTGCAAGCTTTTTGGAAAAGTTAGCATCATGTAAAAAGGATAATAAGGATAATGGAAAGGATAAATTAGATTTTAATGAACCAGATGAAACATTTAAACATACAGAATATTGTGATCCATGTTCTCAATTTAGTGTTAATTGTAAAGTAACTGGTAATTGCGATAATAATAAAGGAGAGAATTGCAATGGAACAACGACTATTACTGCAAATCATATTGGAAATGGAAGGAATTCTGCTGAAGAACTTGATATGCTTGTCAGTGATAATAGTGGAAAGGAACTTTATGGTTTGGAGGCTTGTCAACATGCAGGTATCTTTAAAGGTTTTAGAAAAGATGTATGGAAATGTGGTAATGTATGTGGTTATAATGTATGTAAACCGGAAAACGTCAGTGGGAAAGCAAATGGTAAAAACCAAATTATAATAATTAGAGCACTGTTTAAACGATGGCTAGAATATTTTTTAGAAGATTATAATAAAATTAAAAAAAAATTAAAGGCATGTATGAAAAAGGGTGAAGGATTCACATGTATAAAAGATTATGACAAAAATCATAAATGTGTAGAAACATGGATAAGTACGAAAAGGACAGAATGGAAAAAAATTAAAGACCATTACCTAGAAAAAAAACATGAAAAGGGTGACAGAGACATGAAATCTTTGGTTAGAAATTTTTTGGAGGAATTTGAAGATCGACCTGAATTTAAAAAAGCTATAAAACCTTGTAAAGGTTTAACGAAGTTCGAGAGTTTTTGTGGTCTTAATGGCGATGAGAGCTCAGAAAAAAAAGGTGGTAAAAAAAGTGATATTATAGATTGTATGATTAAAAAGCTTGAAGAAAAAGCAACATCTTGTCAAGAACAACATAGTGGCAGCGAACAGTGTACCACCCCACCCTCCAACCTTGAAGACGATGAGGAGGACTTACTCCTTGATGAAGAAGAAAATACAGTGGAAGCACCGAAATTTTGTCCAGAACCAGAAAAAGAGGACGTGAAAGAAGAAGACGAATGTAAAGCAACAGGCACTCCTAGTAAAGACGAAAAAACTAAAGGAGAAGAAGGTGCCCCAGCTCCACCAGAACCACCAGCAGCAGAACCCGAACGCACAGAGGAAGCCAAACCCCCGGAATCAGTCGAACCAGCACCGGGACCTCCACCCTCGCCTCCACCACCTTTACCCCCCCTTAAAACCGCCCTGGTGACATCCACCCTCGCCTGGAGCGTTGGCATCGGTTTTGCTGCGTTCACATATTTTTTTCTAAA
>var7G8_12n07_Pf7G8-2_000389700_Pf7G8_120045700
ATGGTACGGTCGTCATCGCGTGCTTCTCAGCCTAAGTATTATCAAGCCACTAGTGCGAAGGAGCTTTTGGATCAAATTGGACAAAGTGTTCACGCAGAAGTACAAAGAGATGCTAAAAAATATGTAAGTGAATTGAAAGGAAATTTGTCAAGAGCAACATATCCAAAAGATGAATCCCCTAAAGGAACGACATCACCGGATCCATGCCATCTTGATTATAGATATCATACTAATGTTACCAAGGGACATGGTAAGGAGTATCCTTGTGAAGATAGACCAGAAGTTCGATTTTCTGATACAGAAGGAGCACAATGTGATAAGAGTAAAATAAAAGATAATAAAGGTAAAAGTGAAGGTGCATGTGCTCCATACCGACGCTCGTCTCTATGTGATCATCATTTATCATACATGAATGCTGGTAAAACTAATACGACAGATAATTTATTGTTAGAGGTGTGTATGTCAGCACAATATGAAGGACAATCAATAAGAGGTCAACATGACAAACATAAACTAGACAATAATAATTCTAGTTCTCAATTATGTACCGTTTTAGCACGAAGTTTTGCAGATATAGGTGATATTATAAGAGGAAGAGATTTGTATCGTCGAGATAAAGGAGAAGAGACAAAATTAGAAAAGAATTTGAAAGAAATTTTCAAGAATATATATAATGAGTTGACGACGAAAAATGGCACAAAAGAACGCTACAATGATACAGATAATTATTTTCAATTACGAGAAGATTGGTGGGAAGAAAATAGAGAAACAGTATGGAAAGCTATCACATGCCACGTTGTGAGTGGTAATAATTATTTTCGACACACATGTAGTGATGAAAACCATCCAACTGCGACTCAAGGTAACTGCCGATGTATAGGCGCAACAGTTCCCACATATTTCGATTATGTGCCGCAGTATCTTCGCTGGTTCGAGGAATGGGCGGAAGATTTTTGTAGGAAAAAGAAAAAATATGTTGATATAGTTAAAACATATTGTCGTGAAAAAGATAAAGATGGTAACCAACGATACTGTAGTCGTAATGGCTACGATTGCACGAAAACTAAACCAGCAATTGGTAAGTACCGTATGGGTAATCAATGTACTAAATGTTTGTTTGCATGTAATCCTTACGTTGAGTGGATAGATAACCAAAGAAAACAATTTCTAAAACAAAAACAAAGATACGAGAATGTAATAAAGAGGAAATCAAGTAGTGATAGTGGTGGTGGTAGGAAAAAACGAGCTGCACGTAGTAGTGGTAATAGTAGTAATTATGATGGATATGAAAGTAAATTTTATAAAGAACTACAAAATAATGGATATCAAACCGTTGATGCATTTTTGGGATTATTAAGTAAAGAAAAAGCATGCACAGCTGTTAACGACGACAAAGGAGGAAGAATTAGTTTTGAAAACGTTAATAGTAGAGGTGGTGATGGTGGTGCTGCTAGTGGTGATCGTGGTAAGGGTGCTAGTGGTGATGGTACTAGTGGTACCAATGATATTAATAATGGAACATTTTATCGTTCAGATTATTGCCAACCCTGTCCTTATTGTGGAATGAAAAGGAAAAGTGATGGTAAATGGGAACCCAAACGAGAAGATGAAAAATGCACGCGTGGAAAACTTTATGAGCCTAAAAAGGACGCAGAAGCTACTAATATTACAATCCTTAAAAGTGGTGAAGGAAAAGAAGAAATAGAAAAAAAATTAAACGCGTTTTGCAAAACACAAATTGGTAATGGTAGTGGTAATGCTAGTAGTGGTGTTGGTGGTAGTAATAGCGAAATGAAGGAACTAATTGAAAAATGGCAATGTTATAAACATGACTATGTAAAGGAAGTTGGAGAGAAAGATGAAGATGACGATGATGACGGCAACTATGTAGAAAAAGGAGGCGGATTATGTATATTGGAAAAGACGAAGGGCGAAGAAAATGTGAACAAACAAAAGACATTCCATGATTTTTTTTACTATTGGGTTGCACATATGTTAAAAGATTCCATACATTGGAGAACAAAAAGACTTAAAAGTTGTATAAGTAATGGTACGACAATGAAATGTAAAAATGGATGCAATACAAAATGTAAATGTTATGAAAGCTGGGTTCAACAAAAAAAAAACGAATGGGACCCAATAAAACAACAATTTCGCAAGCAAAATATGGGCGAAAATACATTATATGGCAACTTTGGTCACAATTATGTTCTTGACGGTGTTTTGAAAGAAGAATTTTATAAAGAAAAATCCGAAGACGATTCCACACAAGATAAACAAAATAGTCTGGATTCAGAGGAGGCAGAGGAACTAAAACAACTTAGCAAAATCATTGAAAGAGAAGAAAATCAAGACGCGGCAGTAGCAGCTGGTAGTGTCCCAGGCACTGAACAAAAAAATATAATGGATAAATTGATCGAACATGAAGGAGAAGAAGCCGAAACATGCAAAAAAATTCAAAAAGATTGCGAGAATCAAAAACAACAACCAAAACCAAGTCCCGCCCGCTCCGAAGACCACCATGACCCACAATCACCATCTGGAACCCCTGACAACCGTGACTCATCCTCAGAAGACTCAGAAGACGATTCCGACAACGAAGACGAAGGCGAAGTCGAGGAAGATCACGTCCCCGATGACGTCGAAGTCGAGGCGGAGGAGGCGGAGGAGGAACTACTACCGGAAGAAGAGGGGGAGGAAGGAACGACACAAGACGGGGTGAAGCCGCCATGTGACATAGTGGACAAACTCTTTCAGAACCCCGAACAATTTAAAGACGCTTGTACCTTCAAATATGTTACTGGTAAAAACTACGGCTGGAAATGTGTACCAACCACTAGTGGTGATAAGGGTTCCATATGTGTGCCACCCAGGAGGCGAAAACTATATATAGGTAGATTGACACAATGGGCAAACAATAGTGGTAGCAACACAGGAGCCACTGGTAACACACAGGAGAGTGGTAGTGAGACACCCTCACAACCAAGTAGTGCTCCATCCACGTCAGAAAGTAGTGACAAAGACCCCAAAGTGGAACTACTCAAAGCATTTGTTGAGTCCGCTGCGGTGGAAACTTTTTTCTTATGGGATAGGTACAAAAAACAAAAGGAGAAACCACAAGGTGGTGCTGGATCACAACTACAACTCGATGAGAACATCACCTCCACAGAAGACGGTGAAGACCCCAACCCACAAGAACAATTAAAAAGTGGGAAAATACCTGACGATTTTAAGCGTCAAATGTTCTATACATTAGCAGACTACAAAGATATATTATTTAGTGGTAGTAACGACACAACTAGTGGTAGTAAAGACACATCTAGTAGTAGTAATGACAACCTCAAACATATTGTGCTTGAAGCAAGTGGTGACAAACAGGATGAAATGAAGAAAATACAAGATAAAATAAAAGAACATATAAATAGTGGTTCCAAACCTAGTGGCCAAACACCACAACAATGGTGGGAAAAACATGGTAAAGATATTTGGGAAGGAATGATATGTGCTTTAACCTATGACACAAACACAACGAGTGGCGAGAACCCAACACAAGATACACAAGTGAAAGAGAAACTTTGGGACAGTGGAAAGAAACAACCCAAAGACGAATACCAATACAAAACCGTCAAACTAGATGATACAAGTGATCCCAAAACCGTCTCATCCACTAGTGATACACCCCTTCTCTCCAACTTCATCCAACGACCCCCCTACTTCCGATACCTTGAAGAATGGGGTGAAACATTTTGTCGACAAAGGACACGTATGTTAAAAGACGTTAAAACCAACTGTCTTGATGATCGTGATGGCAAAAAATGTAGTTGTTATGGTGAACATTGTGAAGATCAGCTTAAAGGCAATCCTAGTACTGTTTCGAGTTTGCTTTGTCAAGATTGTGGCAAATCTTGTGGATTGTATAAAACGTGGATAGAAAGAAAAAAAATCGAATTTCATAAACAATCAGGTGCATATGGTGAACAAAAAAAAAAGTGCCAAACGCAACGTAATGATGGTGGACTTAATGATCAAGGTAATGGAGATTGTGGAACAGTAACAACGTGCGATACAGCTGCAGCATTTTTAGATAGGTTAAAATCCGGACCATGTAAAAAAGATAGTGGAGAGGGTAATGGAAAGGATAAATTAAATTTTAATGAACCAGATAAAACATTTAAAGAAGCAGAAAATTGTAAACCATGTTCTGAATTTAAAATAAATTGTAATGGAAATGGTCATTGTAAGGGTGATGAAGGAAATACGTGCCAAACTAAAAATAGTATTTCTGCAGAAAATATTGAAAAAATGGGACAACCTACTGATGATATAAGTATGCTTGTGAGTGATAACAGTACAAAGGAATTTAAAGGTGGTTTAGGAGATTGTAAAAACTCAGGTATATTTACAGGTATTATAGAAAAGAAATGGAAATGTGGTAAGGTATGTGGTTATGTTGTATGTAAACCGGAAAAGGGTAATGGGAAAACAACCAGTGGGAAAAACAATGATCAAATTATAACAATTAGAGGTTTGGTTGAACATTGGGTAGAAAATTTTTTAGACGATTATAATAAAATTAGAAAAAAATTAAAGGCATGTATGAAAAATGGTAAAGGATCCATATGTAAAAAAGATTGCGTAGAAAATTGGATAAAGAAGAAAACGACAGAATGGACAAATCTAAAAAGCCTTTACCTCAAACAATATGGTGGTGATGATTCAGATAATTCTTTTCCAGTGAGAAGTATTTTGGAGGAATTGATACCTCAAATTCCTGTAGCCAACGCTAAAAATAAGGTTATAAAATTAAGTGTGTTCGAGAATTCAAAGGGATGTTGTGTCAAGGCGAACGAACAAAACAAAAATGGTGAATACAAGGATGCTATAGATTGTATGATTAAAAAGCTTGAAGAAAAAGTAACATCTTGTTTATCCTCAACTAGTGGCAAAAACCAAACCCAAGCACAGTGTGATTCCACCCCCCTTGATGATGACTTACTCCTTGAAGAAGAACAAAACCCAGAAAATATGCGACCGGGATTTTGTCCTCAACAGGAAACACCAGCAGAA
>var7G8_07n06_Pf7G8-2_000195900_Pf7G8_070017100
ATGGCGCCGCAAAATGGTGGTGGTAGTAGTGGTGAGGAAGATGCCAAACATGTATTGGATGGAATTGGGCAACAAGTGCACGAGCAAGTGAAAAGTGAATCAAATGGTTTTAAAGATGAATTGAAAGGAGATTTGAACACAGCAAATGGTTATAATTCGGAAACACGTGGCACCACAGATACATGCAGACTTGTAGAGCAATATTATAAGCGTGTTAATAAAGGTGGTGATGCTCGCGGTAAAAGGTATCCGTGCACAAATTTAAAAGGAAATCCAAATGAAGAACGTTTTTCGGATACACTTGGTGGCCAATGCACTGATAGTAAGATGCGTAGTGATGGTATAGGAGCTTGCGCTCCATACCGACGTCTACATTTATGTAGTCATAATTTGGAAACTATAGAAACAACGTCGACGACGACGAATAAGTTGTTGTTAGAGGTGTGTATGGCAGCAAAATATGAAGGAGAATCTTTAACACGTTATCATCGAAAATATCAATATAAATATGGTAATTCTCCTTACCAATTATGTACAGTATTGGCACGAAGTTTTGCAGATATAGGTGATATCGTACGCGGCAAAGATTTATTTTATGGTAATCCACAAGAAAAAGAAAAAAGAGATGAATTAGAAACCAATTTGAAAAAAATTTTCAAAGAAATATATGATGACGTGACGAGGACGGCGACGAGTGGGAAGAAAGGGCAGAAGTCGGCAAAAGATCGCTACAAAGATACTAAAAATTATTATCAATTACGAGAAGATTGGTGGGAAGCTAATCGAGAAACAGTATGGAATGCTATCACATGTGGTGTAACAGATGGTGATAAATATTTTAGAGATACATGTTCTACAGGTGGGAATTATGAAAAATGCCATTGTATTGGTGGAGATGTTCTAACAAATTTTGACTACGTGCCGCAGTTTCTTCGCTGGTTCGAGGAATGGGCAGAAGACTTTTGCAGATTAAGGAAACGTAAATTAGAAAATGCTAAAAACAAATGTCGTAAAAAACATAAAGGTGGTAAGGAACTATATTGCGATCTTAATAGGTATGATTGCGAAAAAACCATTAGAGGAGATCATGATTTTGTTGAAGATGAAGATTGTAAAGATTGTCAGTATTCGTGCTCTCATTTTGTGAACTGGATAGATAACCAAAAACTAGAATTTCTAAAACAAAGAGAAAAATACACAAGCGAAATAAAAAAATATACAAACGGAACAACAAATTCTAAGAGGAAAAAACCTGGTGCAGGTAAAAGTAATTATGATAGGTATGAAAGTAAATTTTATGACAAATTTAAAACTGGCTATAATAATGTCGATTCCTTTTTAGAAAAATTAAATAAAGAAACAACCTGCACAAATATTAATGACACAGAAGGAGGAAAAATTGATTTTAGACAAGTTAATAGTGGTAGTGCTAAAAATAGTGATGGTAATAATAAAACATTTTATCGTACAAAATATTGCGAAGCATGTCCGTGGTGCGGGGCGGAACAAGAAAGTAATGGTGGATGGAAACCTAAAAATGATAATGTTTGTAAACCAGGTAATGACTATACGAATTATAAAGAAACCAAGATACCAATACTTACCGGTTATAAAGGACAGTTAGATATAGTCCAAAAATATAAAAAGTTTTGTGATGCAAAGGGTGAAAACGGTGCACCTGCTACTGCCCCTGGTACTGCAACTAGTGGTGATAATAGTGATAATGCTACGACTGGTTATTGTGGTACTAATAATAGTGATTCTTCTTTGTGTGAAAAATGGACATGTTATTATAAAAAAAATGAAAAGGATGGTGGCAAGAAGGACATTAATTTTTGTGTACTACAAGATGGAAAACAGGAAGAAAAGGATAAAACATTTAGTTCCTATAATGCTTTCTTTTGGGATTGGGTACATGATATGTTAATTGATTCTATTAAATGGAGAAACGAACTTGGGAGTTGTATAAATAATGCCAAATCACAAAATTGTAAAAACAAACAATGTAGAAAAAACTGTGATTGTTTTGCAAAATGGGTTGTTAAAAAAAAAGAAGAATGGGGAAAAATAAAAGACCATTTTGACACGCAAGAAGATATTAAAGAGCAAACAAAAGTGGATCCTGGCGTAACTCTTGCAGCTCTTTTGGAGGAAGAGGAACTTTTGGAAATTATTGAGGGTACTTATGGGAAATCAAAAGAAACAGAAGGAATTAGGGAAATGTTGAAAGAAACAGGTGCTATTGCTGGTGGTGGTGTTGCTGCTGGTGGTATCTATGGTGCTGGTAGTGATAAGTGTACTGAAGGTGCCAACGGCAAACATAATACTAAAATTGATAAATTTCTCCGAGAGGAAGAACGATTTGCCGAAACATGCAAAAAAACTCAAGATAATTGCCCAAAAAAACTAACAAAAGTCAAAAATCCATGTAGTGGCGACAAAAGTGGTAGTAGTAATACATACACCGCGGTGGCGGAGAAGGTGGCCGAAACATTACAGGGGGAGGCGAACAAAAACATGGTACAGAGGAGTGGTAAGGTTGGTGAAAGTGAAACTGATCAAAAGGTGAGTTTGTTGAAAGGTGATGCATCACAAGGAACATACAAAAAAAACGGTAACCCAAGTGATTTGAAGGGAGACAACATATGTAACATTAATACCAGCCATTCCAATGCTACTGGTGAATCAAACAATCCATGTAATGGCAAAGATGTCAATAATAAACGTTTTGATATAGGAACCGATTGGAAAGGTGAAGGACAGGTAAGTAAGTCATACAAAGACGTCTTTTTACCTCCCCGACGCGAACACATGTGTACGTCGAATTTAGAAAATTTAAATGTTTCTTGGGTCACTGAAGATGGTAAGGCTAGCCACTCATTATTGGGTGATGTACTTCTCGCAGCTAATAAACAAGCAGAAGACATAAAAAAGAAGTATCAAGAAAATAAGCACAACAGTGGCCAAAATGGCAAAAATGCCAAAAATGGCCTAACTGATAAGAAAACGGTATGTCGTGCTATGAAATATAGTTTTGCCGATTTAGGGGATATAATTAAAGGAACAGATCTGTGGGTTGCAAATAATGGAGAAAATGATACACAACGTAAATTGGAACAAATATTTGGAAAAATTAAAGACGAACTTGGTAACAAATATAAAGGTGACACGAACTCCACCACCACCAACACCAAATATTTACAATTGAGATCAGATTGGTGGGAAGCAAACCGTGATCAAATATGGAAAGCAATGCAATGTCCAACAAAAAACGGTACTTTCCCATGTAGTGGTGTAAGTGGTGTCCCATTTGATGATTACATCCCACAAAGATTACGCTGGATGAAAGAATGGGCAGAATGGTATTGTAAAGCGCAGGCAGAGGCGTATGGGGAGTTGTTGATGGACTGTGGTAGTTGTAAGATTAAGGGTCAATGTACGGGTGGTAATGGTGAATGTGAGAAATGCAAAGAAGCTTGTACATCATATGCAAATTTTATTAACACATGGAAACCTCAATGGGTACCTATGCAAATACAATACGCACTATCATACCTACATGCAAAAAAGGATTCTCCTGGTATGGCTTTGTTTGGTACCGGTCCCGACTATAAACAAGTGGTAGATTTCTTCAAAGAATTACAAAAAGAATATGAAAACGCCACTAGATCTAGTAGTACCACTAAGGTTTCCTCCACCGCCACCACGATCACCCCCTATAGTTCTGCCGAAGGCTACATACATCAAGAGGCACGTACAGGTGAATGCCTGGTACAAAATGTTTTTTGTAATAATAATGGCAACAACGAGTATGCATTTAGCTTGACGCCACATGAGTATAAAGATGCGTGCAAATGTAATGAGAATAAGGCATCTTCACCAGAAGACCTCACACGCTCCGCCAAACCACCTGATGACGCCGACGGTGGTGAGGAAGACCTCGAAGAATCCGAAGGCTCAGAAGACGAAGCTTCCGACAACGCCGACGAAGAGGAGGAGGCGGCGGCGGCGGAGGAAGACGAGGAGGAGGAAGACGACAAGGTGTGTGGGATGGTGAAGTCACTTATAGGGACTAATGATGGAAAACAGCCAATAGAAAATTGTAATCCAAAAGAATATAATAATCAAGCTTATCCTGAATGGGAATGTGTCAAAAATTCCAAATTAGTGTCGGGAGATGGAGAATGTATGCCTCCTCGAAGAATAAAATTATGTTTATATTATTTAAAAGAATTGAGTAACGATGCCAAAGAATACGATTTGAGAAAAGCATTTATTAAAACTGCAGCAGCAGAAACTTTTCTTTCATGGAGTTATTATAAAAATAAGAATGGTAATGGAAAGGACCTGGATGAACAATTAAAAAAAGGAACAATTCCTCCTGAATTTTTGCGATCCATGTTCTATACATATGGAGATTATAGAGATATATGTTTGGATACAGACATTTCGAAAAAAGAGGGTGATGTGAAGAAAGCAAAAGAGAATATAGATGCATATTTTAAAAAAAACCCCGATCCAGTTCCCAAAAAATGGTGGACAGATAATGCAAAACATATCTGGGAAGCAATGTTATGTTCCCTAGAAAAAATTTCGGGCAACAACACTATCAAAAACAACAACACCTACTCCCTCGTCAAATTCAGTGGCGATAATTCCCCCACTTTGGAGGATTTCGCCAAACGGCCTCAATTCTTGAGATGGATGACGGAGTGGGGAGATGATTTCTGTCGTGAACAAAAGAAACAATTGGAGACTTTGAAGGGGAAATGTGGGGAATGTTATGGTACAACATGTAGGAGAGAATGTGACGAATGCAAAAAACAATGTGATTTATATCGAGAATTTATTAAAAAATGGAAAGGATATTATACTAGTCAAAGCAAAAAATATTCTGCCGTTAAAGATACATTTCCGTATAGCTCTGATACCGACGTAAAAAGCGCAGAGGACGCTCGCAATTATTTAGATAAACAATTACAAAAAAGTTGTAACCGTGGCACCATGTGCGATTGTATGAATAAAAAATCGACGTCCAATGGTAATAATATGCCCGCATCATTGGATGATGTACCTGAAGGCTATGAAGGGAGGTGCGATTGTACAAAGGCCTTACCTCCATCTAAGTTACCGGAAGTACCAGAAACATTACCAAGTGCGTGTGAAATAGTGGAAACATTATTTAATGATAAGAACAAAATTTTTTTTGATGAGGCTTGCAATCTAAAATATAAAGGTGGAAAAGAAAAACATACTCAATGGAAATGCATTATTGACACAACTCCCTCACAACCTAGTAGTAACACTCCCGCCACGTCGCCCACCTCCACCTCCACCTCCACCTGTATCCCTCCAAGAAGACAGAAAATGTATATAGGGAAACTGCAAAATTTCAGTGGCAAAACATCCCATGAATTGCGAAAAGCATTTGTTGAATCTGCAGCTGTTGAAACCTTCTTCTTATGGGATAGATATAAAAAAATAAAAAACAAAGAAATAGAGGAAAAAAGAAAACAACAAAATGGAGGACTACTCGACCTTGGTGATGACAAAGATAAAAAGGACCCCCAAAAGAAATTAGAACAAGGTGAAATCCCTGAAGATTTTAAGCGTCAAATGTTTTATACTTTAGGAGATTATAGAGATATATTATTTGGTAACAACACAGACATTTTGGAGGCTGTAACTATTGGTAGTAATAACAAAACTGGTCAGGAGATTATGAAGGCAATACAAGATAAAATAAAAGAAATTTTAAATGGTGACAACAAAAAAACTGCTGATGGTGGCCCCCCCAAAACCGATAGTGGCACAACCCCTCAAACCTTGTGGTCAAAATACGCCGAACCCATTTGGAATGGAATGATATGTGCTCTGACATATAAAGAAAGTGGTACAGCGGCTGACGGAAAAAAAATAGAAAAGGATGAACAAGTGTACAAAAAATTTTTTGGAAGCACACCCGGCAAACCTGCCAACCCTGGACCCCAAAACGGCACATACGAAAACAAATACAAATACGAAACTGTGGAACTTAAAGAAGAGGTCAATGGTGCCAAAACAAACGACGACACCCTCAACAACCCCAAATTGAGTGATTTCGTGGAAATACCCCCATTTTTTAGATGGTTACATGAGTGGGGAAACAGTTTTTGTTTTGAGAGAGCAAAACGATTGGCACAAATAAAACATGAGTGTAAGGTAGAAGAAAATGGTGGTGGTAGTCGTGGTGGTGTTATAAAACGACAATATAGTGGCGATGGGGAATATTGTGAAGATATTTTTAATAACGAATATAACGTTCTCCAGGATTTAAGTTGGAGCTGCGCTAAACCTTGCAGTTCATATAGAAAATGGATAGAAAGAAAAAAAATCGAATTTACTCAACAATCAAATGCATTTACTGAACAAAAAAAAAATTACGTAAATGGAAGTAATAAGGGTGGTGTTAATGGATTTAGTGAAACACTACAAAAGTTCACTACAGCTGCAGAATTTTTAAAAACGTTAAAAAACGGACCATGTAAAAATAATAGTGAAGAGGGTAATGGAAAGGATAAATTAGATTTTAGTAAACCAAATGAAACATTTGTACCTGCAGCAAATTGTGCTCCATGTTCTAAATTTACAGCTAAATTAGAAAAGTGTAATTGCACAGGTGCTTCCAAAGCAAATACGTGCAATGGAGGAAGGATTAATGCAGAAAATATTATAGATGACAAAAATGGTAATGAAAATATTGTTATGATCGTGAGTGATAACGGTGTAACTCAATTTGAAGGTGGTTTAAAGGATGCTTGTGAACATGCAAATATTTTTAAAGGTATTAAAGAAAATAAATATAAATGTGGTGAATACTGTGGTTTACATGTATGTGGTCTTAAAAAAGGAGATAATAATGGTGAATTAGATGATAAACAAATTATATTAGTTAGAGCATTGATTAAAAGATGGTTAGAATTTTTTATTGACGATTATAATAGAATTAGAAAAAAATTAATGCCATGTATAGAAAATGGTGAAGCAAACATATGTATAAACGATTGTGAAAAAAAATGTAAATGTGTGAAAAATTGGATAGATCAGAAAAAGGATGAATGGAAAAAAATAAAAGAACGTTTCCTTGAACAATATAAAAATGAAGATGAATATTACCCAGTGAGAAGTTTTTTGGAGACCTTCTTAGTTCAAATTGGTGCTGCAAAGGAAAAAGAAAATATTATAAAATTAAGTAAGTTCGATGGTTCAAAGGGATGTTGTGTCGAAGCTCACTCACAAAAAAAAGATAGTAATGAGAAAGATGCTATAGATTGTATGCTTAATAAACTTAAAGATAAAATTGACGACTGCAATAAGAACCAGGCCCAAAATAGTGTCGAAACCCAAGCACAAACGTGTGAAAATTCCGCCCACGTTGAAGATGACGATGAACCCTTTGAAGAGGAAAATCCAGTAACACAACCGAACATTTGTCCAACAACACAACAAGATGAAGAAAAGGAAGAAGGCGGTTGTGTCCCAGTAACACCAGAACCGGAAGCACCAGCGGAACCAGCAGCAGGTGGTGGTAAAGCCACAGAGGAACTTCCATCTGCACCAGAAAAAAAAGATCCTGCACCACCACCACCAAAAAAACCACCAAAATCAACAAAAAAACCTCGAATCCAACGCCCAAATCCGTGGGAACATCCCATTGTCATACCATCCCTTGCAACTTCTACATTAATGTGGACTGTTGGTATTGGATTTGCTACATTCACTTATTTTTTTCTAA
>var7G8_07n02_Pf7G8-2_000196100_Pf7G8_070017300
ATGGCGCCCAAAAAGCCGACTGCGCCTGACTATAGCAATGTCAACAATGCGAAGGATCTTTTTGATGAAGTTGGAAAATTTATAAAAGAAGAATTGAATAGAAAATCTATGACATATCAAAGTGAGTTGCTAGGTTATTTGTCAAGCGCAACATTTAAAGATGGCGCAAGTACACCTTCGAGTCCATGCGATCTTAAGTATCAATATCATACTAATGTTACTAGTACTGTAATTGATCCGTGCAAGCATGACTCAGAAAAACGTTTTTCTGATACTAAAGGAGCAGAATGTGATAAGAGAAAAATAAAAGATAGTAATGTTAAAGAAGGAGCATGTGCTCCGTATAGACGGTTATCTCTATGTGATACAAATTTAGAACAGATAAAAACTGAAAATATAACAACACATAATTTGTTGGTAGATGTGTGTATGGCAGCCAAATATGAAGGGACGTCATTAAAAGGTTATCATGATAAATATAAATTAACCAATAGTAGTTCTCAATTATGTACCGAGTTGGCACGAAGTTTTGCAGATATAGGAGACATTATACGAGGAAAAGATCTTTATCTTGGTGATAACAAGAAGGATAAAGCACAAAAACTAAAATTACAAGAAAATTTAAAAGAAATTTTCAAGAACATTAAGAATACTAATCGAAGACTTACTGATCTTACAGATGACCAAATTAGGGAATACTGGTGGGAACTTAATAGACAACAAGTATGGAAAGCATTAACATGTGATGCGCCAAATGATGCTCAATATTTTCGATTTACATGTTCGGGTGGAAACAGTTCAGCGCATAACCATTGTAGGTGTGTCGATGGAGATCCTCCTACATATTTTGACTACGTGCCGCAGTATCTTCGCTGGTTCGAGGAATGGGCCGAAGATTTTTGCAGGAAAAAAAAAAAATATGTTAATATAGTTAAAACATATTGTCGTGATGAAACAAAAGGAAAATATTGTAGCCGTAATGGCTGCGATTGCACAAAAACTGTTAGAGCAAAAGGTAAGTTACGTTATGGTAATAGATGCACGGACTGTTTGTTTGCATGTCATCGTTATGAAAATTGGATAGATAACCAACGAAAACAATTTCTAAAACAAAAAGAACAATTTCTAAAACAAAAAGAAAGATACGATAATGTAATAAACGGAACATCACGTAGTAGTAGGAAAAAACGGGATGCAGGTGGTACAACTACTACTAAGTATGAAGGATATGAAAAAAAATTTTATGAACAACTTAAAAAAGGTGACTATGGAACCGTTGATGGTTTTTTGGGATTATTAAATAATGAAAAAGCATGCAAAGAAGTTCAAGACACACAAGGAGGAACAATTGATTTTAAACAAGTTAATAGTGGTAGTACTAATGGTGATGGTGGTGCTGCTAGTGGTGGTACTAGTGACACTAGTGGTACTAATAATGAAAAAGAAGGAACATTTTATCGTTCAAAATATTGCCAGCCATGTCCTCATTGTGGAATGAAAAAGGAAAGTAATGGAAATTTTGTGAAGAAAAGTGAAACTGATAAATGCAAGCATGGAAACCTTTATAGGCCTAGAAGTGGCGCAATACCTACTGAAATTAAAATCCTTAAAAGTGGTGAAGGAGAAACAGAAATAAAAGAAAAATTAGAGGCTTTTTGTGAAGAAAAAAATGGTGGTGGTGGTGGTCGTAATAGTAATTCTTCTTTGTATGATCCATGGAAATGTTATAAAGGTGAAGATGTAGATAAAAATGGAGAGGAAGAGGATGACGAAGAAGATTATCAAAATATGAAAAATGCAGGCGGATTATGTATATTGCCAAACCCCAAAAAAAATAAAGAAGAAGGTGGAAATACGTCTGAAAAGGAGCCTGATGAAATCCAAAAGACATTCAATCCTTTTTTTTACTATTGGGTGGCACATATGTTAAAAGATTCTATATATTGGGAAACACAAAAACTCGGGAGATGTTTAGAAAAAAAGAATGGCAACAGATGTCGAAATGGATGTAACAAAAAATGTGAATGTTTTAAAAAATGGATTGAACAAAAAGGAGAAGAATGGAAAAACATAGTAGAACATTTTAAAAAGCAAAAAGATCTTCCAGAGGGATTGACTCATGATGCTCTTCTTAAAAGTGTTTTGGAATTAGAATTTTCTAAAGATAATTCCGAAGAAAATTCCGCAGAAGATACCGAAAATAGTGTGAGTGCTAGGGAAATACATCTCATTAACGAAATGCTGAAAGAGGATGAAACAACAGCAGCTGGTACGGACAATAAAAATAAGACCACAATTGATAAATTACTACAACACGAAGAAAAAAAAGCACAAACATGCCTAAATACACATAAAGACAACGAATGCAAACAAGCACCAAAACACGCCGAAGAAGGCGTTGCAAAAACTGGACAACCACCTGGCCCCGCCACTGTTGACCCCAAAAAAGAGGATTCCGAAGTCCACTCCGAAGAGGAGGAGGAAGAGGAGGAAGATGGCGACCTCCAGGACGACGACCCCGAGGAGGAGGAGGAAGATGAAGGCGGCGGCGAGGAGGAGGACGTCGCAGAGACAACCACAGAAGACACAGAAGGGGAGGTAACAAAAGAAACAACTACGACACAAATGAATGTGTGCGCCACAGTGGCCACAGCACTCACTGGTGACACTCTCAAAGATGCCTGTCCAACCAAGTATGAAAAGGGCCGCGAAAAATTCCCCAATTGGAAGTGCATACCAACAGGAAACACAAGTAATGAGGGTGCAGCCAAAGGTGGTGAATCCGCCCCATCTAGTGGTACTAACCAGGGTTCCATATGTGTGCCACCGCGGAGGAGAAAACTATATGTCACACCACTAACGAGATTGGCAGGTGATAGCACGGCGGCGTCACAGGTAGATGGTACCACAGGCGAGTCGAAGTCACTAGAAACAAGTGAGCCAGGAAGTGATGGTGACAAAAGTGAGAAGGCGCCACAACTGAAGGCAGTTGCTGTTGAGGCATCAAGTAGTCCTAGTAGTTCTACCCCTTCTAGTGAGTCACAACCAACTAGCACCACACCTCCAGACTCCAAAGTGGAACTACGAAATGCGTTTATTCAATCTGCTGCTGTGGAAACTTTTTTCTTGTGGCACAATTACAAACAACTACACAAACCACAAGGTGTTGGAAACGGCGGACTACAACAACTACAACAACCCGATGGTGCCATTGGTAGTGAAGAAACCCCCGAAACCTCCTTAAAAAGTGGTAAGATACCCCCCGATTTTTTGCGTCAAATGTTCTATACATTAGGAGATTATAGAGATATATGTATCGGTGTTAAAGAAGATATGATTAAGGCGTTAAAAGCTAGTGCTGACGAGAAAATAGAGGAACTACAGAATAAAATAAAAGACATTATAGAAAAACAAAATGGCGACAGCACATCTCCTCGTGGCATCCGCTCCCAAAATAGTGTCAAATCCCACCCAAATAGTGAAAAACCCCCCAACAAACCTGGTGGGATGATAATGGCCAACATATATGGGATGGAATGATATATGCTCTAACATATAAAGAAAATGACGACAAAAAAGTAGTAAAGGATACAACAGTGGACTACACAAAACTTACCGAAAAACTCAAAAAAGAAAACGGCAAAGAAAACGGCGAGTACCATTACAAAAATGTCAAACTTAAAGACGAACCCAGTGATACCCAAGCCAAACGTACCCAACCCCCATCCACTAGTGATAACACCCCAACCCCCCTCACCAACTTTATATCACGCCCCCCCTACTTCCGATACCTTGAAGAATGGGGTGAAACATTTTGTAGGGAACGAAGGAAGCGGTTAGAGAAGATTAAAGTGGAGTGTACAAAAGACGGTGATGGTAAACAAAAAAAATGTAGTGGTGATGGTGAAAATTGTAACGATAATCTTTTTAATAACCATTATACTACTTTTCCGGATTTTAATTGTCCGAGTTGTTCCAAACCTTGTGGATTGTATAAAAGGTGGATAAGCAGGAAAAAAGCCGAATTTGAGAAACAACAAAAAATATATGTTCAACAAAAAGAGAAAGCTAAAAGTAATACTGGAAACATATATGATGAAAATTTTGTTGAAAAGCTTCGTAGTGATTATGAGACTATTGATTCATTTTTAAATAGCTTAAAAAAGGGACCATGTAAAAAGTATAATGAGAGTGGAGAGGATGAAATAAAATTTGATATAAATAGTAAAACACTTAAACATACAGAATATTGTGATCCATGTCCTAAATTTACTGTTGATTGTAAAAATGGTAAATGCGATAATGATAAAGGAGAGGAGTGCAAAAGTAAAGATAGTATTGGTCCAACAGATATTGAAAATGGAGGGAATTCTACTGAAAAACTTGATATGCGTTTCAGTGATAACAGCGCAAAAGGATTTGATGATGGTTTAGAGGCTTGTCAAACTTCAGGTATCTTTAAAGGTTTTAGAGAAGATATATGGAAATGTGGTAATGTATGTGGTTATAATGTGTGTAAACCGGAAAATGTTAATGGGGAAAAAGGTGACGGTAAACAAATTATAATAATTAGAGCATTGTTTAAACGATGGTTAGAATATTTTCTACAAGATTATAATAAAATTAGAAAAAAATTAAAGCCATGTATAGAAAATGGAAATGGATCGACATGTATAAATGATTATGGAATAAAACATACATGTATAAAAGCATGGATAGAAAAGAAAAAAACAGAATGGGATAAAATAAAAAAACATTACAAAACACACAATCAAGATGACATCAAAACGTTCGTTTCAAATCTTTTAAGCGGCTTGTATCCTCAAACTGATGTTAACAAAGCTATAAAACCTTGTAAAGAATTAGATAAGTTCAAGACTTCGTGTGGTCTTAATAGCGCTAAACCCTCACAAAATGGTCATCAGGATGCTATAGATTGTATGATTAAAAAGCTTGAAGAAAAAGCAAAAAAGTGTGAAGAGAACCACGCCCAAACTAGTGGTACCGACTGTACCCCCTCCACAGAAAACCCCTCCAGCACCCCCCCTGATGATGATGAGGACTTACTCCTTGAAGAAAATGAAAACCAAGTGACACAACCGAACATTTGTCCTCAACAGGAAACACCAGCAGAAACAGTGGATGAAAGCGGTTGTGAAGAAGCAGCTGAAGAACCAGCAGCAGATAGTAGCAAAGAAACCCTGGTCCCCAAACCCCCACAGGAAAAAGCCCCGGCACCAAAACCGTCACAACCCCCATCACAACCACAACCAACAACCCCCCCAACATACCTATCACCCCCCCTTACAACCGCCCTGGTGACCTCCACCCTCGCCTGGAGCGTTGGCATCGGTTTTGCTGCGTTCACTTATTTTTATCTAAA
>var7G8_07n04_Pf7G8-2_000196200_Pf7G8_070017600
ATGGTGCCGCCGGTGGCGACGCAAAATGGTGGTGGAGGTAGTTCACAGGATGCCAAACATGTATTGGATGAATTTGGGCAACAAGTGTACGAGCAAGTGAAAAGTGAAGCTGAAACATATAAAGACGCGTTGAAAGGAAATTTGACAAGCTCAATATTTTTTGGTGGGGAAACAGCTAACAGCCTTAATCCATGCACACTTGTAGACCAATATCGTAGTAATGCTAATGGTGGTACTATTAAGAATGATCCGTGCAGAAAAGATGGAACAGGAAAAGAAGAAGTAAACCGTTTTTCGGTTAAAGAACAAGCAGAATATGATAACAAAAAAATAAAATGTAGTAATGGTAGGGATTTTGGCGCCTGCGCTCCATATAGACGATTATCTCTATGTAACAAAAATCTGGAATATCTTAATAGTTATGATGGTAATAATGCTAAGGATTATTTGTTGGCAAAGGTGTGTTATGCAGCTAAACATGAAGGAGAATCAATAAAAACACATTATAAACAATATGATTCAAAATATCCTGGTTCTGGTCATACAACATGTACTATGTTGGCACGAAGTTTTGCAGATATAGGAGATATCGTACGCGGCAAAGATCTTTTCCTCGGTAATGATAAAGAAAAAGATCAAAGAAAAGTATTAGACGAGAATTTAAAAACGATTTTTAAGAATATATATGAGAAATTATTACAGGATAACAAGACGAATGGGAAGACGAATGGGAAGACGCTACAAAAACGCTACAAAGGTGATAAAAACAATAATTTTTTTAAATTACGAGAAGATTGGTGGACTGCGAATCGCGCCACAATCTGGGAAGCATTAACATGTGAAGCGCCAGAACATGCTTCATATTTTCGGACAACGTGCAGTATGAATGGAAGTGGAGCCCAAGCTAGAAACCAATGCCGTTGTCAGAAGAAAAACGGCCAACATGACACCGACCAGGTCCCCACATATTTTGACTATGTGCCACAGTATCTTCGCTGGTTCGAGGAATGGGCCGAAGACTTTTGTCGTAAAAAAAAAAAAAAAGTAGAAAATGCTAAAAAAAAATGTCGTGAACAAGATAAAGAGGGTAACCAACGATACTGTAGTCGTAATGGATTTGATTGTGAACAAACAGTTAACGCACGAGGTAAATTACGTTATGGTAAGCAATGCACTGACTGTTTTTTTGCATGTAATCCTTACGTTGAGTGGATAGAAAAACAAAAAGAACAATTTGACAAACAAAAAGAAAAATATCCAATAGAAATAGAAAAATATACAAATGGAGGAGGTGGTAGTGGTAGGACAAGGCAAAGACGAGGTGCACGTAACGAAAATTATGATGGGTATGAAAAAAATTTTTATGAACAACTTAAAAAAGGTGACTATGGAACAGTTGATAAATTTTTACAATTATTAAATAATGAAACAACATGCAAAGATATTACTGACGAAAAAGAAGGAAGAATTAGTTTTGAAAACGTTAATACTGGTAGTACTGGTGGTTCTGTTCGTGTTGTTAGTGGTGGTACTAGTGGCACTAGTGGTACTAATAATGAAAATGAAGGAACATTTTATCATTCGGAATATTGCCAACCCTGTCCTTATTGTGGAATGAAAAAGACAAATGATGGAAGAATTGTAAAGAAAAGAGAAGATGATAATTGCAAGCGTGGAAATCTTTATAGGCCTAAAGATGGCCAAGACGGTACTAAGATTGAAATCCTTAAGAGTGGTGATGGACAAACAGAAATTGCAGAAAAATTAAAGGCGTTTTGTGAAGAAAAAAATGGTGGTGGTGGTGGTCGTAATAGTAATTCTTCTTTGTATGATCCATGGCAATGTTATAAAGGTGAAGATGTAGATAAAAATGGAGAGGAAGAGGATGACGAAGAAGATTATCAAAATATGAAAAATGCAGGCGGATTATGTATATTGCCAAACCCCAAAAAAAATAAAGAAGAAGGTGGAAATACGTCTGAAAAGGAGCCTGCTGAAATCCAAAAGACATTCCATGATTTTTTTTACTATTGGGTTGCACATATGTTAAAGGATTCTATATATTGGAGAACAAAAAAAATTAAGAAATGTTTAGAAAATGGTAAGCAAACAAAATGTAAAAATGGATGTAATAATGATTGTGAATGTTTTAAAAGATGGGTTAAACAAAAAGAAAAGGAATGGGACCCAATAAAAAAACAATTTAGCAAGCAAGAAGGTTTGGACAGTGAAGGACATAATAACAGTCCTTCAGGTTTGAACTTACATATGACCCCTGATTTTGTTCTTAAAACAGTTTTGGAATTAGAATTTGCGAATAAAAATACTGAAGAAGATAAGGAAAATAATGTGAGTGCAGAGGAAATAGATCTCATTAACAAAATGTTAAAAGAGGATAAAACAACAGCAGCTGATGTTGCCGACAATGAAGAAAACACTCCAATTGATAAATTACTAAAGCACGAAAAAAAAATTGCCGAAAACTGCCTACAAACCCACAAAGAAAAATGCGAAGATACCGCAGGAGTCCGCTCCCTAAAACCAGCTGACCCCGAAGACCTAGAGGAAGACGACGACGACGACGAAGACGACAACGGTGACGACCACACGCAAGACCCGGAAGAACCACAAGAAGAGGTGGCACCACAACCAGCAGCACCAACAACAGATCCGTCAGTAGACGTTTGCACCACAGTGAAAAGCGCACTCGAGGGCGACTTAAGTGAAGCATGTAACCAAAAATATGGCCCAAAGGCACCCACAAGTTGGAAGTGTGTATCTAGTGGTAACGACAAAGTCACAGGTGGTGGCGTACCTGGTAAGGATACCGGTGGAATATGTGTTCCCCCGCGACGTCGCAAACTATACATCGGTGGATTAACGAAGTGGGCAAAGAGTGACGAGGCCACGAAGGGGCCGACATCACAGGAGAGTGGTGAGGCACAGACACCACAAGATGAAACGTCGTCACCAAGTGGTGACAAATTGCGTGAGGCGTTCATCCAATCTGCGGCAATAGAAACTTTTTTCTTGTGGGATAGATACAAAAAAGAGTGGTTGGCACAAAAGAAGGCGGAAAAAGGACTAACTGATGGACCATTCTCCAGCGGGTCATCATCAAGTGGAATACAAGTACTAGATGGAGCTGCAGGACCGAGACTACCACTACAACCACAACTAAGTGGAATCAGTGGAATGCAAACTCAACCAATAGCACTACCAGAACTTGCCGGCCTCAACAACAGTAATGATCCCCAATCCAAATTACAACAAACTGGTGAAATCCCCAACGATTTTTTGAAACTAATGTTTTATACTTTAGGAGATTATAGAGATATATTATACAGTGGTAGTAACGACACAAGTGATAGTAAAGGCACATCTAATAGTAATGACATCAAAAATATTGTGATTGAAGCAAGTGGTGACAAACAGGATGAAATGAAGAAAATACAAAAAGCTATAGATGAACATATAAATAGTCTCAACAAAGCATCTAGTGTTTCCCAAAAAACTGTCCAATCCCCCCAAACCCAACATAGTGACAAAGACCCCGAATCCTGGTGGGAAAAACATGGTAAAGATATTTGGAGAGGTATGGTATGTGCTTTAACATATAAAGAAAATGGTAGTGGTGGCGAAAAAAAAATAGAAAAGGATGAACAAGTGTACAACAAATTTTTCGGCACCCAAAACGGAAAACCTGGCCTTGCACCTGTCACACCTGGTCTCCCACCTGGAACCGCAGAAGTCACATTCACAACCCGATACAAATACGACATAGTCAAACTCGAAGATGAAAACAGTGGTCCCAAAACCGCCTCACCCTCTAGTGGTGATAACACCCCCACCACCCTCAACAACCCCAAATTAAAAGATTTTGTGGAAATACCTACGTTTTTTCGTTGGTTACATGAGTGGGGAAGCGACTTTTGTGGTACACGGCAGCGGATGTTAAAAGACGTGAGGGATAATTGTCGTAATAGTGAACAAGACGGTAAACGACATTGTAGTGGGGATGGACATGATTGTACTGAAAACGGAGAACTTAAACATAAGGATATCTTGGCAGATTTATATTGTCCAGGTTGTTATGAACAATGTAGAAAATATAGAAAATGGATAGATATAAAATTCGTAGAATATCATAAGCAAGAAAATACATATAAAGTGGAACATGGTAAATTAAAACCTAATTCTGAAAATAAGGATTATAAAAAATATTATGAAGAAATAAAACAACATACTACTGCTGATAAATTTTTGAAAGAATTGAAACATTGCAAAAATGGTCAAAATAATAGTGAGGAAAAAATTAATGAGGAGGATAAAAAAAATAATGAAATAAATTTTGAGAACATTCGTCAAACATTTTCTCGTTCAACGTATTGTAAAACGTGTCCTATATATGGAGTTAAGTGTAATGGCAGTGGACGTGGTAGAAGTAATGGATGTAATGTTAACGGAAATGGAGAGACGTGGGAAAGTGTTTTTAATGGAATGAGTGAAAACAGTGGAAAGACTACTACTATTGATGTCCAAATGATTGATCGTAGGGGACCGTTTATTGAAAAGTATTTAGGAAATTCAAAAAATTCATTTAAAATATCACGTTTATTTAACGGTTTAAAAGAACAACAATGGGAATGTAGATATAAAGATGAAAAAACGGATATATGTAAATTGAAAAATTTTAAAGACAAAATAGACCTTAATGAATATACTACATTTAAGGTATTTCTAGTATATTGGTTAGAAGATTTTTTATATGGTTATTATATATTGAAAAAAAAAAAAATAATCGAACAATGTACAAAAAAAGAAGGAAAGACATGTAGTGAAGAACCTAAAAACGATTGTGCATGTGTGGGAAAATGGGTTCAACAAAAGGGAAAAGAATGGGAAAGCATAAAAGATCATTTTAAGATACAAAATAATGAGAGGGGATATGATATTAAGTATAAAGTTAAAACGTTTTTGGAGACCTTGATACCTCGAATTGCTCTTACAAATGATAAAAAACATTTTAAAAATTTAGATGCGTTCCTGAGGTCATATGCATGTAAATGCGCTGCGAAGTTAGAAAATACTCAGGAGAATGATCTTGTTCTATGTTTGCTTGAAGATCTTGACACAAAAATAAAAACTTGTGAAGACCAAAATAGTGTCGAAAAAACAGAAAAAGAGTGTCAAGAATACCCCCCCTTACCTGACGAAGAGTATGAAAATGAAGAGGAAAATGATAAAAAAGTGGAACCTCCAACATTTTGTGAAATAAAGGATACACCAGAACCAGCGGATGAAGACGCTTGTAAAGCAGCACCAAAAGAAACGGCACCATCTAGTGAGGAAAACCAACCCGAAACCCCTGTGATCAAACCCGAAGAAGAAGCGCCGGCACCAGAAAAATCACAACCAAAAGAAGACAAAAAAGTGTCACCCCCCTCAAATGTGTTCAACAACCCCGCTGTCATACCCGCCCTCATGTCTTCTACCATCATGTGGAGTATTGGCATCGGTTTTGCTGCGTTCACTTATTTTTATCTAAA
>var7G8_07n05_Pf7G8-2_000196500_Pf7G8_070018000
ATGGCACCTGTACAAGGTGGTGGTGGTGGGAATGACTACAGTGATGCCAAGCATTTATTGGATAGCATTGGAGAAGAAGTGTACAAAGAAAAAGTAAAAGATGATGCTAAAACATATGATAGTTACTTGAAAGGAAATTTGACAGACTCATCAATTTGGGGGAAAAGAGTTAGCAGCCCAAATCCATGCAAACTTGTAGAGGATTATTATAATAACCATGTTAATGGTGGTGGTGCTGCTCGCGGTAAAAGGTATCCGTGCACAAATTTAAAAGGAAATCCAAATGAAGAACGTTTTTCGGATACACTTGGTGGTCAGTGTACTAACGAAAAAATGCGTAGTGATGGTATAGGAGCTTGCGCTCCATACCGACGTCTACATTTATGTCATCATAATTTGGAAACTATAGACACAAAGTCGATGACGACGCATAAGTTGTTAGCAGAGGTGTGTATGGCAGCAAAATATGAAGGCGAAACTTTAACAAGACAACATGACAAACATAAACTAACTAATCCTGATGTCAATATCAATATATGTACTGAGTTAGCACGAAGTTTTGCAGATATAGGCGATATCGTTAGAGGAAAAGATCTATATCTCGGTAATGATAAAGAAAAAGAAAAAAGAGATGAATTAGAAAAGAATTTAAAAAAATATTTCCAACAAATACATGATGACGTGACGAGCGGGAATAAAGGGAAGACGAATGTGAATACGCTAAAAACACGCTACAAAGAGGATCCCGAAAAAAACTTTTTTAAATTACGAGAAGATTGGTGGTATGCTAATAGACAAGAAATATGGGAAGCTATCACGTGTGACGTTAAGAGTGGTAATAATTATTTTCGACCAACATGTGGTGGTGATAATGAAAGTCCATCTATGGCTAAAAATAACTGCCGCTGTGACGGTAAAGATGCCCACCAGGTCCCCACATATTTTGACTATGTGCCGCAGTATCTTCGCTGGTTCGAGGAATGGGCCGAAGACTTTTGTAGGAAAAAAAAACACAAATTGAACGATGCGATACAAAAATGTCGTAAACCAAAGGGTGAAGAAAAATATTGTGATCTTAATAGGCATAATTGCGCGCGAACCATTAGAGGAGATCATATTTTTGTTGAAGAGGATGATTGTAAATATTGTCACTTTTCATGCGCTCATTTTGTAAAATGGATAGATAACCAAAAACTAGAATTTGAAAAACAAGTAAAAAAATACAAAAGCGAAATGCAAAAATATATAAACGAAGCATCAGTTAGTAGGAGGCGAAGACGGGATGTAGGTAGTAGTGGTGATAGTAGTAATTATGATGGATATGAAAAAAAATTTTATAACGAACTTAAAAAAAATAAATATGTAAAAGTTGGTGAATTTTTAGATTTATTAAGTAAAGAAACAACCTGCACAAAAATTACTGATGAAAAAGAAGGAACAATTAATTTTAAAACCGTTAAAAGTAGTAGTGCTAAAAATAGTGATGATAGTAATAAAACATTTGATCATACGGAATATTGCCAAGCATGTCCATGGTGTGGAGTCAAAGAACAAAAAGCAAAAGGTGGAAAATGGGAACCTAAAACGGAAACCTGTGGAGAAGGTAGGGGATACAGCGATTATGAAAATACCAAGATACCAATACTTACCGGTGATAAAACAAAAAGTGATATGGTAAAAAAATATAATAAATTTTGTAAAAATAATGGTGGAAATGGTGCACCTGGTGCAACTCCTAATGCAACTAGTGGTGAAAAAGGTAAAAAGGGTGATCAAATGGAAAAATGGATATGTTATTATGGTGAAAATAAAGGGAATATGTATGTCAAAGGTGCCATTAATTTTTGTGTACTACAAGATGGCAATCAAGGTAAACCACAAGAAAAAAGTATGCACTATAATGCTTTTTTTTGGAAGTGGGTATATCATATGTTACACGATTCTTTAGATTGGAGAAACGAACTTGGGAGTTGTATAAATAATAACACTAATGACAACACGTGTAAAAACAATAAATGTAATAGTGATTGTGATTGTTTTTTAAAATGGGTTAAACAAAAAGAAAATGAATGGAAACTAATATTAAAGCATTTTAAAAAACAAGGAGGTTTTGACGAAGGAGAACGTCAAGGCCTTGGATTGACGCAGGAGTATGTTCTTGCAGCTCTTTTGGACAAAGATCTACTTTTGAAAAGTATTGAAGATACTCATGCGGATGCAAAGGACATAGATAGAATTAAGAAAATGTTGAAAGATGAAGAAACATCTGGTGCTAGTAGTGTTAGTGGTACCGGTGGCGCCAATGGAAAGAATAGTATAATTCATAAATTACTAAAACACGAAGAAGAAATTGCCACCAAATGCAAAAACTGCCAACCAACAAAAATCCGTAATCCATGTAGTGGCGACAAAACTGGTGACCAACGATACGAAGCGGTGGCGCAGACGGTAGCCAAAATATTACAGCAGAAGGCACACACGGATATGTTGCAGAGGAGTGGTAAGGATGGTGAAAGTGAAACTGATCAAAAGGTGAGTTTGTTGAAGGCGGATGCATCACAAGGAAAATATATACGTGGAGGTAGCGGAAATGAGTTGCAGGGTGAAAACATATGTAACATTAATACCAGCTATTCCAATGATAGTCGTAGCAATACTACAGATGGAGCATGTACAGGCAAAGATAACGGAGGTGAACGATTTAAAATAGGAACACCATGGAAACGTCCAGGAGAATTAAATACAACATACAAAGAAGTGTATTTACCTCCACGACGTGAACATATGTGTACGTCAAATTTAGAAAAAATAGATGATACTTGGGTCATAAAAAATGCTAATGATCATGTTAATGACACGTTTTTGGTTGATGTATTGTTGGCAGCGAAAAAAGAAGCAGAATACATAAAAAAAACTTATGAAGGAAACAATGATGTCAAATATAAGGACAAAAATGGCCTAGAGGGTGATCAGGTAACAACATGCCGTGCTATAAAAAGCAGTTTTGCCGATATTGGAGATATTATTCGAGGAAGAGATTTATGGGTAAACGGTGATAGCTCAACAGACATCAAAAATAAGTTGGAAAAAATTTTTCCTAAAATTAAAGAGGAACTTAAAAACAAACTTGGTGACAAATATAAGGATTACACAGACAATAAACAATTACGTTCAGATTGGTGGGAAGCGAACCGTGATCAAATATGGAAAGCAATGCAATGTCCAACAAAAAACGGCACTTTCCCATGTAGTGGTGTAAGTGGTGTCCCATTTGATGATTACATCCCACAACGATTAAGATGGATGACAGAATGGGCCGAATGGTTCTGTAAAGCGCAGGCAGAGGCGTATGGGGAGTTGTTGCAGAAGTGTGGTAACTGTAAGGGTAAGAAGGAAAATTGTAGGAATGGAGATAATGATTGTCAACACTGCATACCAGCTTGTACATCATATAGAGACAAAATAAAAAAATGGCAAGATCAATGGAACACAATGCAAATACCATACGCACTATCATACTGGCAAGCAAAAAATGGTTCTGATGGTATGGCTTTTGGTGGTACCGATCCCGACTATAAACAAGTGGTACATTTCTTCGAAGTATTACAAAAAGAATATGAAAACGCCACTAGCGGTAGTGCCACTAATTCCCCCTATGCTACCCCAGCCGGATACATCCACCAAGAGGCACGTACAGGTCAATGCCTAGAACAAAATGAATTTTGTGAATACGAAAATGGCGTCGACCGAAATACGGATGGTGCCAAGGAAAATAAGAAATATGCTTTTAAACATCCACCTCATGGGTACGATTTGGCTTGTACATGTAACACTAGGGATCAACAAACAGATGGACGTGGTCGCTCCGCCGACCTCGGCCCACAATCACCTGCCCCCAACCAAGATAACGTCCATGTCGACGATGAAGACGAAGACGAAGACGACGAAGAAGAAGAAGAGGAGGACGTCCACGACGGCGGCAGTGACGTCGGCGAAGTCGCGGAGAAAGCCGAGGAGGACGCCACGGTGGAGGACAAGGTGGATGGGGGGTCACCAACAACAACACCAGAAGACGAAGTAAAGGTGTGCAAAACGGTGGAAGAAGCACTTAAGGTCGACACTCTCCAAAAAGCCTGTTCAACCAAGTATGAAAAGGGCCGCGAAAAATTCCCCAATTGGAAATGTGTACCAACCACAAGTGGTGATCAAAAAGCCACCACATCTAGTGGTGCCACCACTAGTGATAAGGGTGCCATATGTGTGCCACCAAGGAGACGACGATTATATGTCACACCACTAACGAGATTGGCAAGTGGTAGCAACACAGTAGTTAGTGAGTCACCACCAGATCCCACTCCGGCGTCAACTTCGTCGCGGGCACAAGACCCGCTCCTCGCCGCCTTCGTGGAATCGGCCGCGGTTGAGACGTTTTTTTTGTGGCATAAGTATAAAGAACAGTGGAGGTTGCAAAAAGCGGCGGAACGTGAACGAGAAGGTGGATTACTACTCGGCGTCTCCAGTAGCGGCGACGATGATGACAAGGACCCCGAAAACCCCCAAAAGAAATTAGAAGGTGGTGAAATACCTGAAGAATTCAAAAGACAAATGTTTTATACTTTAGGGGATTATAGGGATATACTATACAGTGGTAGTAACGATGTAACTAGTGGTAGTAAAGGCACATCTAATAGTAATGACATCAAAAATATTGTGATTGAAGCGAGTGGTAATACTGAAGAGGAGAAGGACAAAATGAGACAAATACAAGCGAAAATTACGGACATTTTAAACAACCAAAGTGGCAACAACAAAGAAACTGGTGGCCCACCTAAACCTAGTGTCGAAAAAACCCCCCAACAAACCTGGTGGGATAATAATGCGAAACATATTTGGGAAGGGATGATATGTGCTTTAACCTATAAAGAAAATGGCGAAAAAGGCACACCACAAGTGGATACCACTGTGCAAAAGGCACTTATGGCAAAACTCAAAAAACCTGACACAAAAACCGGCGAAGAGGAAGGCGAGTACCATTACGAAAATGTTAAACTCGAAAATAGTGGTACGGAAGCCATTTCCAACGACCCCATCAACAACCCCAAATTGACAGAATTTGTGGAAATACCTACGTTTTTTCGTTACCTGCACGAATGGGGAGAAACATTTTGTCGCGAACGAGCAAAACGATTGGCACAAATAAAACATGAGTGTATGGATGAGGATGGTGATACACAAAAGTATAGTGGGGATGGGGAAGATTGTAACGAAATAGATCAAAATAAGGATGAAATTTTTAAGCAATTAGAAAAGCCGAGTTGTGCCAAACCTTGCAGTTCATATAGAAAATGGATAGAAAGAAAGGGAAAAGAATTTGAGAAACAAAAAGGTGCATATATTGAACAAAAAAAGGGTATTGAAAGTAATAAGGATGATAATGAATTTTCTAGAACACTAGGAACGTGCACTGACGTTGGACACTTTTTAGAAAAGTTAAAATCTGGATCATGTAAAAAGGATAGTGGAAATGAGAATAGAAGGGATAATGAAAAGGATAAATTAGATTTTAATGAACCAGATAAAACATTTGTACCTGCAGCAAATTGTGCTCCATGTTCTCAATTTACAGCTAAATTAGAAAAGTGTAATTGCATAGGTGCTTCCAAAGCAAATACGTGCACTACAGGAAAGATTACTGCAGAAGATATTAAAAATAAGGCAGATTGTAAGGAAGTTGATATGCGTGTCAGTGATAGCAATACAAAGGGATTTGGTGATTTAAACGATTGTGCAGATGCTGATATATTTACAGGTATTAAAGAACATAAATGGAAATGTGGTAAGGTATGTGGTTATAACGTATGTGGTTTAATAAATCCTGATGGAAATATAAATAATAAACAAATTATATTAGTAAGAGCATTTCTTAAACGATGGCTAGAATATTTTTTAGAAGATTATAATAAAATAAGAAAAAAATTAAAATCATGTACAGAAAAGGGTGAAGGATCACCATGTATAAAAGATTGTAAAAAAAAATGCGATTGTGTTAAAGCATGGATAAATCTGAAAACGCATGAATGGAAAGAAATAAAAAAACGTTACCTTGACCAATATGAAAAAAAAGATTCAGACGATTACGAAGTGAAATATTTTTTACAGCAGGGACCCTTTCACAGCCTTGCTGAGGAAGCCAAAAAAGTGGTTAAATGTAAAGGCGAACAAGATAAATTATGGGGATGTACTGGTGCTAATTTAGATGGTAATGAAAAAAACTGTAAGGACGATTTTATAACAAATTTAATTGACAAACTTAAAAAAGAAGCAACATCTTGTAAAGACAAACATAGTGGCGAAAACCAAAAAACATCGTGTGATGATCCCCCTCCCGTTGAAGACGATGAAGAGGACTTACTCCTTGAAGAAAATGAAAACCCAGTGGGAAAACAACAACCATCATTTTGTCCAAAAGTGGATACACCAAAACCGGAAGAAGGCGGTTGTGAAGAGGCACCACCAAAAGAACCATCATTACCATCACCTGGTGGCGAACAAACACCGATACTCAAACCCGAAGAAGAAGCACCGACACCAGAAAAATCACAACCAAAAGAAGACGAAAAAGTGTCACCAAGACCAGAACCAAGACCTCGACCAAAACCCCCACCACGACGACCTCGCGCCAAAGATTTGTCGGAACACCCCGCTGTCATACCCTCCCTGGTGACATCCACCCTCGCCTGGAGCGTTGGCATCGGTTTTGCTACATTCACTTATTTTTATCTAAA
>var7G8_07n03_Pf7G8-2_000196700_Pf7G8_070018200
ATGGCGGCTGCAGGTGGGGGTGCAGGTAGTGGTAAGGATAAGTATGATGATGCCAAGGATTTTTTGGATAAAATTGGGCAACAAGTGCATGAGCAAGTGAAAAATGATGCTAAAACATATACTAGTGAATTGCATGGAGATTTGTCAAAAGCAACATTTGAGGGAAAACGAATTACCGTATCAGTTCCATGCAGACTTGATTATAAATATCATACTGATGTAAAGAATAGTGCAGAAAAAGAGTATCCTTGTAGAAATGGAACAAAAGAGCGTTTTCCCGATAAAGAAGGAGCACAATGTCATACAAAAAAAATAAAAGATAGTAATGTTAAAGAAGGAGCATGTGCTCCATATAGACGATTACATCTATGTGATTATAATTTGGAAAATATCAATGATTATGAAAATATTACAAATGATACATTATTGGTAGATGTGTGTCTTGCAGCCCTACATGAAGGACAATCAATAACACAAGATTATCCAAAATATCAAAGAACATATGGTTATTCTCCTTCTCAAATATGTACTATGCTGGCACGAAGTTTTGCAGATATAGGAGACATTATACGAGGAAAAGATCTGTATCTTCGAGATAAAGGAAAAAGAGATAAATTAGAAGAAAAATTGAAAACAATTTTCGGGATAATATATGGAAAATTGAAGAATGGGAAGACGAATGGGCAGAAGTCGGCAAAAGACTACTACCAAGATGGAACTGGAAATTATTTTCAATTACGAGAAGATTGGTGGGAAGCTAATAGACAAGAAATATGGAAAGCTATCACATGTCATGCAGGACAAAGTGATAAATATTTTCGAAACACATGTTCTAATGATAAAGCGGGGACCAGTGGAAAATGCCGCTGTAGCGACAATCCAAATACCGATCCCCCAACCTATTTTGACTACGTGCCACAGTATCTTCGCTGGTTCGAGGAATGGGCCGAAGATTTTTGTAGGAAAAAAAAAAAAAGATTGGAAGATGTTAAAAGAAATTGTCGTGAACAAGATAAAGATGGTAAGGATCGATATTGTAGCCGTAATGGCTACGATTGCGAAAAAACTAAACGAGCGATTGGTAAGTTACGTTATGGTAAGCAATGCATTAGCTGTTTGTATGCATGTAATCCTTACGTTGACTGGATAAATAACCAAAAAGAACAATTTGACAAACAAGTAAAAAAATACACGGACGAAATAAACGAAGCATCACGTAGTAGTAGGAGACAAAAACTAGCTGCAACTATCAAGTATGAAGGATATGAAAAAAAGTTTTATGACAAACTTGAAAAAAATAACTATGGAACCGTTGAAGGTTTTTTGGGATTATTAAATAAAGAAGAAGTATGCAAAAAAAAATTGAAGGATGACGACGAAGAAGGAGGAACAATTGATTTCAAAATCGTCAATAGTGGTAGTGCTAAAAATAGTGATGGTAGTAATAAAACATTTTCTCATACGGAATATTGCCAACCATGCCCTATTTGTGGGGTCAAACGTAAAGGTAACGGATGGGAAAAGAAAACTGACAGTGATCAATGCAATATAAAACTTTATAAGCCTATAAACCCAAAAGACGGTACTAAGATTGAAATCCTTAAAAGTGGTGAAGGACATGAGGATATTAACAAAAAATTAGACGCGTTTTGCCAAACACAAAACGGTAAGAGTGGTAAGGCTAGTTCTAGTGGTAGTGATGATTGTGGTGGTACTAATAATAGTGATTCTTCTTTGTGTGAACCATGGCAATGTTATCACGTTAAACAGCTGGATAAAGTTGGACAGGATGACGATGATGACGTCAACTATGTAGAAAATGGAGGCGGATTATGTATATTAAAAAACAAAGATAGTGGAAAAAAGTCTGCAGACGAACCTGAGCAATTCCAAAAGACATTCTATGATTTTTTTTACTATTGGGTTGCACATATGTTAAAAGATTCCATACATTGGAAAAAAAAACTTCAGAGATGTTTACAAAATGGCAAGGCAATAAAATGTACAGATAAGTGCAAAGGTGATTGTGATTGTTTTTTAAAATGGGTTAAAAAAAAAGAAACCGAATGGAAGGCAATAAAAGACCATTTTAACACGCAAGAAGGTTTTGACAAGAAAGGAGAAAATGGCATTCCGGTAGGTGGTGGTTTAGGAATGACCGCTGATGTTGTTCTTGAAGGTGTTTTGCAGAAAAAGGAACTTTTGAAAATTATTGAGGGTACTTATGGGAATACAGAGGAAACAGAACACATTAAGAAACTGTTGGAAGAGGATGAAACAAAAAGTAAAGCAGAAGAAGCAGAAGCTGGTGTAACCGACAGTAAAAAGAAGAATACAATTGATTGGTTGATCCAACACGAAGAAGACGACGCAGAAGAATGTTTAGAAATTCACGAAGATGAGGAGGAAGGCGGCGGAAACGACGAATGTGTCGAAGAGGGCGAAAATTTTCGTTATAATCCATGTAGTGGTACTAGACACCGTGCGATGGTGAAGAATGTAGCGGCAGATATGTACCGAGCGGCAAGGCAACAATTGACTAGTCGTGCTGGTGGTAGAAAGGCGTTGAAGGCTGATGCAACACAAGGAACATACAAAAAAAATGGTAATGCAGATGAGTTGAAGGACGTATGTAAAATAACGAAGGAACATTCCAATGATAGTCGTGGTAATAACGGTGAACCATGTACAGGAAAAGATAAACCAGGCGTTCGGTTTGAAATAGGAACGGAATGGTCATATATTGAAGAAAATCCATCCTTATACAAAGACTTCTATTTACCTCCCCGACGTGAACACATGTGTACGTCGAATTTAGAAAATTTAGATGTTGGTAGTGTCACTAAAGGTGGTAAAGCTATCCACTCATTATTGGGTGACGTGTTACTCGCAGCTAATAAACAAGCAGAAGACATAAAAAAGAAGTATCAAGAAAATAAGGACAACAGTGGCCAAAATGGCAAAAATGCCAAAAATGGCCTAACTGATGATAAAACTGTATGTAGAGCGATGAAATATAGTTTTGCCGATATAGGTGACATAATCAAAGGAACAGATCTCTGGTATCATACTGATCAGACGCAATTACAAGGACATTTAAAAACAATATTTGGTCATATCCATAGCTCACTTAACGGCAAAGGCAAATATGCCGGTGACGCCAACCATACCAAACTACGTTCCGACTGGTGGACAGCGAATCGCGCCACAGTATGGAAAGCCATGAAATGCGCAACAAAAGGCATCATTTGTGATAAAACCACCCCCATGGACGACCATATACCACAAAGATTAAGATGGATGACAGAATGGGCCGAATGGTTCTGTAAAGCGCAGGCAGAGGCGTATGGGGAGTTGTTGAGGGACTGTGGTAGTTGTAAGATTAAGGGTCAAGGTTGTACGAGTAGTGATCCGAAGTGTACGCCGTGTTCAAACCAATGTAATGAATACCGGAAAAAAATAAAAGAATGGCACGAACAATGGGACAAAATGGATATGAAATACCTAACATTATACCTAGAAGTACTAAATACTGCTCGTAATGGTGGTACTCATACTTATAGTGGTGCTGTAGGTGAAAAAGACAAACCTGTGGTAGCTTTCTTACAAGAATTACAAGAAGCAAATAAAAGCAGTACTTCGAAACGTCCAAAACGCTCAACCGATGGTACTAATACCGACCCTACACTCACCTCCCCCTACAGTTCCGCCGCCGGCTACATCCACCAAGAACTACCATATACGCAATGCGAGGAACAAAAACATTTTTGTACTAGTGTTGACAAAGAAAACAAGGATAAATATGTCTTTAGGGAAAAGCCGAAAGATCATGATGAGGCGTGTGGTTGTAAAAGTAGACCGAAACCGGAGAAAAAAACGGGAAAAAAGAAAGAAGAAGAGGATCCAGAATGTAAAACAGTGAATGATATACTTAAAGGAAATGATGGAAACCGTAAAGTAGGAGATTGTCATCCAAAAAAGAATAGTAATGGATATCCCGATTGGCAATGCGACCAACAATCTGGATTAGTGACAGAAGATGGCATATGTATGCCTCCAAGAAGACAAAAATTATGTTTATATTATTTAACACAATTGGGTGACAATGAAAAAGAAGATAAATTGAGAGAAGCTTTTATTAAAACTGCAGCAGCAGAAACGTTTCTTGCATGGCAATATTATAAGAGTAAGCATGGTAATGATGCACATACACTTGATGAACAATTAAAAAAAGGAAAAATCCCTCCTGAATTTTTGCGATCTATGTACTATACATATGGAGATTATAGAGATATATGTATGGATACAGACATTTCAAAAAAAGAAAAAGATGTGGGCACGGCAAAAACAAAAATAGATAACATTTTCAAAAATGGAAAACTTGATGGCCTATCACGCCAAGAATGGTGGAAAACAAATGGTCCAGAGATTTGGAAAGGAATGATATGTGCCTTAACACATGGAGTCACAAATACAGATAACAAAACAAAAATCAAAACCGACTACTCATACAAGGAACTCAACCAATCCAAAAATGGCAACCCTTCCCTTGAAGAGTTTGCTGCTAAACCTCAATTTCTACGTTGGTTTATTGAATGGGGAGAAGAGTTTTGTGTTGAGCGTCAGAAGAAGGAAGATACGGTAAACAGTGAATGTAGTGGAAAAAATGCTACTAATAGATGTGATTCAGGAACTCCTTGTAAGGAAGCATGTGAAAAATATGAACAGTATGTTAATAAAAAAAAGAACGAATTTAATAAACAAAATAATAAATTTGTTAGAAATGCAAACTTGAAAAATGCAGATCAAGAATATAATGATTATAAACTTAAAGAAGGAAAAGGTCCATCTAAACAGGGGAATGATTATCTGAAAGATAAATGTGATAATAATAAATGTTCTTGCATGCAAGGAAATGTACTTTCCGTCTTGCCTACTGATAAACCTTTTGGAAAATATGCATATGATAAAGTAAAAAAATGTAATTGTCTTCATGGAAAATACTCACCTGAAGAACTACAACCACCTGCACAACAACCACAGGGACCACCAGTGATACCAGCACCAGTAGTAGACGTTTGCAACACAGTGGACAAACTATTTAAAGACGTCACTACTCTTACAAATGCCTGTCCAACCAAATATGGCAAAACCGCACCATCCAGTTGGAAATGTGTCGCAAGTGGTGAAAAAAGTGGTGCTGGTGCCACCACCGCTACGGCGTCTCCATTGACCTCGCCGGAAGCTGGCGCATCCGCCAACTCGGCCAATTCCGTCTCCTCCGCGGTGTGTATCCCACCCAGGAGGCGAAAACTATACATACAGAAACTACAGGAGTGGGCAAAAAACTACAACACGGATAAGTCACAGGTAGATGGTAAGGCAGAAGGTGGTGGTACTGGCAAACAGTCATCACAACTACAACAACAAGAACAACAAGAACAACAACAACAACAACAACTACAACAACTACAACCACAATCACAATCAACAGTTGCAGTGTCACAAACATCAAATGGTGAAACCACTTTGCCGCCGTCGTCCCACTTACGCGACGCCGACGGCTTGCGTGATGCGTTTATTCAATCTGCGGCAGTTGAAACTTTTTTTTTGTGGCATAAGTATAAAGAAGAGAAGAAACCACCAGCAACACAAAATGCAGGAGCAGCAGCACTACCATTATCACTCCTAGAAACGTCACCGCCAAGCGAGAACCCACAAACCAAATTAAATGGTGGTGAAATCCCCAACGATTTTTTGAGATTAATGTTTTATACATTAGGGGATTATAGAGATATATTATACAGTGGTAGTAAAGACGCGAAGAATGGTTTCAACTACATATTTAGTGGTGATAAAGAAATGGAGCAAAGAGAAAGTAAAATACAAGAACAGTTAAAGGTGTTTTTTTCAAATAGTGGTAACCAATCTTCTACTGGCACATCTCGTGGTCCATCTAGTGTCAAAACTGGTTCAAATAGTGGTAAGGACCCTGCATCCTGGTGGAATACCCACGGTCCCGATATCTGGAATGGAATGATATGTGCACTAACATATAAAGAAAATGAGGAAAAAGGCAAAACAACTATTACCGAGGATGGTACTCTGAAAGATAAACTTTTGGATACAACTGGTAAACCAAAAAACGGCAACGACTATAATAGTGTCACACTTAAAGATGAAAGTAGTGATACCAACCCCCAAACCCCCTCATCCAGTGGTGATAACACCCCCACCACCCTCACCAACTTCATTTCGCGACCCCCCTACTTCCGATACCTTGAAGAATGGGGTGAAACATTTTGTAAAGAGAGGAAAAAGAGGTTGGACCAAATTTATGAGGAGTGTAAGGTAGGTGAAAATGATCGTAAAAATGGTAATAAAAAATGTAGTGGTTATGGGGAAAATTGTGACGATCAGCTTGAAGACGAACCTACTAATTTTAAGGATTTATGGTGTCAAGATTGTGGAAAATCTTGTAGTTCTTATAGAAAATGGATAGAAAGAAAAAAAGACGAATTTGAGCAACAAGAAAAAATATATAATGAACAAAAAACAAAATACCAAAAGCAAAGTGAGACTGCTAAAGAATTTTGTGCAACACTAAATACATACTCTAAAGCTGGAGACTTTTTAGAAAGGTTAAAAAACGGACCATGTTCTAAAACATATAATGAGAATGATAATGGAAAGGATAATCAAGAGGATGAAATAAATTTTAACGATCCAGAGCAAACATTTAAACATACAAAATATTGTGATCCATGTTCTCAATTTAAAATAGATTGTACAAAAGCTAAATGTACTGTTGATGAGAAAACAGTGAAGTGCAAAAAGAATGGAAGTGCTTATATTACTGCAAGTGATATTGAAAATGGAGGCAATTCTACTCACAAACTTGATATGCGTGTCAGTGATAACGGTGCAACTGAATTTTATGGTTTAAAAGATTGTGAAGGTAAAAGTATCTTTGAAGGTATTAGAAATGAACAATGGAAATGTGGTAATGTATGTGGTTATGTTGTATGTAAGCCGGAAAATGGCAATGGGAAAAACGTCAGTGGGAAAGCAAATAGTGAAAAACAATTTATAACAATTAGAGCATTGCTTCATCGTTGGTTAGAATATTTTTTAGAAGATTATAATAAAATTAAACATAAAATTTCTCATTGTATAAATAATGGTGAGGGAAACATATGTAAAAAAGATTGTCAAAATAAATGTAATTGTGTAGAAAAATGGGTGGAAAAGAAAAAGTTAGAATGGAAAGAAATAAAAAATCGTCTCGTTGAACAATATAAAAATACTACAAGTTCATCCATAAATTTTAACGTTAAAAGTTCTTTGGAGAAATTTGAACATCGACCTGAATTTCAAAACGCTATAAAACCTTGTAATGGTTTAGAGAAGTTTCAAAATTCAACTGATTGTACTGTCGCAGGGAGCTCAGAAAATGGTAAAAAAAGAGATGTTGTCGAATGTTTGCTGGATAAACTTGAAAAAGAAGCAAAAAAATGTAAATCCCAACCTAGTGCCAACGACTGTACCACCACCCCCACCGCCTTTGAAGATGACGATGACTATATACCCATTGAAGAAAATACTGTGGAACAACCGAACATTTGTCCGACAGTGGAAGAAAAAAAAGAAATAGTGGATGAAGGCAAGTGTGAAGCAGCACCAACAGCACCAAAAGCACCTGAACCAGCACCACCATCATCTAGTGCTGAAGAAACCCCCGTTCTCAAACCCGAAGAAGAAGCACCAACACCAGAATCACCAAAAAAAGAAAAACCGTCAAAACCAAAACCAGTGGCACCAAAACCGTGGGAAATAACCCTAAGCACCCCCCTGAAAAATGCCATGTTATCTTCGACAATCATGTGGAGTATTGGCATTGGTTTTGCTACATTCACTTATTTTTATCTAAAGG
>var7G8_07n07_Pf7G8-2_000196800_Pf7G8_070018300
ATGGTTCTCCCGAAGCGTGCGCCTACCGCAACAATTGACTATACTAAAGTCACTAATGTAAAGGAACTTTTGGATTTAATTGGAAAATATATACAACAAAAAGTGCATGGTGAAGCTCTAGAACATAGTAATAGTCAGTTACATGGATTTTTGTCAAAAGTAATATTTTCTGGAGGTCATAAAACCAACGTTTTCAACAAGTGTGATATTGATGAACAATATGAAACTAATGTTACTGATGGTCATAGTCATCCGTGCCTTAGCAGAAAGGACGTTCGTTTTTCTTATACAGAAGGAGCAGAATGCGATAAGAGCAAAATAAAAGGTAGTAACAGTAAAAGTGAAGGAGCATGTGCTCCATTAAGGAGATTATCTCTATGCGACCAAAATTTAGAACATATTAAACCTGAAAACATTAAAGATACTCATAATTTATATATAGATGTGTTACTTGCAGCAAAATATGAAGGACAAATGATAGCAAAAAAGCTTCAAGAATATGATCCAACTAATTATAAATCACGAATATGTACTGAGTTGGCACGAAGTTTTGCAGATATAGGTGATATTATACGAGGAAAAGATCTGTATCTTGGATATAATAAAAAAGAGAAAGCACAAAAAGAAAAATTAGAACAAAATTTAAAATTTTTTTTCCAGAATATAGATGATAAATTGGATCCAGAAGCAAAAAATTACTACGCAAAAGAAAAAGATCCAGATTTTTTAAAATTACGAGAAGATTGGTGGGAACTTAATAGACAAGACATATGGAAAGCATTAACATGCAACGCACCAAATGATGCTAAATATTTTAGAAAAACAGTGTGTGCTCGAGGAACAACTCCGACTCATGAAAAATGCACATGCGCTAGTGGAGATGTTCCTACATATTTCGATTATGTTCCTCAATATTTGAGATGGTTTGATGAATGGAGTGAAGACTTTTGTAGAAAAAAAAAAAAAAAACTCGAAAATGTGCAAAAACAGTGTCGTGGCAAGTACGGTGATGATGATACGGAACGATATTGTAGCCGTAATGGCTATGATTGCGAACAAACAGTTAACGCACGAGGTAAATTACGTTATGGTAAGCAATGCATTAGCTGTTTGTATGCATGTAATCCTTACGTTGAGTGGATAGATAAGCAACGAAAACAATTTGACAAACAAAAAAACAAATATGCTGAAGAAATAAAAAAATATGAAAATGGAGCATCAAGAAGTAGTAGGAGGAAAAGACGAGGTGCACCTAGTAATAATAATTATGAAGGTTATGAAAAAAAATTTTATAAGGAACTAGAAAATAGATATGGAAGCGTCAATGCTTTTTTAGAAAAATTAAGTAAGGAAGATGTATGCATAAAAGTTCAAGACACAGAAGGAGGAAAAATTAATTTTGCTGAAAAACATGATGATAATAATAATGATAAAGAAAAAGGAACATTTTATCATTCGCAATATTGTCAACCCTGTCCTCTATGTGGGGTCAAACGTGAAAGTGGTAAGGAATGGAAAGAGAAAAATGGTGGCAAGTGCACGCGTGGAAACCTTTATAAGCCTAAACCTGGCGCAGCACATACTGATATTACAATCCTTAAAAGTGGTGAAAAGCATGATGATATAAAACAAAAAATTGACGACTTTTGCGCTAAAACAAATGGTGATACAACAAATAGTGGTGGTCTTGATTCTAGAAATAGAGGTGGTGGTAATAGTAATTCTTCTTTGTATGATCCATGGAAATGTTATAATGATGTAGAGAAAGTTAAAAATGGAGATGTAGAGGATGATGACGAGGAAGATGTAGACGAGGTAAAAGGTGCAGGCGGATTATGTATATTGCAAAACACAAATAAAACGTCTGAAAAGGAACCTGAGCAATTCCAAAAGACATTCAATGATTTTTTTTACTACTGGGTGGTACATATGTTAAAAGATTCTATATATTGGAGAACAAAAAAACTTGATAAGTGTATAAATAACACTAATGGTAAGACAATGAAATGTAGAAAAGGATGTAAAAATTTATGTGAATGTTTTAAAAAATGGATTGATAAAAAAGAAAAAGAATGGGACGCAATAAAAAAACATTTTGACACGCAAGAAGATATTAAAAAGGTAACAAAAATGGATCCTATCGTAACTCTTGAATATGTTTTGGAATTAGAATTTGCGAATCAAAATACTGAAGAAGATACCCAAAATAATGTGAGTGCAGAGGAGGCAAAGGAAATAAGACACCTTCGCGATATCATTAAAAAAAAAAATGAAGAAGAAGCAGATGGTGGCAGTGGTATCGGTGTTGGCCCCGACGGTAAAAAGAAAACTTTAATGGATAAATTGATCGACTACGAAAAAGGAGAGGCCAATAAATGTACAGGCATCCACAATGATAATGAATGCCCCAAACCACAAGATACCCCTGGAGCCCGCTCCGAAACCCACAACGAACTACAACCACAACCACGACCTGCTGGTAGTGACGCCTCCTCAGATGAAGAAGACGAAGACGAAGACCTCGACGTCGAGGAGGACACGGAGGCGGTGGAAAAGACGGAGGAAGTCCAGGAGGAGGTGAAGGAGCCGGAGCCGGCAAAGGACACCACAGAGACACAACCGGCAGAGGGACCACAGGGACCATCGGCAACACCCGGGGTGAAGCCATGTAAAATAGTTGAAGAACTATTTACTAATGGCGACACTACTCTCAAAGATGCCTGTCCAACCAAGTATGAAAAGGGCCGCGAAAAATTCCCCAATTGGAAATGTATACCAAGTGGTGTTACAACCACAAGTGGTAGTGGTGCCACCACCGGTGGTAGTATTTGTATCCCACCCAGGAGGCGGAAACTATACATACACAAAGTGGAAAACGATGGCATCAATGACGATGCGTCATTACGTGATTGGTTTGTGAAAAGTGCCGCGGTTGAGACGTTTTTCTTATGGGATAGATACAAAATGGAGAAGAAGAAAGAGGACGAAGAAAAAAATGAACAAGATGTAACCTATACATCATCTGTCTTAGAAAATCTTCAAAAGGATTTAGAAAATGGTACTATCCCTGAAGAGTTTAAGCGTCAAATGTTTTATACTTTGGGGGATTATAGGGATATTTTAGTGGGGAACACAAATATTGTGGAGGCTGCAATAAGTCCTAGTGAGAAGGAGAAAATGAAACAAATACAACAAAAAATAAAAGACATTGTGGAAAAACCAAATGGTGGCACACCTCCTAGTGTCAAAGACCGTCAAACCTTGTGGGGCGACTTCGCGCAGTATATTTGGAATGGAATGATATATGCTCTAACATATAACACAGATAGTGGCGCAATAGGACAACCACCAAAACAGAATGAGGGTTTGAAAGAGAAACTTTGGGATGACACCAAGAAAAAACCCAAAAAAGACGAATACGAATACGATAAAGTGGAACTTAAAGAAGAGGTCAATGGTCCCAAAGGCGCCAGTGCCCAGGCCAAAGAGGAGCCAACCAAATTAAAAAATTTTGTGGTACGCCCCCAATATTTTAGATGGTTAGAAGAATGGGGTGAAGAGTTTTGTCGTAAACAAAAACACAAATTGGAAATAATTAGGGTGGAGTGTCGTGGGAAGGATGGTGATAAAAATTGTAGTGGGGATGGTTTGAACTGTAACGAAGAAGTTCCAGATAAGAAAGATATTTTTAAGCCTTTGAATTGTCACAGTTGTGCCAAATCTTGTAGATTTTATAAAAAATGGATAGAAAGAAAAAAATACGAATTTACTGAACAATATAATGCATATACTAAACAAAAAGACAAATGCGAAAAGGAAAGTAAGAGTGCTGAAGGTAAAAATCATGATAATGGATTTTGTGAAACACTAACAATGTACAATGACGCTGGAGACTTTTTAAATAGGTTAAAAAAAGGACCGTGTAAAACTAATGAAGAGAATGGAGAGGATGATATAGATTTTGATCAAAAAGATAAAACATTTGGATCTGCAAAAAATTGTAAATCATGTTCTCAATATACAGTTAAATGTAATGGAAATAGAGTTTGTAGTGGTACAAAAGTGAGGTGCCAAAATAATAAGATTTCTGCAGAAGAAATTGAAAAAATGAACAATCCTATTGATATAGATATACTTGTGAGTGATAAAAATACAAAGGAATTTAAAGGTGGTTTAGAGGAGGCGTGTAAAAATGCACATATTTTTAAAGGTATTAGAAAAGATGTGTGGAAATGTGGGACGGTATGTGGTGTAGATATATGTACTCTGGAAAAAAAAGATACGAATGGGAAAGAAGGTGATGAAAAACCTATCATAATGAAAGAATTGCTTAAACGATGGTTAGAATATTTTTTAGAAGATTATAATAAAATTAGAAAAAAATTAAAGCCATGTATGAATAGTAGTGAAGGATCCACATGTATAAGTGCATGTAAAAAAAATTGTGAATGTGTAGAAAAATGGGTGGAAAAGAAAAGAGGAGAATGGAACAATATAAGAAAACAGTACGTTGAGAATTATGAAGAAGAAAACAAAGATGGTAATAATTTAAACTCTTTTTTAGAGCAGGCCCCCTTTCACGATGAAGTTCAAAAAGCTATAAAACCTTGTACAAAATTCGATAATTTCGAGAGGTCAAGTCATTGTAATGGAGCTCCGAAGCCAGAAAAAAAAGAAGGTGACGCTAAAAAAAAGGATGGTGTTCTATGTTTGCTTGAAAATCTTAAAACAAAAGCAACATCTTGTCAAACCCAACACCAACCTAGTGGAAATGAAACCCACCAAACACAGTGTCAAAACCTCTCCCCCGTTGAAGATGATGAAGAGGACTTAACCCTTGAGGAAACAGAAGAAAATACAGAGGAGGCAAAAAAGAACATGATGCCGAAAATTTGTGAAAAAGTGGTGTCACAAGAACCAAAAGCACAGGATGAAGGCGGATGTACACCAGACGCTAAAGCAGAAGAAGAACAAAAAGAGGAGGAAAAAGATAAAGGAGATGAAGAAGAAGAAGTGCCGGCACAACCAGCACAACCAGCACAACCAGCACAACCGGCACCAAAACAAGATAAAGGACGAAGAAGACTACCGATAAAACCACCCCCCGACGATCCATGGGAACCCCTGAAAAATGCGATGTTATCTTCAACCATCATGTGGAGTGTTGGCATCAGTTTTGCGGCTATCAGTTACTTTTTTATAAA
>var7G8_05n01_Pf7G8-2_000119400_Pf7G8_050005500
ATGGGATCAGCAAATTCAACAGTTGGGACAAAAATTGTTAGTACAAATGAAAGTGAGAAAAGTGCCAGAAATGTTTTGGATGTTCTTGCACAAAATATAAGAATAGAGGCCGAAAAAAATGCACAAAAATATGAACGTTTTTTGAAAGGAGAATTACAGAAAGCAGAATTTCGTGGTGCTCATACAGAGACAGTTGGTGTCAAGAAATATAGTTATTCTACTCCATGTTATCTGGATCGTAAATGGAATACTAATTTATTGCATAACAAAGTGAAGGATAGAGATCCTTGCGATGGCAGAAATCAAAGACGTTTTGATGAAAATGAAGGTTTTGAATGTAGTAAAAGTAGAATAAAAGGTAATGAAAATAAGAATGATGTTGGATCCTGCGCGCCACCCAGAAGAAGACATATATGTGATAAAAACTTGGAAGCACTAAATGAAAGTAATACCAAAAATACTCATGATTTATTGGGAAATGTGCTAGTTACAGCAAAATACGAAGGTGAATCAATTGTTAATAATCATCCACATAAAGGAACTTCAGACGTTTGTACTGCTCTTGCACGAAGTTTTGCAGATATAGGTGATATTGTAAGGGGAACAGATATGTTTCTTGGTAATAATAAAGAAAAAGAAAAAATAGAAAAGAGTCTACAAAATATATTTCAGAATATAAAGCAAAATAATAATACCCTCGAAAACCTTACAGATAAACAGATTAGAGAATACTGGTGGGCACTTAATAGAAAAGACGTGTGGAAAGCATTAACATGTTCTGCACCATATGGTGCTAACTATTATCGAAAATATTCAAATAGAACTATGGATTTTACAAGTCAAGGACAATGTGGCCATAAAGAAACAGAGAGAGATCTTCCTACCAATTTAGATTACGTCCCTCAATTTTTAAGATGGTTAAATGAATGGGTAGAAGAATTTTGTCGAATAAAAAATATAAAAATAGGAAATATTAAGAAATCCTGTACTGGAGAAAGTAATAATAAACATTGTAGTCGTGAGGGTTACGATTGTAATAAAACAAATCTAAGACTTAATGAAATTTTTATGGATCTAGAATGTCCACGTTGTGCAGATGATTGTAAATCGTATGAAACATGGGTAGAAAATAAAAAAAAAGAATTTAATAAACAAAAAAAAAAATACGAAAAAGAAATGGATGACACAGAAAAACCTGATAATAAGGAAAATGGAATCTATAATAAAAAATTTTATGATGAACTAAAAAGTTCATATAAAACAGTTAATAGTTTTTTTGAATTATTGAATAAAGGACCAATATGTCAAAATATTGATAAAAAGATTCCAATGGACTATAATAATACTGAGAAAACATTTTCGCGTGCGGAGCATTGTAAATCATGTCCTATGTTAGGTATTACATGTAAAGGTGGACAATGCAATTCACTTAATGAAATCAAATGTCCAAATATACAAGCTATTCCTAATATAAAAACTTATAAAATTAAAAAACCTATTGATATTAATATGCTCGTGAATAATAATAAAAAAAAAGAGATTTCTGCTGATTTAAAGCGTTATTTTAATGATTGTGATCTTTTTAAAAAATTAGAAGAACAAAAATGGAACTGTGAATATAAATGTAACTTAGACGTATGTGAACTGCAAAATTTTCCTAATGGCATAGATGATGAAAAAGTTATGTTAATAGGAGTATTGATTAAGCGTTGGTTTGTGTATTTTTTAACCGATTATAGTAAAATAAAAGAAAATTTAAATCACTGTATAAATAAGGAAAAAAACGAGGTGGTATGCATAAAAGATTGTTATAAAAATTGTGAATGTGTAGAGAAATGGATAACAAAAAAAAGGGAAGAATGGCAAAATATAAAAGATGGTTACATAAAACAATATATAAGTAAAGATGAAGATGTTTCTTCTAAACTTAAAACTTTTTTGCAACAGGAACTGTTTACTAACTATGTTAAAAGTGCACTGGACAAGGATGAAAAGTTAGATAATATGAACGAATCTGATGGATGCAATATACCTAATAAATCCAATGGAAAATCATGTAAAAAAAAGGATGTTATAACTATTTTACTTAATAGACTTGAAGATAAAATAACAACTTGTAAAACTCAACATGACGAAAGTAGGAATAAAGATTCTTGTAATACATCACCTAAACCTCTTCCTCGTCGTCGTCATCATCATCGTCGTCCTCGACTTCGTCTTCCTCTTCGTCATCGTCGTCGTCGTCTTCGGAGCGACCAGCACTTTGTCGTGGGGGAGGAGGAGGTGAAGGAAACCGCGGTGGAGCTACCAGATGAAACAGAAGTCGTGGAAGAAACGGTCGCAGAGGTAACAGAAGTGGACGGGGGGTCACCAACAACACCCGAGGTGGAGCCGCCATGTGACATAGTTGAAGAACACTTTAAACGTAAGTACGATAAAAATGGTGGAATAGAGAGTTGTAATCCAAAAAATTATAATGGTTGGACTTGTCAAACAGATAAGTTTGAAAATGGTCATTCTGGAGCCTGTATGCCTCCTAGAAGACAAAAATTATGTGTAATTAATTTAGAACATCTTACAGGGAATACAACAGTGGACTTACGAGAAGCTTTTATTAAATGTGCAGCGGCAGAAACGTTTCTCTCATGGCAATATTATAAGAGTAAGAATGGTGGTTCAAAGCTCGAAAAAGAATTAGAAAGTGGAATAATCCCTGAAGATTTTAAACGTCAAATGTTCTATACGTTTGGAGATTTTAGAGATTTCTTATTTGGAACAGATATATCTAAAAACTCTGGTAATATAGGTAAAGTTAATGAAAATATAAACAGGGTCATTAACAATAACAAAGGCCTCGAGAAAGAAAACGATAAATCAAAACGTGAAACTTGGTGGAAAGCATATGGTCCTCATATATGGCATGGAATGTTATGTGCACTGACATACAAAGAAAATGGAGCAAAAGGCATAGACGCCAAAATAGAACAGAATAAGGATTTGAAAGGGGCACTTTTGGATGACAGTGGAAACAAACCCAAAAAACCCCAATACCAATACAACAGCGTCAAATTTAGTGATAATCGCAATGGCCCAGATCTAGAGACGTTCGCCAAACGACCCCAGTTTTTAAGATGGTTCACTGAATGGGGGGATGAATTTTGTCGGGAAAGGAAGAAGAAGGAAGACGAGGTGAAAAGTAAGTGTACGAGTGATTATGAGGGATGTGAAAAGTATAAAAATAAGAGTAATTGTGGTAAAGCGTGTAAAGAATATGAAGATTATATTACAGAAAAAAAAAAACAATATAATACTCAAAAAGAGAAATTTGATACTGACAAAAATAAAGGAAATGAAGAATATGAAAATTATACAGGTAAAGAATCCCATGAATATCTAAAAGATAAATGTATAAAATCATCATGTGATTGTATGGACAAAGTAAAAGAAATTCCTGATTACTGGGAAAAACCTCATAAAACCTACGACACTCTTTCACTTCAAAAAAAGTGTAGCTGCCCCCCACCTCCTTGCGAAATCGTGGATGACATCCTCGGCGACAAAAGTTCGAAGGGGTATGTTGAAGGGTGTAAAACAAAATATAAAACACCACGTAGCGAGTGGGAGTGTGGTAAAAGTAGTGGTGAGGGTGGTAAAGGTGGTAATGAGGACGGTGATGTTGTATGTATACCACCAAGGAGACAAAGATTATATTTAGGTAATTTAAAAACACTTGCTGAAGGAGCAACACAAGATGATTTGAGAACAGCTTTTATTGAAACTGCTGCTATTGAAACTTTTTTTTCTTGGCATGAATTTAAAAAAGAAAAAGAAAGAGAGTATAAAGAACAAAACGAAGAAACATATTTAATAGAACAAAAAAAAACAATGGACAAAGTTCTCCAAGAGAAATTAGAAAAAGGAGATATAGATGATGAGTTTAAACGTCAAATGTTCTACACTTTTGGAGATTATAGAGATATATTTTTCGGGAAGGATATAAGTAACAATATGGATACAATCAATCAGAATATAAGTGCTGTTTTCTCAGATAATGGTGGCAAAAATTCTGCTGGTAAGGACCGTGAAAAATGGTGGAAAAATTATGGTCCTGATATCTGGGAAGGGATGTTGTGTGCTCTAAGTTATGATACGGAAACAAAAAAAAAAAAGGAGAAAGTGCAAAGAGCTCTTATGGGCGACTCCAATAAGAACAAAAACACGTATGACGAGGTTACATTTAAAGGTGGTCTCGGTGCTGATAATACGAAATTGACCGAGTTTGTTACTAGACCACAATATTTTCGCTGGTTAGAAGAATGGGGAGAAGAATTTTGTCGAAAAAGAACATATAATTTAGAAAAAATTGAAAAAGATTGTCGTGCAAGTAATGGTCAAAATCATTGTGATGATGATGGTTTCGACTGCGACGAGATGGGTCCAAATGAGCGTAGAAATTTTGAAACTTTGAAATGTCCAAGTTGTGCGATTTCTTGTAAGTCTTATAAAAAGTGGATAAGCAGAAAAAAAGACGAATACGATAAACAAAAAGAAAAATATAAAAATAAAATTGAGAATGCTAAAAAAAATTCGAGTAAAATATATGATGAAAATTTTGTTAAAACACTTGATCAAAAATATAATTCTATTGATTCATTTTTAGAAAACTTAAAAGAGGGACCATGTTGCAGTAGTAATGTTGGAGACACTAACATAAATTTTAAAGATACACATGAAACATTTAAACATGCAGATTATTGTTCTCCATGTCCTGTAGTTGAGGTTAAATGTAAAAATGGTTATTGCAGTAACGATACACAACAGAAGTGCGAAGATAAAACGATTACTACAAAAGATATTAAAAATAACGAAGATTCTATTGAAAAAGGTGATATGCTCGTTAGTTATAACAGTACAAAGGAATTTTCAGATGAATTAAAAAATTGTTGTAAAGGTAAATCTATCTTTGAAGGTCTTAAGAAAGATGAATGGACATGTAAATATACATGTGGTTTAGATATATGTGAACTGATAAGTTCTGATGGGAAAAAAGGTGATAAAAAAAAAATATTAATTAGGGCATTGTTTAAACGATGGCTAGAAACTTTTTTAGAGGATTATAATAAAATTAAAGACAAAATTTCATATTGTACGAAAAATGGTGAAGGATCTAAATGTATAAAAGGTTGTAAAGATAAATGTGATTGTGTGCAAAAATGGATAGAGCAGAAAAAGGAAGAATGGAAAAAAATAAGAGAACGTTACTTCAAACGACATAATGCTAATGATTCAGATAATTCTTACTCGGTAAAAAATTTTTTAGAGCAGGGACCATTTTACAGTGATGTTCAAAAAGCTATTAAACCTTGTAAAGATTTAAATGAGTTCGAGGATTTAAGTGAATGTACTGTCACTGATATCTCAGAAAAGGGAGAGTCTAGAAAGAAGGATGTCGTAGAATGTTTGCTTGATAAACTTAAAAAACAAATAAATGAATGTAAAGAGAAACATAAAAGCAATGGAGAAGAATGTTCCCAATCACCCCCCAATGACACTACACCCACAAGTGAGGATATACCACCAGACTTCCCTCCCCCTTTTTGTAACGTCCCTCCTAATCCTTGTAGTGACCAAAATGGCACCAACATAGTGAGTGTCACACAAGTAGCGCAGGAGATGCAAAAAGAGGTGCACGAGAAGATGTTGAAGAGGAGTGTTAATGAAAGAAGTCCTAAAGGGAAGGGTAGTAAGGGTGATAGTAGTAAGAGTAGTTTGGAGGGTGATCTATCCTTAGCAAAATTTACTAATGGCACTAAACCAAGTGGCCTGAATAACGAAAAAATTTGTGACCTTGACCAAAACACACATACCAATGTACAAAAGAATAATCGTGCTTATCAATATGATGGACCATGTACAGGTAAAAATCCAGGAAGATTTAAAATAGGAACACAATGGTCATTTAAGGACAATGTTAAAAAAAAGACACACCCTGATGCATATATGCCACAAAGAAGAGAACATATGTGTACATCAAATTTAGAAAATTTGGACTTAAGTAAAGAAGGACTTAGTAATAGTAGTATTGCGAGCAATTCATTACTAGGTGATGTACTGCTCGCAGCAAAATATGAAGGACTAAACATAATGAACCTGTATTTACAAAATAATCGTAAAAATAGTTTAAATGACGAAAATGACAAGGCAACTGTATGTCGTGCGATGAAATATAGTTTTGCAGATATAGGTGATATTATACGAGGAAAAGATCTCTGGGATCTTCCGGATTTTAAAAAACTAGAAGAACATTTGGTAAAAATATTTGATAAAATTAAAGATAACCTTGATGATTCAATCAAAGGAAAATATACCGGAACCAAACATTTAGAATTACGAGCAGATTGGTGGGAAGCTAATAGAGACAAACTATGGGAAGCAATGCAATGTTCACTAAAAGATGTGAACACATCAGAAGGCGACTGCAAATACAAAAGCCGTGACCGTGTACCTGTGGACGATTACATCCCTCAACGATTAAGATGGATGACTGAATGGGCAGAATGGTATTGTAAGATGCAGAAGGAGGAGTATGCCACTTTACACAGTGCGTGTAGGGAGTGTAAAGGTGGAAAATGTAAGAATGGTGATAAGAACTGTACGAAGTGTGAAGAAGCTTGTACAGCATATGAAGTAAAAATAAAACCATGGAGAGATCAATGGGAAAAAATAAAAGAAAAATATGACAAATTATATCAAAAAGCATTAAATAGTGCTGTTACTGATGATTCCAAAGATGAGGAAGATGTCGTTTCTTTTTTGAAAAAATTACACAAACAAAATAAAGATAATAAAATATATGAAAGTGCTGCAGGATTTATACACCAAGAAGCACATATTAGTGATTGTCAAAAACAAACACGTTTTTGTAAAAATCCTAATGGTGAAACCCCATCTAGTGATGAGAAAGACAACGACGAAGAGTATGCCTTTAGTGAAAAACCATATGACCATGTTGAGGCGTGTGCTTGCAGGCCACCATCAACACCACCAAAAGAAAGTCTCGCTCGTTCTTTACCACCTGCCGGACCACAACAACCTGTTGAATCCGACACTGTTGACACCCACGTTGACGATTCCGACGAAGAAGACAGCCCACCTGCTGATGACGAAGATGGCGACGAAGACGATGAAGACGCCGAAGACCTAGAGGACGCCGACGAAGACGATGATGACGTCGGCTCCGCCACCGCCTCAGAAGACGACGAAGGCGAACAGGTGGACGGGGAGTCGGAGACGGAGGAGGCGGAAGGTGAAGGTGACGAAGACAACGCCGAAAACGACGACAACGAAGACGAGGAGGAGGAGGCGGAAGAAACGGTCGCAGAGGTAACAGAGGCGGTACCACCACAACCAGCAGCACCAGCACCAACAAAACCACAACCACTCCCAAGTGATAATACCAGCGATATATTAAAAACTACTATCCCGTTTGGTATTGCTTTGGCATTAGGATCTATCGCTTTCCTTTTCATGAA
>var7G8_05n05_Pf7G8-2_000152500_Pf7G8_050038400
ATGGGGTCGCAAGGTGGTGGTGGTAGTACACAGGATGCCAAACATGTATTGGATGAATTTGGGCAACAAGTGTACGAGCAAGTGAAAAATGGTGCTGATGGTACTGCTAAAAATTATATTGGTGAATTGAAAGGAGATTTGAACAAAGCAACAAATATTATCCCGGAATTAATTGGCAACATTGAAACATGCAACCTTGTACAGGAATATTATAAGCAAACTAATGGTGGTGGTGGTAAGGGTAAAAGGTATCCGTGTACAGAGTTAGGTGAAAAAGTAGAAGTAAACCGTTTTTCTGATACACTTGGTGGCCAATGCACTGATAGTAAAATGCGTAGTGGTGGTAAAGGAGCTTGCGCTCCATACCGACGTCTACATTTATGTCATCATAATTTGGAAAGTATCAGTGATTATGATAGTAATGCTAAACATAATTTATTGGTAGATGTGTGTATGGCAGCCAAATACGAAGGAAACTCAATAAAAACACCTTATCCAATACATCAACAAAAATATAAGGATACTGGTACTGCTTCCCAATTATGTACTGTATTAGCACGAAGTTTTGCCGATATAGGTGACATTGTCAGAGGAAGAGATCTTTTCCTTGGTAATACATATGAAAGTGCACAAAGAGATCAATTAGACAAGAAGTTGAAAGAGGTTTTTGGGAAAATACATGGTGGATTGTCGGAGGAAGCAAAAGGACACTACAAAGATCCCGACAAAAATTATTATCAATTAAGAGAAGATTGGTGGACGGCGAATAGGCACACCGTGTGGGAAGCCATCACATGTGAAGCAAAAACTGATGATAAATATTTTAGAAAAACATGTTGTTCAGGAGAATGGACTGATGACAAATGCCGGTGTAAGGACAAAAAGACCGGCAAAAATGACACCGACCAAGTCCCCACATATTTTGACTACGTGCCGCAGTATCTTCGCTGGTTCGAGGAATGGGCGGAAGATTTTTGCAGATTAAGGAAACGTAAATTAAAAGATGCTAAAAGCAAATGTCGTGGAGAAAATAATGACAAATATTGTGATCTTAATAGGCATGATTGCGAAAAAACAGCTAGCGGAAAACATGTTTTTGTTGAAGAGGATAATTGTATTGGATGTCACTTTTCGTGCTCTCATTTTGTAAAATGGATAGATAACCAAAAACTAGAATTTGAAAAACAAGTAAAAAAATACAAAAGCGAAATGCAAAAATATAAAAATGGAGGAGGTGGTAGTGGTAGTGGTAGGAAAAAACGAGCTGCAGGTAAAAGTAATTATGATGGGTATGAAAGTAAATTTTATAAAAAAATGAAAGAAAAAAATAACTATGAAACCGTTGAAAATTTTTTAGATTTATTAAATAAAGAAGATGTATGCACAAAAAAATTGAATGATCAGGATGAAGAAGAAGGAAAAATTGATTTCAAAACCGTTAAAAGTAGTAGTGCTGCTGATGGTGGTGATGGTAATAATAAAACATTTGATCATACAACATACTGCCAAGCATGTCCATGGTGTGGAGCGGAAAAGGATAATACTGGAAAATGGACACCTAAAGATGAAACCTGCGGAAAAGGTAAGGACTATACGAATTATGAAGATACCCAGATACCAATACTTACCGGTGATAAAACAAAAAGTGATATGGTACGAAAATATAAAAAGTTTTGTAATGGTAATGGTGGAAAAGGTGTAACTTCTGGTGCAACTGGTGAAAAAGGTAAAAACGGTGATAATATAACGGAAACATGGAAATGTTATTATTATAAAGAAAATGAAAATAATGTTGGCAAGAAGGACATTAATTTTTGTGTACTACAAGACGACAAAGTAGGGACATCAAAAGAAAAAAGTATGCACTATAATTCATTTTTTTGGAAGTGGGTTTATCATATGTTACACGATTCTTTAGATTGGAGAAACGAACTTGGGAGTTGTATAAATAATAACACTAATGACAACACATGTAGAAACAATAAGAAATGTAAAAATCCATGTGAATGTTTTGAAAAATGGGTTGATCAAAAAAAAGAAACCGAATGGGAGAAAATAAAAGACCATTTTAAAAAGCAAAAAGATATTGTAGAACAAACAGGATGTGATCCTGGCGTAACTCTTGCAGCTGTTTTGGACAAAGATTTACTTTTAAAAAGTATTGAAGATACACATGTGGATGCAAAGGACATAGAACGTATTGGGAAAATGTTGAAAGAAACAGGTGTTCTTGGTGGTGTTGCTGCTGGTGGTCCCGGTGTTGCTGGTTTTTTGCCGCTTCTTGGAGGTGATCTTGGTACCACTGGTTGTGGTGTTAAGGGTGCCAATGGACAGAATAGTATCATTGATAAATTACTACAACACGAATTAAACGATGCCACCAAATGCAAAAACTGCCAACCAACAAAAGTCAAAAATCCATGTTATGGCGACAAACAATACCCCGCGCTTGCGGAGAAGGTGGCGAAGGAAATGCAAGGAGATGCACATACGAAAATGTTAGATAGGAGTGGTAAAAATGGTGAGACTAAGAGTAGTTTGGAAGGAGATATAAAGAAAGCGGAATTTAAAAATGGTGGTGAGGGAAAAAACCTTAATGGAGATATTTGCAAGATTGACACAACGTATTCCAATGATAGTCGTAGCAATACTACAGATGGAGCATGTACAGGCAAAGATGGAAGTAACGGAGGTGTGCGCATGAAAATAGGAACAATATGGCAAACTGGGGAAGGCATAAAGATATCAGATCCTCACCTCTATTTACCTCCAAGAAGAGAACATATGTGTACCTCAAATTTAGAAAAATTAAGTGTTGGCAGCAGCGGACTTAAAGGTGATAAAGCTATCCACTCATTATTAGGACACGTGTTATTGTCAGCAAATTACGAAGCACATAACATAAAAACCAAGTATAAACAAAATGAGGGCAAAAAAGAACTAAATGACCAAAATGACAAGAAAACTGTATGTAGAGCAATGAAATATAGTTTTGCAGATCTAGGAGATATAATTAAAGGAACAGATCTGTGGGATGCAAATGAAAACGAGAAAAGAACACAAGGTCATTTGAATGAAATTTTTCATAATATCTATAACAATAATTCTGACATCAAAGAAAAATATAAGAATATTGATGATGACAAACATACGAAATTAAGAAAAGACTGGTGGGAAGCTAATCGAGAAACAGTATGGGAAGCTATGAAATGCAAAACACCTCATGGAAATTTTCCATGTAGTGGTACTGATGTCCCACTTGAGGATTACATCCCACAACGATTAAGATGGATGGTTGAATGGGCCGAATGGTTCTGCAAAGATCAATCACGTTTGTATGAGGAGTTGTTGCAGAAGTGTGGTAAGTGTAAGGATAAGAAGGGAGGTAAAGGTTGTATGCAAAACACTCAAGAATGTAACGATTGCAAGCAAGCATGTGATAAATATAAAACGAAAATAAATACATGGAAACAACAATGGAAACAAATGGAACTAGAATACACACCATTATACTGGCAAGCAGAAAATGGTTCTTATGGTATGGCTTTTCCTGGTGCCGACTATCAACAAATGTTAGATTTCTTCAAAGAATTACAAAAAACAATTAGAAGTAGTTCTTCCAAACGTCCAAAACGCTCAACCCCCACCGACCCCATTTTCACCTCTCCCTACTTCACCGCCGAAGGTTACATACAGCAGGAGGCACGTACAGGTCAATGCCTGGTACAAAATGAATTTTGTGAATACAAAAATGGCCTAACCTCACGTAGTAGTGATGCCAAAGAAAACAAGAATTATGCCTTTAAAAATCCACCTCATGGGTACGATTTGGCTTGTACATGTAACACTAGTAACACTGGAAGCCGCGCCCGCTCCGAGGAACCACCCGGCACCCCACCACCTTCCGTCCCCACTGATGACGACAACTACGCCTCCTCAGAAGACGAAGACGAAGAAGAAGAAGAGGAGGACCATGACGGCACCCACAGTGACCAGGAGGAGGCGGCGTCGGATGAGACAGAGGGCGCGGTGGAAAAGACGGTGAACGGGGATGGGCAGGGGGAGGATAAAACACAAGATGAGGGGGAAGGAACGACAACAAAAGATGAGGTGACACCACCGGAAAAAAAAGACAAAGTAAATCCATGTCAAATTGTGGACAAACTATTTAAAAACCCAGAAGATTTTACAGACGCTTGTACCCTCAAATATGTTACTGGTAAAAACTACGGCTGGAAATGTATAAGTGGTGACAAAACAGCCACAATTAGTGAGGGTAGTGGTGGTAGTGAACGTTCTGGTCGTAAACGACGTGAAGCCGATAGTGGTAAACCCACTAGTGATAAGGGTTCCATTTGTGTTCCACCCAGGAGGCGAAAACTATACCTTGGTGGTTTCGACAAGTTCATAAGTGGTCAAACCACTCCGGCGACCTCGTCGCAGTCACCAAATGGTGACCCGCTCCTCGCCGCCTTCGTGGAATCGGCCGCTGTTGAGACGTTTTTTGCTTGGCATAAGTATAAAGAAGAGAAAAAACCACAAGGCGGTGGATTACCAGGAGTTGGTGTGGCACCAGGAGTTGGTGTTGGAAACGGCGGCGACGGTGAAGAGGAGGAACAGCCCCCCCAAAACCAATTAGCTAGTGGTACAATCCCCACCGATTTTTTGAGACAAATGTTTTATACTTTAGGAGATTATAGAGATATATGTGTGGGGAACACACCTAGTGGTATAGATACAGTGAGTGCTAGTGGTGACAACCCAACTAACAAAGTCACTATGAAACAAATATCGAGTAAAATAGAAGAAATTCTCAAAAATGGTGACAACAACAAACCTAGTGGTGTCCAAAATAGTGTCAATGACCCCCTCCAAAATGGTGACACATCCCCCCAAAATAGTGATAAACGTACCAACTGGTGGAACAACAACGCGAAACATATATGGAAAGGTATGGTATGTGCATTAACATACGAAGAAAATGGTAGTGGTGGAGAAGGCAAAACAATAGAACAGGTTAAAACTGCGAAAGGCGACGACCTTTTCCAACAACTCAAAACCCAATACGGCGACTACGAAAATGTTAAACTCGAAAATAGTGAAACGAAAGCCAAAAGCAACGACGACCCCATCAACAACCCCAAATTAAAAGATTTCGTGGAAATACCTACATATTTTCGTTACCTGCACGAATGGGGTCAAAATTTTTGTAAAGAGAGGAAGAAGCGGTTGGCACAAATTAAAGAGGATTGCATGGATGATAATAAACAAAAGTATAGTGGGGATGGGGAAGAATGTGAAAAGATTCTCGTTGAGGAAGCTAATACTTTTAAGGATTTAGAATATCGGACTTGTGCCAAACCTTGTAGATGGTACAGAAAATGGATAGAAAAAAAAAAAACAGAATATGATAAACAAGAAAAAATATATGGTCAACAAAAAACGGATGCTAAAAGTGATAATGGTAACAAATATGATTCAAATTTTGTTGGAAAGCTTGATAAAGATTATGCGTCTATTGAATCATTTCTGGGAAAGTTAAAAAACGGACCATGTAAAAATAATAATGGAAATGAAAAAAAAGGACAGGATAAAAAATTTTTTGAGGATACAGAGAAAACATTTGGACATGAAAAATATTGTGGTACATGTTCTAAATTTAGAATCAAATGTGATAATGATAAATGCACCAGTGGTGATACAAACGTGACGTGCAATGGAAAAACGGATATTTCTGCAAATGATATTGGAAATGGAGGGAATTCTATTGGAAATATAGATATGGTTGTTAGTGATAAGGATGCAAATGGATTTAATGGTTTAGAGGCTTGTAAAACTTCAGGTATCTTTAAAGGTATTAGAAAAGATGAATGGAAATGTCGTAATGTATGTGGTTATGTTGTATGTAAACCGAAAACTTCTGATGGGAAAGAAAATAAAGAACAAATTATAATAATTACTGCATTGCTTAAACGTTGGGTAGAATATTTTTTAGAAGATTATAAGAAAATTAAACATAAAATTTCACATTGTAAGGAAAACGATGAAAAAAACATATGTAAAAAAGATTGTCAAAATAAATGTAAATGTGTGAAAGCTTGGATAACTAAGAAAAGCGCAGAATGGGAAAATATAAAAACACGTTTCATTGAGCAATATAAAATTGAAAATGATGAATATTATTATGTTAGAAGTTTTTTGGAGACCTTCTTAGTTCAAATTGGTGCTGCAAACGCTAACAATGATGGTAAAAAGTTAATAAAATTAAGTAAGTTCGGTAATTCTTGTGGATGTAGTGCCAGTGCGCATAAACAAAAAGATAGTAAACAGGATGCTATAGATTGTATGCTTAAAAAGCTTGAAGATAAAATTGGCGAGTGCGAAAAGAAACATGGCGAAAAAAGTGTCCAAACATGTTCCCCCTCCGAGACACCAGAAAACAACCTCCCTTTACCTGACGATGAGGAAGACTTACTCCTTGAAGAAACAGAAAACCAAGTGAAAGCACCGAACATTTGTCCGCCAACACCAGCAGAAACAGTGGATGAAGGCGGTTGTAAACCGGCACCAACAAGACCGAAAAAACCGGCACCTCTGCTTCCACGTCCGAAGACACATTTAACGGAATATTGGTCGGATAGTTGGAGAACATCTACAACACCTAGGATTTTAGGGAAATGGAAGGGAAGAAAAATAATAACTACGTGTGAAATAGTAGGGGAAATAATTAACAAATCAAAAGGAGGAACGAAGTCAATAGATGGTTGTCATCCAAAAAATTATGATAAGAAATATGCTGGATGGGAATGTGACAAAAGTTCAAATTTAGTAAAGGAAAATGGTATATGTATGTCTCCAAGAAGACAAAAATTATGCGTACATTATTTAAAACAATCAATGACAAATTCAGATGGATTGAAAAAAGCTTTTGTAAAATGTGCTGCAGCAGAAACTTTTCTGTTATGGCAATATTATAAAAGTAAGAATGGTAATGCAAATAACCTCGACAATACATTAAAAGGTGGAAACATTCCTGAAGAATTCAAACGTCAAATGTTCTATACGTTTGCAGATTACAGAGATTTGTGTTTGGATACAGATCTATCTTCAAAAACAGATATGCGTAGTGCTGTAAGTATAGCAAAATATAATATATATGAAGTTCTTAATAAAAGTTACCAAACTAGTATAGATCAGCGTAAAATTTGGTGGGAAAAAAATGGTCCATCTATATGGGAAGGAATGTTATGTGCGCTAGAAAAAACTCTGGATGACAAAAAGAAACTTAACTATAAGTACAAGTATGAGAGTGTCACATTTGGTGATAGCAGTGGCCCAAATCTACAAACTTTTTCTTCTAGACCTCAATTTTTAAGATGGTTTACTGAATGGGGAGAAGATTTCTGCAAAGAACAGAAAAAGGAGTTGGATATACTGCTCAAAGCGTGTAAATATTGTACTGTCAGCGAAGGTGGTATCAGTGAGGGTACTAAAACATGTAATGATAAGGAGAATTGTGACGCGTGCAAACAAGCTTGCGATGTATATAAAAATTTTATTCAAACATGGAAAAGGCATTATGAAAAACAAAAAACAAGATATAATGAAGTTAAAGGAACATCTCCATATAACAATGATAATGATGTGACCGAAAGCACAGAAGCCTATGAATATTTAGATACACAATTAAAAAATATGATGTGTACAAATGAAAGTACTTATAAAAATTGTGATTATACATGTATGAAAAACGTGTCGACACAAAAGAACAGTGAAAAAATACCTCAATCGTTGGATGATACACCTAATGAATATAAAGATAGGTGCAATTGTGTTAGAGATGAATGTAGTGGATTAAGTGTAACTGATAGCGGTTTTCCTGATGTTAGTGCTTTTGCTGGAGGAATACCTTCAGGAAGATGTAAAGCATTCGAAAGTCCCCCTAAGAAAAACGAGCCCCCACAATATGATCCTACAAATGATATATTGAAAAGTACTATCCCTGTTATAATTGTTTTGGCTTTGGGTTCGATAGCTTTTCTTTTCATAAA
>var7G8_04n05_Pf7G8-2_000105800_Pf7G8_040017600
ATGAATGACCATCATAAATTAATAACAGACGCATCAAAACAATGTATATGTGTGCATTTACAACATAATGTAGTCGGGAAGCATACAAAAATGGCGCCAGGAGATCCTCAGGGAGGAGGTAGTGGGGGTGCTCATGGTAGTGGTGATGCGGAGAAGTATAAAAATGCCACAAATGTAAAGGATCTTTTGGACATGATTGGAGCAGATGTATACAATGAAGTGAAAAGTGAAGCTAACCAATATAAAGAGGCGTTGACAGGACAGTTGTCACTAGCATCAATTTGGAAGGAATCAGCGAGCACCACAGAGCCGTGCAAACTTATAAATGATGAAGGTCAGAAACTTATTCATGCTCGCGGTGATCCGTGCGGAAATACAACAGGAAAAGACGAAGTACCACGTTTTTCTAAAGAACGTGTCGCTGAATATGATGAGAAAAAAATAAGAGGTAATAAAGGTAAAGGAGGTAATAATGAAGGAGAGTGCGCTCCATATAGACGATTATCTCTATGTAACAAAAATATGGAAAAAAAGGGAACAACGAAAATCACGGATAAAAATGATTTGCTGGCAGATGTGTGTATGGCAGCAAACTTTGAAGGGGAATCAATAAAAACACATTATAAACAATATGAAGTACAGTACCCAGGTTCTGGTCATACAACATGTACTATGCTGGCACGAAGTTTTGCAGATATAGGTGATATTATACGAGGAAAAGATCTGTATGGCAGAAATAACAGAAAAAGAAAACAATTAGAAGAGAATTTACAAAAATATTTCGAAAATATATATTATGGATTGTCGAACGAGACGAATGCGAAGGAGCTACAAGAACGCTACAAAGATGATACTCCAGATTTTTTTAAATTAAGAGAAGATTGGTGGTCACTTAATAGAGAAACAGTATGGAAAGCCATGACATGCAGCGCGGACAGGGGTAATGCATATTTTCGAGCAACGTGCGGTGATGAAAAAAAAGCAACTCTGGCTGATGTTCAATGCCGGTGTACCAAGCCAAATGCCGACCAGGTCCCCACTAGTTTCGACTACGTGCCACAGTTTCTTCGTTGGTTCGAGGAATGGGCAGAAGATTTTTGTCGTAAACGAAAATATAAATTAAAAGACGCTATAAAAAAATGCCGTGAGGGAGAAGATCAAAGTGGTGATGATCGATATTGTAGTGGTAATGGATATGATTGTAAAGGAACTTTTAGAGCAAAAAACAAGTATCGTTGGGATTACAAATGTGCTGGATGTTTCCTTTCGTGCTCTGATTTTAGAAAATGGATAGATAACCAAAGAAAAGAATTTGACAAACAAAAAAACAAATATGATAAAGAAATAGAAAAAGCAAACGGAACATCAAACGGAACAACAATAAGAACTCAATATGGAACAATTAATAATTTGTATGTAGGTGATTTTTATAGTAAACTGCAACAATCATATGGAAGCGTAAATCAATTTTTACAAAAATTAAATGATGAAACTACATGCAAAGAACACCCTGAAGTGGAAGTAAAAGGGGTAAAAGCAGATCATGTTGATTTTACTAAACAGGCTTATACAACATTTTCTCGTACAGAAATTTGTGAACCTTGTCCATGGTGCGGGGTCAAAAAACAGAATGAAACATGGGAAAGAATAAACGATCATAGTGCTTGTGAAAAAGAAGAACTTTATACACCTAAGAAAAATGCAACATCTACAAAAATTAATGTTCTTACAAGTGGTGAAGGACATGAAGATATTGCAAAAAGATTAAAAGAATTTTGCACTAAAACACAAAATGGTGGTGATGGTGGTGGTGGTGGTGGTGTTGTTGGTAATAGCGAAAAGAAGGAACTAATTGAAAAATGGCAATGTTATGAATTTAAAGATCTGCAGAAAGATGGTCAGGATGTTGGGAAGGACGACAAATTAAAAGGTGCAGGTGGATTATGTATATTGGAAAAGACGAACAGCGAAGAAAATGGGAAAAAGCAAAAGACATTCAATAATTTTTTTAATTTTTGGGTGGCACATGTGTTGAAAGATTCTATAGAATGGAGAGAAAAACTTGGTAAATGTTTAGAAAATGGTACGAAAACATGTAAAAACAAACAATGTAGAAAAAACTGTGAATGTTATGAAAGTTGGATTCAACAAAAAGAAGATGAATGGAAATTAATTGAACAACACTATGAAAAAGAAGATTTTCACGATTGGGATCCTTATTGGGCTCTTGAATACAATTTGCAAGACGATTATTTTCCAAGTATTCAAAAGGCTTATCCAAGAGTAAAATTCGTAGAAGAAATTGAACAAATAATTGATGAAAATAAAGCAAATATATCAAATTGTACAAAAGATAATAATTCGATAACCAAGTTATTAAAGAAAGAAGAAGTAATTGCCACCAATTGCCTACAAAAATGCCAAGAAACGCAAAAACCACCCGCCGGAGGTGATGCTGGCGGTCGCTCTTTAACACCTGCTGGTGGCGCCACTGATAGTGGCGGCGGTCACTCCTCAGAAGACGTCGAAGATGAGGAAGACGACGACGACGACGATGACGAAGATGGCGACGAAAACGAAGAAGATGAGGACAAGGACGAAGTCGCGGTGGAGGGGGAGGACACGGACGGGGAGTCGGGACCAAAAGTGGTGGAACCGGAGGTAACAAAAGTCGACGGGGTGAAGCCAGCTTGTGACATAGTGGCTGAACTATTTGAAAAACCGAAAGATTTTAAAGAAGTCGCATGTAAACAAAAATATGGTCTACCACAAAGATATTGGGGATGGAAGTGCATACCAAGTGGTGACAACAGTACCACACGTGAGGGTAGTGAAAGTGCCGGCCGTTCCAGACGTGACACCGGTAGTAGTGGTAAACCCACTAGTGATAAGGGTTCCATTTGTGTGCCACCCAGGAGACGACGATTATATGTAAAAAAATTACACAATTGGGCTACCGCGCTCCCACAAGGTGAGGGCGCCGCGTCGACAGAGACGCCACAAGTGGCTCTCCTCCGCGACGCCTTCATCCAATCTGCTGCAATAGAAACTTTTTTTTTATGGGATAGATATAAGAAAATAAAAGAGAAAGAGAGACAAGAAAAGGAAAAACGAGAACGAGAGGAACGTGCATTATTACTACCATTCGCCTCACAAGCAAGTGGAATACAAGTACTAGATCAAAACCGTGTAGCACCACAATTACCACCATCACTACCAGCATCACTCGGTCAAGCACAACCAACACCATTAACACAACAACCCGTTGCAAGCAGTGATGGAGACCCCCCAACATCGTTACAAAAAGGTCATATACCCCCCGATTTTTTGAGACAAATGTTTTATACTTTAGCAGATTATAGGGATATTTTGGTACGAGGTGGTGGTAACAACACAAATATCAGTGGTAGTAGCGACAAGGACAGACCTAGTAGTAATAACAACAATATTGTGCTTCTTGCAAGTGAAAACAGAGGGGAAATGGAGAAAATACAAGAACAGTTAAAGGTGTTTTTTTCAAATAGTGGTAACCAATCTTCTACTGGTGGTAGAAACCCCCTCCAAAATGGTGACACATCCCCCCAAAATAGTGATAAACGTCAAACCTTGTGGCAAAACATCGCGAAGGATATCTGGAATGCTATGGTATGTGCACTAACATACAAAGACAACACGAATGGTGGACCACCAACACAGGATGAAGAAGTGAAAAAGGCACTTTTGGATAACGACGGCAAACCCCAAAACAGCGACTATACGTACGATAAAGTGGAACTTAAAGATAACGATGAAAATGGTGGCCCCAGCCCCAAACCCCAAAGCACCTCAACCAGTGGTGATAACACCCCCCTCACCCAATTTGTGGAAAGACCCCCTTATTTCCGATACCTTGAAGAATGGGGAGAAACATTTTGTCGACAAAGGACACGTATGTTGAAAAACGTGAAAAAAGCATGCAGAGAAAAGCATGATGGTGGTGACACATTTTGTAGTGGGGATGGACATGATTGTACTGATGTCGAACGTAGATATAATAATATGTTTGCAGATATAAATTGTCGTGATTGTTATGAACAATGTAGAAAATATAGAAAATGGATAGATATGAAATTCGAAGAATTTCAAAAACAAAAGGATAAATATAAAGGGGAACTTGATAAATTAACAAAAGATAAATCTGGTGGGGGTGATAATAATTGTTGTAAAGAAATAAAAAATCATTCGTCTGCTGCAGATTTTTTGAAATCATTGAGACATTGCAAAGATGATGAAGTTCATGAGGAAAAAGGTGATGAGTATCAAAAAAATAAAATAGATTTTAAGAATATTACTCAGACATTTTCTCCTTCAACGTATTGTAAAGTATGTCCTTTGTATGGAGTTAATTGTAATGCTAATAAACGTGGTAAAAGTGGTACAAATGGATGTACAACGAACACTGAACCTACAAATCAAAAAAGTGCCGAAGGAGTTGCAACTCCTATCACTATACTGATAAATGATGGTGCGACTGATGGTTCGACTGATGTTACTGACAAACAATTAGAGGAAAAGTGTAAAGAATACGGACTATATAAAGATTTAAGGAAACAAGAATGGAATTGTGAACATAATAATAATATTTATAAGTGTGAACTCCAAAAACCCCTGAATTCTGAATATTATGATGACAAAATTCCGTTTAATATATTGTTTCAGCGTTGGCTAATTGATTTCATACAATATTATAACAAATCAAAAGAAAGAATTACACGATGTACAAATAATGTAACTTCGTGCAAAGAAGGATGTAACAATAAATGTAACTGTGTCAAAAAATGGTTAGAAAAAAAGGAACAAGAATGGAACATAATAAAAAAATATTATAAGGAACGTTTACAATCTGATGATGAGCGTATTGCTTCTAGGATTAAAAGTTTCTTTGAACAGGGAACGTTTCCTAGTGATGTCACTAAAGCCAAAAAAGTGGTTAAATGTAAAGACGAACAAGATAAATTATGGGGATGTACTGGTGAGACTGAATGTAAAAATGAACAGGAAGAAAAAGAACATGCAGATTTTATAACAAATTTAATTTCTAAACTTAAAGAAAAAATTAGTGAGTGTACATCCCAACCTAGTGACAAAACCCAAGCAAATTGTGGTGAATACACCCCCCCTGATGATGAGGACTTACTCCTTGAAGAAGAATACCCCGAAAATACATTGGAACAACCGAAATTTTGTCCGACTCCAACACAACCACCTGAAGAGAAAGGAGGAGAAACTTGTGGCAATAAAGAAGAGAAAAAAGATGAAAAAAAAGAGGAATCAGAAGAAGATGGTGTACCAGCAGCAGAAACCCCAGACACCGGACCCCCGGCACCAAAACAACCACAACGACCACGTAGGCCACGACGAACCCTCGAACTCTTGGATAATCCCCCCCTTAAAACCGCCCTGGTGACCTCCACCCTCGCCTGGAGCGTTGGCATTGCGTTTACAGCGTTAAGTTATTGGTTATTGA
>var7G8_04n03_Pf7G8-2_000105900_Pf7G8_040017900
ATGGCGCCAGGAGATCCTCAGGGAGGAGGTAGTGGGGGTGCTCATGGTAGTGGTGATGCGGAGAAGTATAAAAATGCCACAAATGTAAAGGATCTTTTGGACATGATTGGAGCAGATGTATACAATGAAGTGAAAAGTGAAGCTAACCAATATAAAGAGGCGTTGACAGGACAGTTGTCACTAGCATCAATTTGGAAGGAATCAGCGAGCACCACAGAGCCGTGCAAACTTATAAATGATGAAGGTCAGAAACTTATTCATGCTCGCGGTGATCCGTGCGGAAATACAACAGGAAAAGACGAAGTACCACGTTTTTCTAAAGAACGTGTCGCTGAATATGATGAGAAAAAAATAAGAGGTAATAAAGGTAAAGGAGGTAATAATGAAGGAGAGTGCGCTCCATATAGACGATTATCTCTATGTAACAAAAATATGGAAAAAAAGGGAACAACGAAAATCACGGATAAAAATGATTTGCTGGCAGATGTGTGTATGGCAGCAAACTTTGAAGGGGAATCAATAAAAACACATTATAAACAATATGAAGTACAGTACCCAGGTTCTGGTCATACAACATGTACTATGCTGGCACGAAGTTTTGCAGATATAGGTGATATTATACGAGGAAAAGATCTGTATGGCAGAAATAACAGAAAAAGAAAACAATTAGAAGAGAATTTACAAAAATATTTCGAAAATATATATTATGGATTGTCGAACGAGACGAATGCGAAGGAGCTACAAGAACGCTACAAAGATGATACTCCAGATTTTTTTAAATTAAGAGAAGATTGGTGGTCACTTAATAGAGAAACAGTATGGAAAGCCATGACATGCAGCGCGGACAGGGGTAATGCATATTTTCGAGCAACGTGCGGTGATGAAAAAAAAGCAACTCTGGCTGATGTTCAATGCCGGTGTACCAAGCCAAATGCCGACCAGGTCCCCACTAGTTTCGACTACGTGCCACAGTTTCTTCGTTGGTTCGAGGAATGGGCAGAAGATTTTTGTAGGAAAAAGAATAAAAAAATAAAAGATGTCCAAAAACAATGTCGTGGAGAAAATGGTAAAGATAAATATTGTAGCCGTAATGGATTTGATTGTGAAAAAACTAAACGAGCGATTGGTAAGTTACGTTATGGTAATCAATGTACTAAATGTTTTTTTGCATGTTATCCGTATGTTGATTGGATAGAAAACCAACGAAAACAATTTGACAAACAAGTAAAAAAATATACAAATGAAATATCAGGTGGTGGTGCTGGTGGTAGTAGAAAAAAACGGAATATACGTGATGGTAGTAATGATAATGGGTATGAAAAAATTTTTTATGAAAAACTACAAAGTAATGGATATGGAAGCGTTGATGCTTTTTTGGAAAAATTAAGTAAAGAAAATGTATGCACAAAAATTACTGAAAAGGAAGAAGGAAAAATTAATTTTAAAGAAGTTAATAGTGGTAGTACTAATGGTGATGGTAGTGGTGATAGTGGTACCAATGATATTAATAATGGAACCTTTTATCGATCGGAATATTGCCAACCATGCCCTATTTGTGGGGTGAAGAAGAAAAGGAATGGTGGTAGTGGATGGGAAGAGAAAAATAATGGCAACTGCACCCGTGGAAACCTATATAAGCCTATAGATGGCGCAACACCTACTGATAATACAATCCTTAAAAGTGGTGAAGGAGAAACAGAAATAAAAGAAAAATTAGAGCAGTTTTGCAATCAAGCAAATGGTGATACAACAAATAATGGTGGTAATGGTACTGGTGGTGTTGCAAATGGTAATGGTGGTAGTGGTAGTAAGGAACTGTATCAAGAATGGAAATGTTATAAAGGTAAAGATGTACAGAAAGTTGTACAGGATGATGACGAAGACTATGACGACGATTATCACAAAGAGGTAGAAAATGCAGGCGGATTATGTATATTAAAAAACAACATAAATAAAAAAGAAAAACCTGAACGCAGTTCTCAGATGGAACCTGAGCAATTCCAAAAGACGTTCAATGATTTTTTTTACTATTGGGTGGTACATATGTTAAAAGATTCTATATATTGGAGAACAAAAAAACTTGAGAGATGTTTAGAAAATGGTACGAAAACAAGATGTAATAAAAAAAATAAATGTAAGGATGATTGTGATTGTTTCCAAAGATGGGTTGAAAAAAAAAAAACCGAATGGGAAAATATAAAAAAACATTTTAACACGCAAGAAAATCTTCCATGGGATCCTGTCTCAATTCTTGAACAAGTTTTGGACAAAGAGGTACTTTTGACAAGTCTTCAAGAGGGTTATGGGAATGAAAAGGACATAGAACACATTAAGCAACTGTTGGAAGAGGATGAAAAGGAAGAAAATCAAGGAACAGCTAGTACCGATAGTCAAAAGAAGAATACAATTGATAAATTACTACAACACGAAGCACAGGAAGCCGAAAAATGCAAACAAAAACAGGATAACTGTAACAAACAATCACCACCAACAGATGGAGGTAGCCCCGATCGTTCCAAAACACCAGCAGCAACCACTACATCTACCAACCCTACTGAGGAGGAAGACCACGAAAACACCTCTGACGAAGAGGACCCCTCCGATTCTGAAGAAGACCACGTCAACACGGAGAACAACGATCAGGTGGAGGTGATGGAAGAGACAGTAGCAGAAGTAACAGACATACAAAAGGCGGGTCAAACACCAGCAGCACCAACAGTAACAGTAGACGTCTGCGCCACAGTGGCCAAAGCACTCGGGGGCAATTTGAATGATGCCTGTCGCCAAAAATATGGCGGAAACAACTCACGTTTAGGTTGGAAGTGCATACCAACAGGAAACACAAGTAATGACAACAAGGGTGAGAGTAGTGGTAAGGGTGATGGTGCTGAAGCCAAAATTCGTACTGCACGTAGTACACCTGATAAAGCCACCACATCTAGTAGTAACACAGGTGCTATATGTATCCCGCCACGGAGACGTAAACTATATATCGATAAAATAAAGAAGTGGGCGGAGAAACAGACACAACCACAAGAAGCTGGTGCCCCACAGGTAGTTAGTGGCGAGGGTAAAGTTGGTACTGAGTCACAATCAAGTAGTAGTAGTAGTAGCTCGCCGCCGTCCAACTCACGCGACGTCGACGACTTGCTTACCGCCTTCGTGGAAAGTGCTGCAGTAGAGACGTTTTTTTTATGGGATAGATATAAAAAGGATAAAGAAAGAGAGTATATAGAAAAACAACGAAGAGGTGGATACATTGGATTTCTCGAAGAAAATCAACAAATAGAAGAGAATCCAAATAGTCCACTAAACGCATTAAATAAGGGAGAAATACATGATGAGTTTATGCGGCAGATGTTCTACACATTAGGGGATTATAGGGACATCCTATACAGTGGTGACAATGAAAATGGTAATAAGTACATGTTCGTTGACGACATAAAAGATATATCGGACAAAATTAAGAGTATTTTAAATAGTGATGTTGGCGAAAAAACCACAGCAAAACAGTGGTGGGAAAAAAACGGTGAACATATCTGGAATGGAATGATATGTGCTCTAACATACACACAGACAAGTTCTAGTGGAGGCGACAAAACCACAACTATTAACCAGGATAGTGGTCTGAAAGAGAAACTTTGGGACGAAAACACCAAAAAACCCAAAGAAAACATATATAACTACACAAATGCCAAATTTGTAGATAATGATAATACTAATGGGCCTCTCGCCCCCGACGCCCCCCAACACGGCCAAACTACCAAATTAACCGAGTTTATTTCTAGACCCCCATACTTTAGATACCTTGAGGAATGGGGAGAAACATTTTGTCATGAGAGAAGGAAGCGGTTGGAGAAGATAGAGGAGGAGTGTCGTGGAGAAAATGATAACAGAAATAGTAGTGGGGATGGGGAGGATTGTAAAACTATTTTTCGTCGGAAATATGATACTGTTCCCAGTTTTGAATATCCTGGTTGTGGAAGAGAATGTAGAAAATATAAAAAATGGATAGAAAGAAAGGGAAAAGAATTTGAGGAACAAAAACAAGAATATAGTAAACAAAAAACGGATGCTGAAGGTAATAATAATGGTAATGAATTTTATAAAAAACTAACAACAACATACAAAGAAGCTAAAAATTTTTTAGAAAATTTAGGACCATGTAAAAAGGATAAAGAGAATGTAAAGGATAAATTAGATTTTGATAAACCAAATGATACATTTAGACCTGCAACAAATTGTGATCCATGCTCTCAATTTAAAATAAATTGTAAAAATGGTAATTGTAGGAGTGGTGGTGGTACAAATGATAAGTGCGATGGAAAAACGCCTATTGTTGCAAAAGATATTGAAACAATCGGAAAATCTCCTGCAGAACTTATTATGCGTATCAGTGATAACGGTTCAAATGGATTTGAAGGAGATGGTTTACAGCAGGCTTGTGGAGGTGCCGGTATATTTAAAGGTATTAAAGAAAATAAATGGAAATGTCGTAATGTATGTGGTTATGTTGTATGTAAACCGGAAAACATTAATGGGGAAACAGTCAGTTGGGAAAAAGATAATGGTAAACACATTATACAAATTAGAGCATTGTTTAAACGTTGGGTAGAATATTTTTTTGAAGATTATAAGAAAATTACACATAAAATTTCACATTGTAAGGAAAATGATGAAAAAAACATATGTAAAAAAGACTGTAAAGATAAATGTACATGTGTAGATAAATGGATAAAGCTGAAACAGCAAGAATGGGAAAAAATAAAAGAACGTTTCAATGAGCAATATAAAAATGCTGATTCAGATAATTCTTTTCCAGTGAGAAGTATTTTGGAGAACTTGATACCTCAAATTGCTGTTACAGACGTTAAAAATGAGGTTATAAAAATAAGTAAGTTCGATAAATCTTGTGGATGTAGTGCCAGTGCGCACTCACCAAATGGTAAAGACGATGCTATAGAATGTATGATTAAAAAGCTTGAAGAAAAAGCAAAAGAGTGTAAAGAGAACCACACCCAACCTAGTGGCGAAAATCAAGCACCGTGTGAAGAATCCTCCTCTGAACCCGACGACGAACCCCTTGAAGAAATAGAAGAAAACCAAGTGGCGCAACCAGCAATTTGTCCGAAAGTGGATACAACAGAAGAAGAGGAAACAGATGACAAGTGTGAAGAAGCAACAGCAACACCGAAAGAACCTGCACCAACAACACCAAAAGATACAGAAGCAGATAGTGGTAAAGGCACAGAGGAACTTCCATCTCCGCCAGAGGAAAAAGCACCGTTACCAAAAGAAGAGAAAAAAAACCCAAAACGATCACGACGTCGAATCAAACACCCAAATCCGTGGGAACATCCCATTATCATACCTTCCCTTGCGACTTCTACATTAATGTGGACTGTTGGTATTGGTTTTGCTGCGTTCACTTATTTTTTTCTAAA
>var7G8_04n02_Pf7G8-2_000113600_Pf7G8_040025600
ATGGTGCCGCCAGGAGGTCGTCAGGGTGGGAGTGGTGAGGATGGTATTGATGATAAAGATGCCAAACATTTATTGGATAGCATAGGGGAAAAAGTGTACAAAGAAAAAGTGAAAAAGGATGATGCTAAAACATATAAAGAGGCGTTGAAAGGAAATTTGGCAAGCGCAACAAATCGTAGTGTGGAAACACTTGGCACCATTAAAACATGCTACCTTGTAAAAGAATATTATGATGGTGTTAATGGTGGTGGTGCTGCTCGCGGTGAAAGGTATCCGTGCAAAGAGTTAAATGGAAAAATGGGTGAAAACCGTTTTTCGGATACACTTGGTGGTCAGTGTACTAACGAAAAAATGCGTAGTGGTGGTATAGGAGCTTGCGCTCCATACCGACGTCTACATCTATGTCATCATAATTTGGAAACCATAAACAATACAACGTCGAAGACGTCTACTGACACATTGTTGGCAGAAGTGTGTATGGCAGCCAAATATGAAGGAGAATCTTTAACACGTTTTAATCCAAAATATCAAGAAATATATTCTGGTTCTACAATATGTACCGTATTGGCACGAAGTTTTGCAGATATAGGAGATATCGTACGCGGTAAAGATTTGTATCTCGGTAATGATAAAGAAAAAGATCAAAGAAAAAAATTAGAGAAGAATTTGAAAGAAATTTTCAAGAACATTAAGAAAGAGAATAAATCAACACTTGAATCACTTACAGATAAAGAAATTAGGGAATATTGGTGGGATGCGAATCGGCACACCGTGTGGGAAGCTATCACATGTCATGCAGGACAAGGTGCTCAATATTTTCGACACACATGTGGTAGTGGAAAAACTGGAACTCAGGCTAAAAAACAATGCCGCTGTGACGACAAGCCAAGTGGCGGAAAGCCCGGCTCAAATGCCGGCAAGGGAAGTGGCGACGGAGACGTAAATATTGTCCCCACATATTTCGACTACGTGCCGCAGTTTCTTCGCTGGTTCGAAGAATGGGCCGAAGATTTTTGTAGATTAAGGAAACATAAATTAGAAAATGCTATAACAAATTGTCGTACACCAAATGGTAAAGATAAATATTGTGATCTTAATAGGCATGACTGCGAACAAACCATTAGAGGAGATCATGATTTTTTTGAAGATGATGAATGTCATAAATGTTCTGTTGCATGTGCTGGTTTTGTAAAATGGATAGATAACCAAAAAGAAGAATTTCTAAAACAACGAAACAAATATGAAAATGAAATATTAGGTAAAAGTAGGAAGAAGCGGAATGCAACTACTAATAAGTATGAAGGATATGAAAAAAAATTTTATGGCATACTTAAAACTGACTATGTTGACGTTGATAAATTTTTAGAAAATTTTGGTAAGGAAAAAATATGCCAAAAACAACCGTACAATGATGAAAGTATAATTTCTATTAATTTCAAAAAAAATGAAAAAGATGACATATTTTCTCATACAACATATTGTCAAGCATGTCCATGGTGTGGAGTCAAAAAACAAAATGGAAAAGGGAAATGGAAAGCTAAAGATTATGGAGATTGTAAACCAGGTAATGACTATACGAATTATAAAGAAACCAAGATACCAATACTTACCGGTTATAAAGGACAGTTAGATATCCTAAAAAAATATAATAAATTTTGTAAAAATAATGGTGAAAAAGGTGCACCTGGTGCTACCCCTGCTACTGATGCTAGTGGTGATAATAGTGATAATGCTACCACTGGTTATTGTGGTGGTACTAATATTGATTCTTCTTTGTGTGAAAAATGGACATGTTATTATTATAAAAAAATTGGAAAGGATGGTGGCAAGAAGGACATTAATTTTTGTGTACAACAAAAGCAAGATACAGATAAAAAGAAAGAAATGAGTATGCACTATAATGCTTTTTTTTGGAAGTGGGTATATCATATGTTACATGATTCTTTAGATTGGAGAAAACAACTTGGGAGTTGTATAAATAATAACACTAATGACAACACATGTAGAAACAATAAGAAATGTAATAGCAAATGTGAATGTTTTGCAAAATGGGTTAAACAAAAACAACAAGAATGGGAGGATATAAAAAAACATTTTCTGAAGCAAGACGATATTGGACAACAAACAGGATGTAATCCTATCGTAACTCTTGAATTTCTTTTTATGAACGACGAACTTTTGAAAAATATTAAAGATACTCATGCGGATGCAAAGGAAGATGAAATAAAAAACATTGAGAAAATGTTGAAAGAAAAAGTTTTTGATGGTGGTGTTGTTGGTGGTGGTGGTGTTGGTGGTAGTGATAAGTGTACTAAAGGTGCCAACGGCAAACATAATACTAAAATTGATGAATTTCTCCAAGAGGAATTAAACGAAGCCAAAAAATGCGTAACAAATAATCCAGACAAATGCGAAGATACCCCTGGAGGCCGCTTCCTAGATCCAGACTCTGATGAAGACTTCTCCGAAGACGAAGAACCACCACCAGAAGAAGTCGAAAATCCATGTGCTAATCCTAGTGGTATTAAACACCCCGTACTTGCGACCAAAGTGGCGCACCAAATGCAACAAAAGGCACACCAGAAAATGATAGAAAATAGTGTTAAAAATAGTGAGATCGGTAAGGGTCATGGTAAGGGTGGTGGTAAAAATGTTAAGAGTAGTTTGGTAGGAAATATAAAAAACGCGACATTTAGGAATGGTCGTAATCCAAGTCAGTTGAAGGAGGACGTATGTGATATAACGGATCAACATACCAATGATAGTCGTGGTAATAACGGTGGACCATGTAAGAACAAAGGTAAAGGACTAGACATAGGAACTAAGTGGAATGATAGAACATCACAGAGTAGCACACCTAACGTCTACGTACGTCCACGACGTGAACATATATGTACCTCAAATTTAGAAAAAATAGATGATAATTTTGTCACACAAAATACTAAAGATCATGTTAATGACACGTTTTTGGTTGATGTGTTGTTAGCCGCAAAAGAAGAAGCGGACTACATAAAAAACAATTATAAGGACACAAATGACAAGGAAGGTATATGTCGTGCTATACGTTATAGTTTTGCAGATATAGGGGATATAATTCGAGGAAGAGATATGTGGGATCTGGACGATGGCTCAACAGAAATGGAAGGTCATTTAAAAAAAATATTTAATACAATTAGACAGAAACTTCCTACAGAAATTCAAGGAAAATATAAGAAAGATGAAGATCCATATAAACAATTGAGGGAAGACTGGTGGGAAGCTAATAGAAAACAAATATGGGACGCAATGACATGTCCAACAAAAAACGGAATCACTTGTGATGGCAGCCCATATGAAGATTACATCCCTCAAAGATTAAGATGGATGACTGAATGGGCTGAATGGTATTGTAAGGTACAGAAGAAAGAGTATGGGGAGTTGGTGAAGGGATGTAAGGAGTGTAAGGATAAGCGTGATAAAGAATGTACGAAAGAGACTCAGGAATGTGCGCTGTGCAAAGCAGCATGTGATAACTATACAAAAGTTGTTCGTGAATGGGAAGAACAATGGATCAATATGCTAGTACAATACCTAATGTTAGACTATGGAGCAAAAACTACTTCTCGTCATGGTACAGCTGCATATAGTGGTGATGTAGGTGAAAAAGACAAACCTGTGGTAGCTTTCTTACAAGAATTACAAAAACAAAATAGTGGCAAAACCACATATGATACGGCCGCCGGCTACATCCACCAGGAACTACCAAATGTGGGGTGTAACACGCAGACGCGATTTTGTGAAGAGAAACAGCCGGGTTATGCGTTTAAGGAACCGCCTGATGGGTATGGTGAGGCGTGTAAGTGTAAAGATAATATACCAAAACCAGCACAAAAGAAGGAGGAAAAAAAAGTAGATGATACGTGCAAAATAGCAGAGGATATACTTAAATCTGAGACCGAAAAAAAATTTGCAGACGCTTGTGCACTAAAATATGGAAAAATCTCATATCATGGATGGGATTGTATGACAAGTGCGTTCAAAAAAGGACAAGATGAAGGTGCCTGTATGCCTCCTAGAAGACGAAAATTATACCTAAAATATTTAAAAGAATTCAAACAAAAATCATCACAAACTGATTTACGAACAGCATTCATTCAATGTGCTGCTATAGAAACGTTTTTTGCTTGGTATAAATATAAAGAAGAGCAAAAAACACAAACACCACAAAAGGGATTACTAGGTGTATTATCCGGCGCCAAAGAATTATCATCGGACAACCCACAGGAAGAGTTAAAACGTGGTATAATCCCAGAGGAGTTTAAACGTCAAATGTTCTACACATATGCAGATTATAGAGATATATTTTTCGGGAAGGATATAGGTAGTGATATGAGTGAAGTGAATCAGAAAATAACTTCTGTTTTCTCAAATAGTTCCCAAAATACTGACCGACAACGTAAAGAATTTTGGGATAAAAACGGTCCAGCTATATGGGAAGGAATGATATGTGCTCTATCACATGCTTCTGGAAACAAAGAGAATGTGCAAAAAACCCTTATCAAAGAATACGACTACAAGAATGTCAAATTCGATTCGAAAAATGGTCCTAGTAATGGAATATCTTTATCCGATTTTGCAACTGTTCCCTATTTTATACGATGGTTTGAAGAATGGAGTGAAGAGTTTTGTCGAAAAAGAAAGATAAAAATACAGAAAATAAAAAATGAATGTCGTAGTGACAAGCCAGGTAGAACATATTGTAGTGGTGATGGTGAAGATTGTGAAAATATTCTTAAGCAGAATTTTAATAATGTTTCGGATTTTTATTGTCCCAGTTGTAAAAACCAATGTACACATTATAATAAATGGATGAACACAAAAAAAAATGAATTTAATAAACAAACAGAAAATTACAAGAAGGAAATTGACAATGTTGAAAATAATAATTACGATAATTATGATGAAAATTTTGTTCAAACACTTTCTAAAAATTATAAGCCTATTAACATATTTTTAAAAAATTTGAAAAACGGACCGTATTGTAACAACAATAATGTAGATGGTATAATAGATTTTAACAATCCAGATGATACGTTTTCTAGTTCAAAATACTGTGTTTCATGCCCTGTATTTGGAGTTAAATGTATAGGGAATAACTGCATTGAAGTTACTAAGGATAAATATAGTAAATTTAAGGGTATTGTTTCAGAAAATATTAAAAATAAAGGACCTAATAATATAGGTATTCTTATAACTGATAACAGCATAAAGGACATTCCAAAGGAATTAGAAAATTTTTGTAAAGATACAGGTATCTTTGAAGGTATTAGAAAGGATGAATGGACATGTGATTATGTATATGATTTAGATGTGTGTAACTTGAGTAATAAAAATAACAAAAAACATAATAATAAACCCATTTCAATTAGAATATTGTTTAAACGTTGGTTAGAATATTTTTTAAAGGATTATAGTAAATTAAAAAAAAAACTGAATTCATGTACAAATAATGCAGAACAATCCATATGTATAAATGAATGTCAAAATAGATGTGTATGTGCAGAAAAGTGGATAAATCAGAAAATGGAAGAATGGAAAATAGTAAGAGAGCGTTTCATTAATCAATATAATGTTGGTAAATTAGAAGAAATTTATCAAGTTAACAGTGTTCTAAGTCAAAGTGTATATCCTAGTGATATTCAGAATGCATTAGATGAGAGTGATACATTAGAACAATTGAAAGAATCTGGTGGATGTCCTATTTCAGCGAGATCCGATAAAATACAATGTGAAAAAAAAGATGTCATAACAATTTTACTTAATAAACTTCAAGAAAATATAAAATCTTGTAAAGACAAACATGACAAAAAAACTCATTCAAATTGTTCTGAAAAATTACCTCCAGATGCGGAACCCCAATCCACATCCGAAACCCCAACTAACGAAACTTACGACGAATACGAAGTGGAAGACCCATTCTCAGCCTCCCCATCCATATCCTCACGTCCGGATTTTTGTCCGGAGATACCACAACCCGAACCGGAACCAGAACCGTTGCCAGAAGAGGATACAGCACAAGAAGAAGAAGAGGAAAAACTTCCAGCTGCACCTGATAATAGCGAACAAGAAGAAACATCAAAAGAAGTAGTTCCTGAGAAAAAAGTGCCAACTCCTCCACCAAAAAAAACAGAAACAACACCAAAACAAAGAAAAAAACAAAAACGACAACTACCCACACATACCTCCATATTACCTGAAATGTTATCCATCTCTTCCTTCCCGTTGACGGTGGGCGTGGCGTTCGCGGCGTTGAGTTACTTTCTACTAAA
>var7G8_04n04_Pf7G8-2_000118600_Pf7G8_040030800
ATGGCGCCAGATCGTGGTGGTCATGGTGGGGGTGATATTGAGCATGATAAAGATGCCAAACATATGTTTGATAGGATAGGAGCAGAAGTACAAACGATAGCACATAGTGCTGCTCTGGGACGTAGTCACAGTAAGTTGAAAGGTGATTTGTCAAGCGTAAAATTTTATACAAAGAAAAGAATAGAGAATTCTAATGTTACAAATCCGTGCCAACTTGATCATGAATATGACACTAACGTCACCGGTGGTTTCGATACAAATAATCCTTGTGCAAATAGATCAAATATTCGTTTTTCTGATAAATATGGAGGTCAGTGTACTGATACTAAAATCAAAGGTAATGATCCTGCGAATGGTGGAGCCTGTGCTCCATTTAGAAGGTTATTTCTATGTGACCAAAATTTGGCATATATGCCAGAACATAAAATCAATAATACTCATGATTTATTATTAGAGGTGTGTCTTGCAGCAAAATATGAAGGACAATCAATAACACGAGATTATCCAAAATATCGAGCAACATATGGTGATTCTCCTTCTGAAATGTGTACTATGTTAGCACGTAGTTTCGCAGATATTGGAGATATTATACGAGGAAAAGATTTGTATCTTGGTAATCCGCAAGAAAGTACACAAAGAAAAAAATTAGAAAGTAAGTTGAAAGAAATTTTCGCGAAAATACATGAAGAATTGAAGAATGGGAAGACGAATAAAGAGGCAGCAAAAGACCACTACAAAGATGATAAAGATGAAAATTATTATAAATTAAGAGAAGATTGGTGGACGGCGAATCGCGCCACAATCTGGGAAGCATTAACATGTGAAGCAGGAACTATTGATAAATATTTTCGAAAAACAGCGTGTGCAGGAACAAGGAAGACTGATGATAAATGCCGGTGTGACGGCGACCAGGTCCCCACATATTTTGACTACGTCCCTCAGTATCTTCGCTGGTTCGAGGAATGGGCCGAAGACTTTTGTAGGAAAAAAAATAAAAAAATAAAAGATGTTAAAAGAAATTGTCGTGAAAAAGATAAAAGTGGTGAGGAACGATATTGTAGTCGTAATGGCTACGATTGCGAACAAACAGTTAACGCACGAGGTAAATTACGTTATGGTAAGCAATGCATTAGCTGTTTGTATGCATGTAATCCTTACGTTGAGTGGATAAATAACCAAAAAGAACAATTTGACAAACAAGTGAAAAAATATCAAACAGAAATCCAAACATATACAAATGGAACAGTTGGTAGTGGTAGGACAAAACGAGCTGCAACTATCAAGTATGAAGGATATGAAAAAAAATTTTATGACATACTTAAAAATGATGGATATGGAAACGTTAATAAATTTTTAGAAAAATTAAATGAAGGAGTATGCAAAAAAATTACTACACAAGAAGAAGGAAGAATTAGTTTTGAAAACGTTAATAGTAGAGGTGGTGATGGTGTTGCTGCTAGTGGTGGTACTAGTGACACTAGTGGTACTAATGATATTAATAATGGAACCTTTTATCGTTCAAAATATTGCCAACCCTGTCCCGACTGTGGAGTGAAAAAGAAAGATGGTGATAGTGGTAATGAATGGGAAGAGAAACAAAGAGATGAAAAATGCAAGCGTGGAAACATTTATAAGCCTGGAAGTGGCGCAACACCTACTGATGTTACAATACTTAAAAGCGGTGAAGGACATGATGATATTGCAGAAAAATTAAAGGCGTTTTGTGATAAAAAAGATGGTGGTGGTGGTAGTGGTGATTGTGGTGGTAATAGTGATTCTTCTTTGTGTGAAAAATGGAAATGTTATAAAGGTGAAGATGTAATGAAAGCTGAAGATGATGATGACGAACAAGATTATCTAAATATGAAAAATGCAGGCGGATTATGTATATTGAAAAAAGAAAATAAGTCTTCAAAGGAACCTGCTGATATCCAAAAGACATACAATGATTTTTTTTACTATTGGGTGGTACATATGTTAAAAGATTCCATATATTGGAGAACAGAAAAACTTGATAAGTGTATAAATAACACTAATGGTAAGCAAACAAAATGTAAAAAGGGATGTAATAATGATTGTGAATGTTTTTTAAAATGGGTTAATCGAAAAAGAACCGAATGGGGGAAAATAAAAGAACAATTTAGCAAGCAAGAAGGTATTCCAGAAGGGTATTATTTCATAACTCTTGAAGGTGTTTTGGAATTAGAATTTGCGAATGAAAATTCCACAAAAGATGCCGAAAATAATGTGAGTGCAGAGGAGGCAAAGGAAATAAAACACCTTCGCGATATCATTAAAAAAAAAAAGGAAGAAGAAGAAGCAGCTGGTGGCAGTGGTATCGGTGCTGCCCCCGACGGTAAAAAGAAAACTATAATGGATAAATTGATCGACTACGAAAAAGACGAAGCCGATTTATGCCTAGAAATTCACGAAGATGAGGAGGAAGGCGGCGGAAACGACGAATGTGACGACGACCACGAAGAAACACAAATTGTCAAATCCAATCCGTGTGCTACTCCTAGTGGTAGTAGACACCGCGCACTTGCGAACGAAGCGGCACAACTAATGCATAAAGCGGCAAAGACACAATTGGCTAGTCGTGTTGGTAGAAGTAAGTTGAGGGCTCATGCCCACCTAGGAACATATAAACGTGGAGGTAGCCCCAGTGGCTTCAAGAAGGACAAAATATGTAGTATAGATGCAAGGCATTCCAATCGTAATCCTGAACATTCAGAAGAACCATGTCATGGCAAAGGTACCGGTACAGATACAGGCACGAGATTTGAAATAGGAACCGTATGGGAAAAAGATAAAACAAACATGCGTGTAGGCCACGAAGAGTTTATTATACCTCCAAGAAGACGACATATGTGTACATCCAATTTGGAATATTTAGAAACGGGTGACGTTCCATTTATTGGCAATAATGCTACGCTTATTAATGATTCGTTTTTGGGAGATGTGTTGCTTTCAGCAAAATATGAAGCAGAAAACATAAAGAAACTGTATGAAAAAAATAAGGACCAAAGTGGCCATGAAGTTATATGCCGCGCAGTACGTTATAGTTTCGCCGACCTTGGAGACATTATACGAGGAAGAGATTTATGGGAACATGGTGATCAGACAAAATTACAAGGACATTTGAAAACTATTTTTGGTAATATACATAAGTCACTTGAAGGCATCCAAGGCAACCATAAATATAAAAATGATGAATACAACACCCCCCCATATAAAAAATTACGAGAAGATTGGTGGGAAGCAAATAGACATCAGGTTTGGAAAGCCATGAAATGTGCAACAAAAGAAATCAACAATAACAAATGTAATGGTATCCCAATAGACGATTATATCCCTCAAAGATTAAGATGGATGGTTGAATGGGCCGAATGGTATTGTAAATATCAGTCACAGGAGTATGAGAATTTGGTGGCGTCCTGTAAGGGGTGTATGGGTAATGGTCAAGGTTGTACGAAAGAGAGTGGTGAAATTTGTACCAAGTGTGATAAACAATGTAAAGAATATGGAAAAAAAATAAGAACATGGAAAGATCAATGGACAAAAATAAAAGAAAAATACGAAGAATTATACCTACAAGCAAAAATTACTTCTACTAATGCTGGTTCTACTGTTTTTCCTGATGCCGGTCCCGACTATCAACAAGTGGTAGATTTCTTCAAAGAATTACAAAAAGAAATTAATAGAAGTGCCTCCCAACGCTCTAAACGCTCAATCGATGATACTACTACGGACCCTACACTCACCTCTCCCTACAGCACAGCCGAAGGATATATACATCAGGAACTACCACATATGGAATGTCAGGTACAAAAAGAATTTTGTAAACATAAAAATGGTGGTACCACACCTACTGGTACAGAAAACAAAGAATATGTTTTTAAGGATAAACCACATGATCACGATACACCATGTAATTGTGACAAACCGCCGATAAAAGATGCGTGCGATATAGTGGATGGAATACTTAAAGAAGATCATGGAGACAGTAAAGTAGGAGAATGTAATCCAAAAAATAAAGATAATAATTATCCTGCATGGCAATGCGACAAAAGTTCAAATTTAGTAAAGGAAAATGGTATATGTATGCCTCCAAGAAGACAAAAACTATGCTTATATTATATAGCACATCATTCTCAAAAAATATATTTAAATACACAAAAAGGTTTGAGAGAAGCATTTATTAGAACTGCAGCAGCAGAAACATTTGTTTCATGGAATTATTATAAGACTAAGAATGGTGCTGACGCTAAACAATTAGATAATGGCACTATCCCTGAAGAATTTTTGCGATCCATGATCTATACGTTTGGAGATTTTAGAGATATATGTTTGGATACAGACATATCTAAAAAACTTCCACGTAGTGATGTGAGTAATGCAAAAGATAATATAGATGCATATTTTAAAAAAAACCCCGATCCAAATCGCACAAAATGGTGGGATGAAAATGGTCCAGAAATTTGGAAAGGAATGTTATGTGCACTAGAAAAAGCTAGTGGAAAAAAAGAGGAACTTACCGGCCCCGACAGCAAATACCAATACAACAAAGTGACATTTAGTGGAGACAAATCCCCCACCTTGGAGAAATTCGCCCAAACCCCCCAGTTTTTACGATGGTTTATTGAATGGGGAGACGACTTTTGCCGAGAACAGAAAAAGAAGTATAACGAGTTGAAGGAAAAGTGTAACAAATGTTGTAATAATGGTAATGTAACTAGTGATGAATGTAAGACAAAATGTGTTGAATGTCAAAAAAAGTGCGAAGAATATAAAGGTTTCATTACAGAATGGCAAGAGAATTGGAATAAACAAAAAAATAAATATGAAACATTATACACACAAGTAAAAAGTACCAGTCGTAGTACTATTAGTAGTAGTGATCCAATTGAAACTAAACTTCTAAAATATTTAAATGAACTTAAGGATCCATATGGCAATAGTAACATATATTCTAAAGCTGCAGGATATATCAAAAAAGAAGGATATATTGAAGATTGTAATGTAAGTAAACAAAATAATTTCGACGAAAATAAGAATGGTGGTAATGACGAGAAATATGCTTTTAAGGAACCGCCAAAAGAATATGAAAAAGCATGTAAATGTAACGAGAATACGCCACCGTCACCACCAGAACTACCAGGACCACCGGCAACAGATACGTCAGTGGATGTGTGCGAAACAGTGAAAAGCGCACTTACCATCGAAAACCTCAAAGAAGCCTGTCCAACCAAATATGGAAGTAAAGCACCCACAAGTTGGAAATGTATACCAAGTGGTGAAAAAAGTGGTGCTGGTGCCACCACTGAACGTAGTCGTGACGCCGACGGTGCCCCTAGTGGTAGTAGTGAAAAAGGTTCCATTTGTGTGCCACCCAGGAGGCGACGATTATATGTGGGGAAATTGGAACAGTGGGCGGAAAAGACACAGTCGTCACAGGCAGAAGGTAGTAGTGCGACAACACAGGAAGGTCAAGTCAAAGTAAATAATAAAGACGGGGCATCAAGTAGTTCTAGTGATAGTAATAGTGTTCAAACCACTTTAAACGCCGCGTCGTCGACCTCGACGACAGAGTCGTCTCAGCTCCTCCGCCAGGCGTTTATCCAGTCCGCTGCAATAGAGACTTTTTTCTTATGGCATAGATATAAAAAGGAGAAAGAAAAGGAAAAAGAGGACGAAGAAAAAAAAAAAAAAGAACAACATGGATCAACATTCGGAACCCTCGAAGGTCTTAGCGTCGACGGTGAAGAGGAGGAACAGCCCCCCCAAGAGGAATTACAAAGTGGCAAAATACCTTATGGTTTCTTGCGTCAGATGTTTTATACATTAGCAGACTACAAAGACATATTATACAGTGGTAGTAATGACAACCTCAAACATATTGTTCTGGAAGCAAGTGGTACTAAGGAGGAGAAGGAGGACATGCAAAAAATACAAGATAAAATAAAAAAAACTTTAAACGGTGACAACAACCAAGAAAGTGGCCACCCCCCATCTCCTAGTGAGAAAAATAGTGTCACAACCCCTCAAACCTGGTGGAATGCACACGCCCCTTCCATTTGGCATGGAATGATATGTGCTCTAACACACAAAGAAAGTGACGCTACCATCGCTGGAGGTGGCAAAATAGAACAGAATACACAACTGAAAAATGCACTTTTGGATGACACCAAGAACAAACCCAAAGACAACTACAAATACGACAAAGTAAAACTCGACGAAAATAGTGGTACCAGCCCCAAACCCGCTGGTGTCAATGAGGCCCCCCCCAAATTGACAGAATTTGTGGAAAGACCCCCATATTTTAGATGGTTAGAAGAATGGGGAGAGAGTTTTTGTCGAAAACAAAAACACAAATTGGAAATAATTAGGGTGGATTGTCGTGGAGAAGATGAAGATAAACATTGTAGTGGTTATGGGGAAAATTGTGACGATAATCTTATTGCCGATCCTAGTATTTTTCCGGATTTGAATTGTCCAGGTTGTGCCAAACATTGTAGTTCTTATAAAAAGTGGATACAAAGAAAAAAAATCGAATTTACTCAACAAGATAATGCATATAATAATCAAAAAGTAAATTGCGAAAAGGAAAGTAAGGGTGGTGGTAATGGAGTTTGTGGAAAACTAGAAGAGAACGCTGCAAAATTTTTACAAAAGTTAGGACCATGTTCTAAAAATAATAAGGATAATGGAGACGGTACAATAAATTTTAAGGAACCAGACGTAACATTTAAACCTGCAGATAATTGTAAACCATGTTCTGAATTTAAAATAGATTGTACAAAAGCTAAATGTACTGGTGATGAGGAAAAAAGGAAGTGCAATGTTAAAAATGAAACGGTTATTAGGGCAACAGATATTAAAGATGACAAAAATGGTAATGAAAATATAAATATGGTTGTGAGTGATACCAGTAAAAAAGGAGATCAAGATGATTTAAGGGTTTGTAGAGATGCAGGTATATTTAAAGGTATTAGAAAAGATGAATGGATATGTGGTAATGTATGTGGTTATAATGTATGTAAACCGGTAAAAGTTAATGGGCAAAACGGTGATGGGAATCAAATAATAATAATTAAAGCATTCTTTAAAATATGGCTAGCATATTTTTTAGAGGATTATAATAAAATTAAAAAAAAATTAAAGTCATGTACGAAAAGTAGTGATGCAACTCCATGTATAAAAGGTTGTGCATTAGAATGGTTAAAGAAGAAAACGACAGAATGGAAAAATCTAAAAAACCTTTACCTTCAACAATATGAAAATAAAAGTTCAGATAAATCTTTTTTAGTGAAAACTATTTTGGAGGAATTTAAGGATCGACCTGAATTTCAAAACGCTATAAAACCTTGTAAAGAATTAGAAAAGTTCGAGAGTTTTTGTGGTCTTAATGGCGCTGATAACTCAAAAAAGAGTAAAGATGGTAAAGAAAGAGATCTTGTTCTATGTTTAATTGAAAAGCTTGGTGAAAAAGCAGAAAAGTGTGCAGAGAACGACGCCCAAAATGGTGTCCAATCCTGTACCCAAACCACCACAGACCCCCCCACACTTGAGGATGAAGACTTACTCCTTGAAGAAGAAGAAAATACAGTGAAAGCGCCAGAAATTTGTGGAGAAATGAAAGAGGAAACAAAAGACAAAGAAGAAGGCGAATGTAAAGCAGCATCCCCTGTTGTACCCGAAAGTAGTGGAACAGAAGGCACTAATGGCGAAAATGAAGACGAAAAACCTAAAGGAGAAGAAGGTGGCACAGCGCAAGAAACCGAACAAACCAATGTCATTAAGCCCGAAAAGGAAGCATCAACAACACCGAAAAAACCGGCATCAAAAAAAGAGGAAAACCTGTCACCCCCCTCAAATGTGTTGGAGCACCCCGCTGTCATACCCGCCCTGGTGACATCCACCCTCGCCTGGAGCGTTGGCATCGGTTTTGCTGCGTTCACTTATTTTTTTCTAAAGGTATTATATATATATATATATATGTGGGGATGTGTTTTGTGTATATATATGTATTAGTGTTTTTGGATGTATATATATATATATATCTGTATATGTATGTGTTTTATATATATTTTATATATATATATTTATATTAAAAAAGAA
>var7G8_12n10_Pf7G8-2_000006600_Pf7G8_120005700
ATGGATAAATCAAGTATTGGTGACAAAATTGAAGAATACTTAAAGGAAAAATCCGATGATTCTAAAATAGACGAATTGTTGAAAGCTGATCCTAGTGAAGTGGAATACTATAGAAGTGGAGGTGATGGAGATTACTTAAAAAACAATATTTGTAAAATTACTGTGAATCATTCAGATTCTGGAAAGTATGAACCATGTGATAGAATACCACCTCCTTATGGCGATAATGACCAATGGAAATGTCAGCAAAATTTATATAAAGCAAGTGAGAATAATAAAAATGTATTTGTTCCTCCGAGAAGACAACGTATGTGCATTAACAATTTAGAAAACTTAAATGTTGAAAGAATTAGGGATAAACATGCATTTTTGGCAGATGTATTACTTACGGCCAGAAATGAAGGAGAAAGAATAGTGCAGAATCATCCAGATACAAATAGTTCTAATGTTTGCATTGCATTAGAAAGAAGTTTTGCTGACATTGCAGATATTATTAGAGGTAGAGATGGGAACAAGTGTGAAACAAAATCCACAAATAATGTTGAAGAACTAATAAAAAAATTCTTCGAAAAAAATTACAGGGAGAATAAAGAATATAAAAGAAAATATCCAAATGATGACCCAAAATATACAAAATTACGAGAAGATTGGTGGACAAAAAATAGACAAAAGGTGTGGGAAGTTATTACTTGTGGTGCGCGAAGTAACGATTTACTCATAAAACGTGGATGGACAACATCTAAAGAGTCTGAGGGAGAAAATAAATTGGAATTGTGTCGCAAATGTGGCCATTATGAAGAAAAGGTTCCTACTAAATTAGATTATGTCCCTCAATTTTTAAGGTGGTTAACAGAATGGATAGAGGATTTATATAGAGAGAAGCAAAATCTGATCGATGACATGGAGAGACACCGTGAAGAGTGTACATCAGAGGATCATAAATCTAAAGAAGGTGCATCATATTGTAATATGTGTAAAGACAAATGTAAGAAATATTGTGAATGTGTGAAGAAATGGAAATCGGAATGGGAGAATCAAAAAAATAAATATAAAGATTTATATCAACAAGAAAACGAAACTAGCTCTTCATCAAAAAAGAAATCAAGATATGATGATTATGTTAAAGAATTTTTTAAAAAACTTAATGAAGCTAATTATTCGTCTCTTGAAAATTATATAAAAGATGATCCTTATTCCAAAGAATATGTAACTAAATTATCATTTATTCCAAATTCATCAGATGCTAATACTTCGTCTGAAAAAATACAAAAAAATAATGATGAAGTATGTAACCCTAATGAATCAGGAATTTCATCTGTTGAACAGGCACAAACATCGGGTCCGTCGTCGAATAAAACATGTATCACACATAGCTCCATAAAAGCTAATAAGAAAAAAGAATGTAAAGATGTAAAGTTGGGTGTTCGTGAAAATGATAAAGATTTGAAAATATGCGTAATTGAGGACACTTCCTTAAGTGGTGTTGATAATTGTTGTTGCCAAGATTTATTGGGAATTCTTCAAGAAAATTGTAGTGATAATAAACGTGGATCTAGTTCTAATGATAGTTGTGATAACAAAAATCAGGATGAATGTCAAAAGAAATTAGATGAAGCCCTTGAATCTTTACATAATGGTTATAAAAACCAAAAATGTAAATCTGGAACATCAACAGTTAACAAAAAATGGATATGGAAAAAATCCTCTGGTAATAAAGAAGGATTACAAAAAGAATATGCTAATACCATAGGCTTACCCCCAAGAACACAATCGTTATATTTAGGAAATCTACCTAAACTTGAAAATGTGAGCAAAGGAGTAACAGATATTATTTATGATACAAAAGAGAAATTTCTAGCAGGATGCTTAATTGTTTCTTTTCATGAAGGAAAAAATTTAAAAACTTCCCATGAAAAAAAAAATGATGACAATGGAAAAAAATTATGCAAAGCTTTAGAATATAGTTTTGCCGATTATGGAGATTTAATTAAAGGTACAAGTATATGGGATAATGAATATACAAAAGATCTGGAACTAAATTTACAAAAAGCGTTTGGAAAACTTTTTCGTAAATATATAAAAAAAAATATTTCTGCTGAACAAGATACTTCATATTCTTCTCTTGATGAATTAAGAGAATCATGGTGGAACACGAACAAAAAATATATTTGGATAGCTATGAAACATGGTGCAGGAATGAATGGTACTACGTGTTGTGGTGATGGTAGTAGTGGTGAAAATCAAACTAATAGTTGTGATGATATTCCTACGATTGATTTGATCCCTCAATATTTACGGTTTTTGCAAGAATGGGTAGAACATTTTTGCGAACAACGTCAAGCAAAAGTAAAAGATGTGATAACGAACTGTAAGTCGTGTAAGAATACATCGGGTGAAAGAAAAATTGGAGGTACATGTAACGGTGAGTGTAAAACTAAATGTAAAAATAAATGTGAAGCATACAAAACATTTATTGAACACTGTAAGGGTGGTGATGGTACTGCCGGATCCTCATGGGTCAAAAGATGGGACCAAATATATAAGAGGTATTCCAAACATATAGAAGACGCGAAACGAAACCGTAAAGCGGGTACCAAAAGTTGTGGTACAAGTACTGCCGAAAATAAATGTGTACAATCAGATATCGATTCGTTTTTCAAACATTTAATTGATATAGGATTGACCACACCATCTTCTTATTTATCTATTGTTCTTGATGAAAACAATTGTGGAGAGGACAAAGCTCCATGGACAACATACACAACAACAAAAAATTGTGATATACAAAAAGATAAATCAAAGTCACAATCAAGTGATACGCTTGTGGTTGTAAATGTTCCGTCTCCACTGGGTAACACTCCACACGGATATAAATACGCATGCCAGTGTAAAATACCAACTACTGAAGAAACATGTGATGATAGAAAAGAATATATGAATCAATGGAGTTGTGGTAGCGCACGAACTATGAAACGTGGTTATAAAAATGACAACTACGAATTATGTAAATATAATGGTGTAGATGTAAAACCGACAACAGTTAGATCAAGTAGCACTAAATTAGATGGAAATGATGTGATGTTCTTTAATTTGTTTGAACAGTGGAACAAAGAAATACAATATCAGATAGAGCAGTATATGACAAATGCGAATATATCGTGTAATAACGAGATGAAAGTACTGAGTAGTTCATCAGAAGAAAGTCAAAACCAAAATGGTAGTGATCATCACGATGGTAGAAATAACAATACCGATCAGAGTACGAATTGCAAAGAAAAATGTGAATGTTACAAATTATGGATAGAAAAAATTAAGAAGCAGTGGGGAAAACAGAAAAACAACTACAATAAATTTCGAAGTAAACAAATTTATGATGCAAATAAAGGTCCTCAGAATAAAAAAGTTGTTAGTTTATCTCATTTTTTGTTTTTTTCATGTTGGGAAGAATATATACAAAAACAATTCAATGGAGATTGGAGTAAAATTAAGAATATAGGATCTGATACGTTTGAGTTTTTAATAAAAAAATGTGGAAACAATTCAGGTGATGGAGAAACAATATTTAATAAAAAATTGAAAAATGCAGAAAAAAAATGTAAGGAAAATGAAAGTACAGATACTAAAATGAAATCAAGTGAAACATCATGTGACCTTAACGCAACCAATTATATTCGTGGGTGTCAATCAAAAACTTACGATGGAAAAATATTTCCAGGTAAAGGAGGCGAGAAACAATGGATATGTAAAGATACTATAATACATGGAGATACAAATGGTGCCTGTATCCCTCCAAGAACACAAAATTTATGTGTTGGAAATTTATGGGATAAAAGTTATGGTGGAAGGAGTAATATTAAAAATGATACAAAGGAATCATTAAAAAACAAACTAAAAAATGCTATACAAAAAGAAACGGAATTATTGTATGAATACCACGATAAAGGTACAGCAATTATATCACGAAATCCTATGAAAGAAGGAGGAGAAGACGGAAAAGGAAAACAAAAAGAAGGTGGAGAAGAAGCAAATAATAATTCTAATGGATTGCCAAAAGGTTTTTGTCATGCTGTTCAAAGAAGTTTTATTGATTATAAGAATATGATTTTGGGTACAAGTGTAAACACATATGAGTACATTGGAAAATTACAAGAAGATATAAAAAAAATTATCGAAAAAGGAACACCTCAACAAAAAGACAAAATAGGTGGTGTTGGTAGTAGTACAGAAAACGTAAATGCTTGGTGGAAAGGAATTGAGGGGGAAATGTGGGATGCAGTAAGATGTGCTATAACAAAAATAAAAAAACAAAAGAAGAATGGTACATTTAATGGTGATGAGTGTGGGGTATCCCCCCCAACAGGAAATGATGAGGATCAGTTCGTTTCGTGGTTTAAAGAATGGGGCGAACAGTTTTGTATAGAACGATTACGATATGAACAAAATATACGTGAAGCTTGTACTATTAATGGTAAGAATGAAAAGAAATGTATTAATTCAAAAAGTGGTCAAGGAGATAAAATACAAGGAGCATGTAAAAGAAAATGTGAAAAATATAAAAAATATATTTCTGAAAAAAAACAAGAATGGGACAAACAAAAAACAAAATATGAAAATAAATATGTAGGAAAATCTGCGAGTGATTTATTGAAAGAAAATTATCCTGAATGTATATCAGCAAATTTTGATTTTATATTTAACGATAATATTGAATATAAAACATATTATCCATATGGAGATTATAGCAGTATATGTTCGTGCGAACAAGTAAAATATTACAAATATAATAATGCTGAGAAAAAAAATAATAAATCTCTTTGTCATGAAAAAGGTAATGATAGGACATGGAGTAAAAAATATATAAAAAAATTGGAAAATGGACGAACATTAGAGGGTGTATACGTCCCCCCAAGACGGCAACAATTATGTCTTTATGAACTATTTCCAATAATTATAAAAAACAAAAATGATATTACAAACGCAAAAGAAGAATTATTGGAAACATTACAAATAGTTGCAGAGAGAGAAGCATATTATTTATGGAAACAGTATAATCCAACTGGTAAAGGAATTGATGATGCGAATAAGAAAGCTTGTTGTGCTATTCGTGGAAGTTTTTATGATTTGGAAGATATTATTAAAGGCAACGATTTAGTGCATGACGAATACACGAAATATATAGACAGTAAATTAAACGAAATTTTCGGTAGTAGTAATAAAAATGATATAGAGACAAAACGTGCGCGTACAGATTGGTGGGAAAACGAAACCATTACTAATGGAACTGATCGTAAAACAATTAGGCAGCTAGTATGGGATGCTATGCAATCTGGAGTAAGAAAGGCCATCGATGAAGAAAAGGAAAAAAAAAAACCGAATGAAAATTTTCCTCCATGTATGGGAGTTGAACATATAGGAATAGCCAAACCTCAATTTATAAGATGGTTGGAAGAATGGACAAATGAGTTTTGCGAGGAATATACAAAATATTTCGAAGATATGAAATCCAATTGTAATCGCAGAAAAGGTGCTGATGATTGTGGCGATAATACTAATATCGAATGTAAAAAAGCATGTGCAAATTATACGAATTGGTTAAATCCAAAAAGGATAGAATGGAATGGAATGAGCAATTATTATAATAAAATATACCGTAAAAGTAACAAAGAATCGGAAGATGGAAAAGATTATTCAATGATTATGGAACCTACAGTCATTGACTATTTGAACAAAAGATGCAATGGCGAAATTAATGGGAACTACATTTGTTGTAGTTGTAAAAATATAGGTGCATATAACACCACTTCAGGTACAGTTAATAAAAAACTACAAAAAAAGGAAACAGAATGTGAAGACAATAAAGGACCTCTAGATTTAATGAACGAGGTATTAAATAAAATGGACGAGAAATATAGCAAGTTAAATTTGAAGTGCACAGAAGTTTACTTGGAACATGTTGAAGAACAATTAAACGAAATTGACAATGCAATAAAAGATTACCAGTTATATCCTTTAGATAGATGTTTTGATGATCAGACAAAAATGAAGATATGTGATTTAATTGGAGATGCTATAGGATGTAAGGATAAAACAAAACTGGATGAACTTGATGAATGGAATGATATGGATATGCGAGATCCTTACAATAAGTATAAAGGTGTTTTAATTCCTCCGAGACGTAGACAATTATGTTTCTCAAGGATTGTGAGAGGTCCCGCAAATTTAAGAAACTTAAATGAATTTAAAGAAGAAATTTTAAAAGGAGCCCAATCGGAAGGTAAGTTTTTGGGTAATTATTATAACGAAGATAAAGATAAAGAAAAAAAAGAAGATCGTAAAGAAAAGGCGCTAGAAGCTATGAAAAACAGTTTTTACGATTATGAAGATATAATAAAAGGTAGTGATATGTTAGCAAATATACAATTCAAGGATATTAAAAGGAAATTAGACAAATTACTAACAAAAAAGACTAATAATAATATACGAAACGCTGAAGATTGGTGGAAAACAAATAAGAAATCTATATGGAATGCTATGTTATGTGGGTATAAGAAATCTGGGAATAAAATAATAGATCCATCATGGTGTAAAATACCTACTACAGAAAAAACCCCGCAATTTTTACGATGGATAAAAGAATGGGGAACAAATGTGTGTATACAAAAAGAAAAGTATAAACAGAATGTAAAATTAGAATGTTCGAATGTTACTAATATAGATTTAAGTTTGCAAGCATCGGAATCAACTAAATGTATACCAGAAATTAGAAAATATCAAGAATGGAGCAGGAAAAGGTCTATTCAGTGGGAAGCTATATCCGAAAGATATAGAAAATATAAACGTATGGATGAATTTAAAAATGTATTTAACAATGCAAATGAACCGAATGCTAATGAATATTTGAAGGAATATTGTTCTAAATGTCCGTGTGGATTTAATGATATGGAAGAAATAACTAACGATACAGAGAATAAACAAGATATATTTAAGCAAATAATAGAAAAAGTTAAGATTCCAGCTGAACTTGAAGACGTTATTTACCGTCTAAAACATCATGAGTATAACTCGAATGATTATATTTGTAATAAATATAAAAATATAAACGTTAATATGAAAAAAAATAATGGTAATTTTGTGACTGATAATTTCGTTAAAAAATCTTGGGAAATTAGTAATGGTGTGCTAATACCTCCACGAAGAAAGAATTTGTTTCTAAACATTAAAGATACACAAATATGTCAATATAAAAGAGATCCTAAATTGTTTAATGATTTCATTTATTCGTCGGCATTTACTGAAGTTGAAATGTTAAAAAAATTATATCCTAAGGATAGAGCGAAAGTTGTTCATGCAATGAAATATAGTTTTACCGATATAGGAAGTATTATCAAAGGTGATGATATGATGGAAAAGAATTCGTCTGATAAGATAGGTAAAATTTTGGGAGATACAGATGGACAGAATGAAAAACGTAAAAAATGGTGGGACTCGAATAAATATCACATATGGGAATCTATGTTATGTGGATACAAACATGCCTACGGAAATATTTCACACGATGATAAAAAAAAGCTTGATATACCTAATAATGATAACGAACATCAATTTTTACGCTGGTTTACCGAATGGGCCGAAGATTTTTGTAATAATAGGTATAAAGAGTTAGAGAAGTTAAAGATGAGTTGCCCACACAATGTTTGCTTTTTAGATGAAGGTACAGAAAAGAAATGTATGGAAGCATGTGAAAAATATCAAAATTACGTTTTATCAAAAAAAACAGAATATGAAATACAAAAGAATAAATATTATGCTGAATTTAAAAACAAAAATGGTAATGCTAAAGACGCCCCAGAATATTTCAAAGATAATTGTAAAAATAATTGTGAATGTTTCTCTAAACATATAGATATTAAAAAAAATTGGAAGGAACCATATGCAACTCTGGAGGACACTTTCAAAAGCAAATGTGATTGCCCAAAACCTGTACCACCTCCACCTGAAAAACCTCAACCACCACCGTTAACCCCTTCGGATGAACCGTTTGACCCAACTATACTACAAACAACCATTCCTTTTGGTATTGCGTTGGCGTTAGGGTCGATCGCTTTCCTTTTCATGAA
>var7G8_12n09_Pf7G8-2_000025000_Pf7G8_120024100
ATGGGGCTCAAGAAGCCGGTGGCGACGCAAGGAGGTGGTCAGGTTGGTGGTAGTTCACAGGATGCCAAACATGTATTGGATGAATTTGGGCAACAAGTGTACAATGAAAAAGTGAAAACTGAAGCTCAAACATATAAAGGTGAATTGGAAGGATTGTTAACCAGTGCAACACTTTTGCGGGAATTAGTTGGCACCACAGATACATGCACCCTTGTAAAAGAATATTATGAGCGTGTTAATAAAGGTGGTGGTGGTAAGGGTGAAAGGTATCCGTGCACAAATTTAAAAGGAAATCCAAATGAAGAACGTTTTTCCAATACACTTGGTGGCCAGTGTACTAACGAAAAAATGCGTAGTGATGGTATAGGAGCTTGTGCACCATACCGACGTCTACATTTATGTCATCATAATTTGGAAAGTATACAAACAAATAATTATAATAGTGGTAATGCTAAGCATGATTTGTTGGCAGAAGTATGTATGGCAGCCAAATATGAAGGAGAATCTTTAACACGTTATCATCGAGAATATCAACACAAATATGGTGATTCTCCTTCTCAATTATGTACTGTATTAGCACGAAGTTTTGCAGATATAGGAGATATTATTCGCGGCAAAGATTTATTTTATGGTAATACACAAGAAAAAGAAAAAAGAGATAAATTAGAAGATAATTTAAAAAACATTTTCGCGAAAATACATAGTGGATTGTCGAACAATGTTGTAAAAGATCGTTACCAAAATGACGGTGATAATTATTATAAATTAAGAGAAGATTGGTGGACGGCGAATCGAGAAACAGTATGGAAAGCCATGACATGTAGCGAGGACCTAAAAGATGCTTCATATTTTCGACAAACATGTTCTAATGGACAACATAAAACTCAAAATAACTGCCGGTGTGAGAACAAAAGTGGCGCAAAGGACGCCGACCAGGTTCCCACATATTTTGATTATGTGCCGCAGTATCTTCGCTGGTTCGAGGAATGGGCCGAAGATTTTTGTCGATTAAGGAAACATAAATTAAAAAATGCTAAAGAACAATGTCGTCGTGTAGAAAAAGGTGAACATAAATATTGCGATCTTAATAGGCATGATTGCGTAAAAACCATTAGAGGAGATCATGATTTTGTTGAAGAGGATTATTGTAATGACTGTTCTGTTGCATGTAAACCTTTTGTAAAATGGATAGATAACCAAAAACTAGAATTTCTAAAACAAAGAGAAAAATACAAAAGCGAAATGCAAAAATATAAAAATGGAGGAGGTGGTAGTGGTAGTAGGAGGCAAAAACGGGATGCAGGTGGTGCAACTACTACTAATTATGATGGGTATGAAAAAAAATTTTATGAAAAATTTAAAGGTAAGTGTGGAACCGTTAATAAATTTTTACAATTATTAAATAATGAAACAACATGCACAAAAAATGGTGACATAGAAGAAGGAGGAAATATCGATTTCAAAAACGTTAAAAGAAGTAGTGCTACTGGTGATGATAGTAATAAAACATTTTATCGTACAACATATTGCGAAGCATGTCCGTGGTGCGGGGCGGAACAAGAAAGAAATGGTGGAAATGGGAAATGGATAGCTAAACGTGACGAAACCTGCGGAATAGGTAAGGAATATGGTGATTATAAAAAAACGGAGATACCAATACTTACCGGTGATACAAGAAAAAGTGATATGGTACAAAAATATAAAAAGTTTTGTGATAGTGTAAATGGTAAAAACGGTGAACCTGGTGCTCCATCTGCTGCAAAGGGTGGTGGAAAAGGTAAAAACGGTGATAATATAACGGAAACATGGGAATGCTATTATAAAAAAAAAAATGAAAACGATGTTGGCAGTCGTGCCATTAATTTTTGTGTACTACAAGATGACAAAGCAGGGACATCAAAAAAAAAAAAATACAGTATGTCCTATAATGCATTTTTTTGGGATTGGGTATATCGTATGTTACACGATTCTTTAGATTGGAGAAACGAACTTGGGAGTTGTATAAATGACGCCAAATCAGGACAATGTGAAAACAAATGTAATAGCAAATGTGGTTGTTTTTTAAAATGGGTTAATGAAAAGAAAACCGAATGGACGAACATAAAAGAACATTTTCTGAAGCAAGACGATATTGTCCAACAAACAGGATGTAATCCTATCGTAACTCTTGCAGCTCTTTTGGACATAGATCTACTTTTGAAAAGTATTAAAGATACTCATGTGGATGCAAATGACATAGATAGAATTAAGAAAATGTTGGAACAAGCAGGTTTTGATGGTGTTGCTGCTGTTGGTTCTTTTGGTGCTGGTGCCGGGGGGACTTTTTCGGGATTGAGGGCGGGGGGTTGGTTCTCTGTGCCTTCACTAGGTGCTGGTGGTGCTGGTGGTGCTGGTGGTGCTGGTAGTTATAAGTGTACTGAAGGTGCCAAGGGCAAACATAATACTAAAATTGATAAATTTCTCCAAGAGGAAGAACAATTTGCCGAAACATGCAAACAAATTCAAGAAGAATGCCAACCAAAAAAACCAACAAAAGTCAGAAATCCATGTTATGGCAACAATACATACGACGCGCTTGCGCATAAGGTGGCGGCAGATATACATAAGAAGTCACACGAGGATATGTTAGATAGGAGTGGTGATAAGGGTGAGAGTAAGTTGAAGGCGGATGCATCAAAAGGTCACTATAATGGTAACGGTAACGTAAAAAATCTGAATGGTGAAATTTGCAGCATTGACGAAAAATATTCCAATGCTGAAAGTAATAAATCAAAGGACCCATGTAATAACAAAGGTGTTAGGTTTAAAATAGAAGAGGTATGGAAAAATGCACGCGAGAACGGTAAAGTAATTGGAGTCTATTTGCCGCCAAGAAGAGAACATATGTGTACATCAAATGTGGAACATTTATCTAGTTCTAAAGGCGGACGATTTAAAAAAGTTCCAAATGGTAAAGCTAGCCACTCATTATTAGGTGATGTATTGATTGCAGCGAAAAAAGAAGGAGAAGACATAAAAAATAAACTTACTCAAAATGGTAATAGGTCTTCAATTTGTCGTACGATGAAATATAGTTTTGCAGATATTGGGGATATTATACGAGGAAGAGATCTCTGGGAACATAAGGATCAGACAGAACTACAAGGACATTTAAAAACAATATTTGATAAAATTAAAACGGAACTTGAGGACAACCTTAATGGCAAATATGCCACTGACGACCCCAAACATACCAAACTACGTGCAGATTGGTGGGAAGCAAATAGATATCAAGTCTGGAACGCAATGAAATGTGCAACAAAAAACGGCAATATCCAATGTGGAGCCACTCCATATGACGATTACATCCCTCAACGTCTCCGTTGGATGGTTGAATGGGCCGAATGGTATTGTAAGGCGCAGAAAAAGGAGTATGACAAGTTGTTCATGCAATGTGCTAAGTGTATGGGTAATGGTCAAGGTTGTACGAGTGGTGATAGTGAAGTTTGTAAGCAGTGCAAAGCAGCTTGTACATCATATAGAGACAAAATAAAAGAATGGGAAAAACAATGGGAGGTAATATCATACAAATACCTAATGTTATACTATGGAGCAAAAACTACTGCTGCTTATGGTACAGTTGCATATAGTGGTGATGTAGAACCAGAAGACAAACCTGTGGTAGCTTTCTTACAAGAATTACTACCCCAAAAAAATGGAAAACCTGCTGATACACCCACCCCCTATGAAACCGCCGAAGGTTACATACACCAGGAAATAGGAAATGCGGGGTGCAACGTACAAACTCAATTTTGTGAAAAAAAAAATGGTGACAACCCAACTAATGGTGAAGAAAAAGTGGACAACGAGAAATATGCTTTTCGTCATCCACCACATGACCATGATGATGCGTGTGAATGCAAACCACCACAACAAGAAAACCCCGGTCGCTCACGTGGAACCACACCACATGCTGGTAGTGACGAAGGCGACGAACACTCCGAAGGCTCAGAAGACGAAGAAGAAGAAGAAGAAGAAGAAGAGGAGGAGGAGGAAAAGAAGGAGGAGGAGGAAAAGAAGGAGGAGGAGGAAAAGAAGGAGGAGGAGGAAAAGAAGGAGGAGGAGGAAAAGAAGGAGGAGGATACGCCAAAGGACACCACGGTGAACGGGGATGGGTCGGCACCAAAAGAGGCGGAGGTACCCGCGGCAACAACGGAAAAAAAAGAGGAAGTAAATCCATGTGATATAGTAAACACACTATTTACTACTGGTGATGCAAAAACTAATTTTAAAGATGCGTGTGAACAAAAATATGCCAAAAACAACTCACGTTTAGGTTGGAAGTGCATACCAAGTGGTGACAAAACAGCCGCTGGTGGTGGTGGCGAACCCACTGGTGAACGTGCCGAACCCACACGTGCCAAACGTGAAGCCCCTAGTGGTGCCGTTCCTACCACTAGTGATGGTAGTGGTAGTATTTGTGTGCCACCCAGGAGGCGAAAACTATACGTGGGAAAACTACACGATTGGGCGGAAAAGACACAGTTACAGACACAGGTGGGTGAGTCACCACTAGACTCCACTTCGCCGACCTCGTCGGGGTCACCTAATGGTGACCCGCTCCTCGCCGCCTTCGTGGAAAGTGCTGCAATAGAAACTTTTTTTTTGTGGCATAAGTATAAAAAAGAGTGGGAGTTACAAAAGAAGGCGGAACTACCACAACCCGGTGCAGGCAGTGATGACAATAACCCCGAAAACCAATTAGCTAGTGGTACCATACCCCTACCCTTCTTGCGTCAAATGTTCTATACATTAGCAGACTACAAAGATATATTATACAGTGGTAATAAAGACAAGAAGAATGGTTACAACGACATACTTAGAGGTGATAAAGAAATGGAGCAAAGAGAAAGTAAAATACAACAAAAGTTAAAGACGTTTTTTTCAAATAGTGGTGACAAACCTTCTACTGGCACATCTACTGGTTCATCTAGTGTTAAAAACCCCGAATCCTGGTGGCAAAAAAATGGTGAACATATATGGAATGCTATGGTATGTGCTCTAACATATAAAGAAAATAGTAGTGGTGGAGAAAAAACCACAACTATTAGCCAGGATGGTGATCTGAAAGATAAACTTTGGGACGACAACACCAAAAAACCAAAACCCCCCCAATACGAATACAAAACTGTGGAACTTAAAGAAGAAAATAGTGTTACTGATGGTCCCAAAGCCTTCACCTCCGAACCCCCCTCAGCCAGTGGTAATACACCCACCCTCAACAACCCGAAACTCACCCAATTTGTGGTAAGACCCCCCTACTTCCGATACCTTGAAGAATGGGGTCAAAATTTTTGTAAAGAGAGGAAAAAGAGGTTGAAACAAATTAAGGTGGAGTGTACAAAAGACGGTGATACACAAAAGTATAGTGGGGATGGGGAAGATTGTAATGAGATTCATAATGAGGATCCTACTATTTTTAAGGATTTAGAAAATGCAAGTTGTGCGAATTCTTGTAGATTGTATAAAAAATGGATAGATATAAAAAAAATACAATATGAGAAACAAAAAAAGGAATATAGTGAACAAAAAGACAAAGCTAAAAATAATAATGGATTTTATGAAAGACTAAAAACATACACTGAAGCTAAAGACTTTTTACAAAAGTTAGGACCATGTTCTAAAAATAATAGTGGAGATGATAAAAAAGGAGAAGATGAAATAAAATTTGATGATGATAAGACATTTCAACATGCAAAAAATTGTGATCCATGTTCTCAATTTAGAGTTAAATGTGAAAATGGTAAATGCAAGAATGGTGGTGGTGGTACAAACGAGACGTGCAATGGTAAAATTAAAACTATTACTGCAGAAAATATTAACAATTCTACTGAAGATATAGGTATGGTTGTGAGTGATGATAGTAAAAGTGGAAGTGGATTTAAAGGTAATGGTTTAGAGGCTTGTCAATATGCAGGTATATTTAAAGGTATTAGAAAAGATGAATGGAAATGTGATAAGGTATGTGGTTATTTTTTATGTAAACCGGAAAAGGGTAATGGAAAAAATGAAGGTACATACATTATACAAATTAGAGCATTGTTTAAACGTTGGGTAGAAAATTTTTTAGACGATTATAATAAAATTACACATAAAATTTCACATTGTAAGGAAAATGATGAAAAAAACATATGTAAAAAAGACTGTAAAGATAAATGTACATGTGTAGATAAATGGATAAAGCTGAAACAGCAAGAATGGGAAATAATAAAAGAACGTTTCAATGAGCAATATAATGATGATAATCCAGACAAATATTTTAACGTTAAAAGTTTTTTGGAGAAATTTCAAGATCTAACTGAATTTAAAAACGCTATAAAACCTTGTGGTGATTTAAATGCGTTCAAGAAGTCGTGTGGTCTTAATGGCACTGATAGCTCACAAAAAAAAAATACTCACGAAAGAGATATCGTAGAATGTTTGCTTAAAAAGCTTAAAGATAAAGCAAACAAGTGTAAAGACCAACCTAGTGGTAGCAAACAGTGTACCACACCCCCCACCACCCTTGAAGAGGAAGAATACCCCGAAAATACATTGGAACAACCGAAATTTTGTCCGCCAACAACACAACCACCTGAAGAGAAAGGAGGAGAAACTTGTGGCAATAAAGAAGAGAAAAAAGATGAAAAAAAAGAGGAATCAGAAGAACCTGCAAAAGAAGAAAGTGGCCCAGCAGCGGAAGAACCAGCAGCAAATAGTAGCCCGTCATCAGAATCTAGTGAAGAAACCGACCAAAAACCCGAAGCCCCTCCACCAAAACCAGCCCCAGACCCCCCAAAACCACAACGACCACGTAGGCCACGACGAACCCCCGAACTCTTGGATAATCCCCCCTTTAAAACCGCCCTCATGTCTTCTACCATCATGTGGAGTATTGGCATCGGTTTTGCTGCGTTCACTTATTTTTTTTTAAA
>var7G8_12n12_Pf7G8-2_000025100_Pf7G8_120024200
ATGGGGCCCAAGAAGCCGGTGGCGTTGCGAGGAGGTGGTGGCGGGGAAGATATTGATAAAACAAGTGCCAAACATTTATTGGATAGCATAGGGAAAAGAGTACATGCCCAAGTACAAAATGAAGCTGCAGGACGTGGTGGGAGTGAGTTAAAAGGATTGTTGTCACTAGCAACATTTTCTAGTGAGGAAATGGGTGACACCAATGATCCATGCATATTTAATTATACTAAAGTTATTAAGGCTACGGATAATAATGAGACATGCGGAAAAGGAAAAGAAGACCGTTTTTCTAAAAACCGTATCGCTGAATATGATAAGAAAAAAATAAGAGGTAATAATGGTGGAGCCTCTGCTCCATATAGGAAGTTATCTCTATGTAACAAAAATTTGGAAACTATAAACATTGATAAAATTGATAACAAGCAGAAGTTGTTGGCAGAGGTGTGTCTTGCAGCAAAATATGAAGGAGAATCAATAACACTTAATTATCCAAAATATCAAACAACATATGGTAATTTTCCTTTTGAATTATGTACCGTTTTAGCACGAAGTTTTGCAGATATAGGAGACATAATACGAGGAAGAGATTTGTATGGTGGTAATAATAAGAGAAGACAACAATTAGAAGAGAATTTAAGAAAAATTTTCGCGAATATATATGAAGAATTGTCGAGGACGCCGACGAAGAATGGGCAGAAGTCTGCAAAAGATCGCTACGGACAAGACAGTCCAAATTTTTATAAATTACGCGAAGATTGGTGGACGGCGAATCGCTCCACAGTATGGAAAGCTATCACGTGCGGCACACATGATGGTGCTTCATATTTTCGAGCAACGTGCAGTGATGGACAAAGTGGAGCCCAAGCTAAAAACAAATGCACGTGTAACAATGGTGATGTCCCCACATATTTTGACTACGTGCCGCAGTTTCTTCGCTGGTTCGAGGAATGAGCCGAAGACATTTGTCGTAAACGAAAAAAACAATTAGAAAATGCCAAAAAGAAATGTCGTGGAAAATATAAAAGTGATCAATATCGATATTGTAGTCGTAATGGACATGATTGCGAACAAACATTAGTAGAACAGGTAAGGTGCGTATGGATAAGGGTTGCTCTGACTGTTTTTTTGCATGTTATCCGTATGTTGATTGGATAGAAAACCAACGAAAACAATTTCTAAAACAAAAAGAACAATTTCTAAAACAAAGAGGAGAATACGAGAATGTAATAAACGGAACATCAAGTAGTAGTAGTAGTGTTGGTGGTAAGAGACAAACACGAAGAACGCGTAGTATTAGTAGTGATGATAATGGGTATGAAAGTAAATTTTATAAAAAACTGAAAGAACGTGGCTATAGTGAGGTTAAAAATTTTTTCGAAAAATTAAATAAAGAAAAAGAATGTCAAAATTTTGATGACAAAGGAGGAGAATTTGATTTTAATGAACATGTTGATAAAGATAAAGAATATAAAGGAACGTTTTATCATTCGAAATATTGTGAAGTATGTCCCGGATGTGGGGTCAAACGTGACGGTAATGATTGGAAAGAGAAAAGTGGTGGTAGATGCACGCGTAAAAAACGTTATAAGATTCTAGATGATAACAACTTTAATGGTATAGATGTCCTTTCCTTTGGTGATAAACGCAATGAGATAAAACAAAAAATTGACACGTTTTGTGGTGGAAGTAATGAAGAAAAGGAGAAACTAAAGGAACAATGGAAATGCTATGAAGCTCAATATGTAAAGGAAGATAAAAAAGAAGATGAGGAGGATGAAGACGAAGTCGAGGAGGAGGACGATTTAAAAGATGCAGGTGGATTATGTACATTGCAAAACAAAAAAAAATAGAAGAAAAAGGAAAAAACTCTGAAAACGAATCTGATGAATTCCAAAAGACATTTAATGAATTTTTTTACTTTTGGATAGGACGTTTTTTGAACGATTCCATGTATTGGAGAGGCATAGTTGGGGGATGCTTAAAAAATGGTAAGAAAACATGTGGAAAACAAAAATGCAAAGGTGAGTGCGATTGTTTCCAAACAAGGATTGAAAAAAAAAAACCGAATGGGAAGATATAAAAACACATTTTAAAACGCAAGATCTTCCGGGGGAATCTATCACAACTCTTAAATATATTTTGCGATTAGATGAACTTTTCGAAAATATTAAATCGGGTTATTGAGATGTAAAAGAAACAGAAGGAATTAACAAAATATTGGAAGGTGAAGAAAAACGTGAAAAAGAAGATGCAGCAGCTGGTGTCCCCAGAAGTCAAAATACGAGTACAATTGATAAATTACTACAACACGAAGAAGAGGATGCCAACAAATGCAAAGAATGTCCAAAACCAGAA
>var7G8_01n01_Pf7G8-2_000035500_Pf7G8_010005600
ATGGGGGGAAATTCTTCAAAAGGTGCTCCTACATATTATACAAATGAAAGTGAAAAAAGTGCCAGAAACGTTTTGGAAAATTTCGCAAAAGATATAAAAGGAAAAGCGTCAAATGACGCAAAAAAGAAAGGAATTTCGTTGAAAGGATATTTGAGGCAAGCAAAATTTTATCATGATTTTTCAAAACTTTATCCTAACTATAGAAGTCCCTGTGATCTTAATTTTTGGTTTCATACGAATGTTTGGAAGCGAACACCACGTGAAAGAGATCCTTGTTATCGTAGGCAACCAAAAAATAATCCGAATTTGGAAGGAGCAGTATGTACAAATAGTAAAATAAAAGGTAATGAAAACAAAATAATTGACATTGGAGCGTGTGCCCCATATAGAAGACGAAATATCTGCGATTACAATTTAGAACATCTAAATGAAAGAAATGTTTTAAATACTCATGATTTATTGGGAAATGTGTTAGTTATGGCAAAACGTGAAGGAGAATCTATTGTGAATAGTCAAGCAAATAATGGAACGTTAAATGTATGTACTGCACTTGCACGAAGTTTTGCAGATATAGGTGATATTGTAAGAGGAACAGATCTTTTCCTTGGTGGTCCTAGTCAAGAGAAAAAAAAATTAGAAGAAAATCTGAAAAAAATATTTGAAAACATTAAGAATAAAAATACAAAACTTAGTACACTAACACTTGAAAAAGTTAGGGAATACTGGTGGGCACTTAATAGAAATGATGTATGGAAAGCATTAACATGTTCTGCACCATATGAAGCTCAATATTTCATAAAATCAAGCGATAAAAAACACTCATTTTCAAGTGAATATTGTGGTCATTATAAAAACGGTGATCCACTTACCAATTTAGATTACGTGCCTCAATTTTTACGTTGGTTCGAGGAATGGAGTGAAGAGTTTTGCCGATTAAAAAAAATGAAATTCAAATTGGCCAAGGGAGCGTGTCGTAATGACGAACAAAAGTTATATTGTAGTCATAATGGATATGATTGTACGAAACCTATTGAAAAAAGAAGTAGTTGCTCTAGGGAAAGTAAGTGTACTGACTGTTTGAATAAATGCATTCCTTATGAATATTGGTTAGAGAAACAACAAAATGAATTTAAAATACAAAAAGAAAAATATGAAAATGAAATAAAAACATATGAATCTGACAATGATATATCTAATAGTAATATTAATAACGAATATTATGAAGATTTTTATAAAAAGCTTATGGAAACACAATATAAAACTGTTGAAGATTTTTTAAAGTTACTAAATGAAGGAAAGTATTGTAAAGGTGTATTAGAAGGAGGAAAGGATATTGATTTTACTATGACTGGTGATAAAGACGCGTTTTATCGCTCAGATTATTGCCAAGTGTGTCCCGATTGTGTAGTTAAATGTGACGGTAAAACATGTGCAGAAGATACGAAGGATAACAATTGCAGGAGCAAAATAATCGAAGACATTCTACGAAGTGAGCAAACTACTGAAATTGATGTCCTCTATAGTGGTAATGGAGAAGGTGTTATTACAGAAAAATTAAAAGATTTTTGTTCGAACCCAAATAATGACAAAGGTAAAAATTATAAAAAATGGAAATGCTATAATAAAAATAATGATTATAATAATTGTGAAATGATAAGTTCGTTATATGAAGATAAAAATAAGCCTAACGTTATGTTATCTGTTGAATGTTTTCATTCGTGGGCTAAAAATTTATTAATAGACACCATAAGGTGGGAACATCAACTTAAGAATTGCATAAATAATACTAATGTCACGGATTGTAAAAGTAAATGTAACAGTAATTGTGAATGTTATGAAAAATGGATTAAAGAAAAAGAAAAGGAGTGGCAAAAAGTGAAGAATGTCATCGGAAATAAAGACGAAACATCACACAATTATTATGATAAACTTAAAGATGTTTTTGATCGTTTTTTATTTCCAGTTAGAGGTGCTCTTGAGGAAGACGAAAAAGTAAAATGGGATCAATTTACGGAAGATTTAAAAAAAAAAATAGATTCTTCCAAAAAAAGTGCAGGTACTGGAAATTCACAAGATGCAATAGAATTCTTATTAGATCACTTAAAAGATAATGCCAGCATATGCAAAGATAATAATACAAACGAAGGATGTGATCCTTCCGTGGATCCCACACAAAACCCGTGTGCTAAACCTCATGGTAAGAAACATGCAACTGTAAAACAAATAGCACAATATTATAAACGCAAGGCACATGTGCAGTTGGAAGAACGTGGTGGCAGAAGAGCTTTGAAGGGGGATGCAACAAGAGGGACGTATAACCTTGGAGGTCAAGGAAACACGTTGAATGGCGATATATGTAAAATAACAAAAAATCATACCAATGATAGTCGTCCTAATGGTGAACGATGTACAGGTAAAGATAAAGTTAAAAACGGGTTTCGCTTGAAAATAGGAACCCCGTGGACAAAGATTGTACAAAAAAAAAAAAAAAAGTCATACAAAGAAGTCTATTTACCTCCAAGAAGACAACATATGTGTACTTCAAATTTGGAATATTTAGAAACGAAAGACAAACCACTTAATGGTGCTGGCAACGGTGGTGTTGATATTGTTAATCATTCCTTTTTGGGAGATGTATTACTTTCAGCAAAATTCGAAGCAGATTTCATAAAAAAAAAGTATAAGTACGCAAATACCCCAGAAAGCTTTAAAGACAATGCAACTATATGCCAAGCCATACGTTACATTTTTGCAGATATTGGTGATATAATTAAAGGAACAGATTTATGGGAAGCAAATCCTGGAGAAAAAAATACACAACGTAACTTACAAAGAATTTTTGGTAAAATTAAAGAGGAACTTCCTAAAGACATCAAAGGAAAATATACCGGAACCAAACATTTAAAATTACGTTCCGATTGGTGGGAAGCAAATCGAGCCAAAGTATGGGAAGCAATGAAATGTAAAACAAATGGCGTAGATATCACTTGTGATAGTGATCATACCCCATTGGATGATTATATCCCACAAAGGTTACGTTGGATGACTGAATGGGCAGAATGGTTTTGTAAGATGCAGTCACAGGAGTATGAGAAGTTGAAGGTGTGTGAGAAATGTATGGATAATGGAAAATGTACGCAAGGTGATGTCGATTGTGGAAAGTGCAAACCAGCATGTGAAAATTATAAAAAATTTATTAAGAAATGGCAACCTCAATGGGATAAAATAAGAGCAAAATACAAAATATTATACGAACATGCACGAGTCGATATTGCTGCTAATGGTGGTCTTAATACTTCTACTGCGATCAACGATAATGAAGACAAACCTGTGATTGAATTCTTATTCGAATTATACAAAGCAAATGGTGGAAAAATTGGTAACCCTGCTGTTGCTCGTGCCACTGTTAATGGAATTTCCACTGATGATACAACACCCACTGTGTATAGTACTCCTGAAGGATATATACATCAAGAATTACCAAACGTGGGGTGTGTGTCACAAAAATTCTTTTGTAATACTAACGGCAACGAGGATAAATATGTCTTTAGGGAAAAGCCGAAAGATCATGATGAGGCGTGTGGTTGTAACGAGAGAAATCCGAAACCACCTGCACCAAAACCTCTTCCCACCCCTAATCCGTGTGTTAATGGTGGAGACAACACAGGTGTTGGTAAAATCACGAGCGTGAAACAAGTGGCGGAAGAGATGCAAAAAGAGGTGCATGAGGGGATGTTGGAGAGGAGTGTTAAAGAGGGTGATAAGGGGAAGAGTGGTAACAGTTGTTTGGTAGGAAATATAAAGGAAGCGAAATTTGGAAAGGCCGCTAAATCAAGTGACCTGGATAAGGGAAAAATTTGTGACCTTGACGAACATAAACATACCAATGCTGAAAATAGTCGTGGTTATCGATATGAAGGACCATGTACAGGAAAAAATCAAGGAAGATTCAATATAGGAACGGAATGGTCATACAAGAACGATCAAAATAAAAAGACACATCCTGAGGCATATATGCCTCCACGAAGAGAACATATGTGTACCTCAAACTTAGAACATTTGGACATTCGTAGCAAAGGACTTACAGGAACTAATGCTGGCCACTCATTATTGGGTGATGTATTACTCGCAGCAAAATATGAAGCAGAAAACATAAAGAAACTGTATCAGCAAAATGAGGGCAAAAAAGGACTAAATGACGAAAATGACAAAGCAACTGTATGTCGTGCTATGAAATATAGTTTTGCAGATATAGGTGATATTATACGAGGAAAAGATCTCTGGGATCTTCCGGATTTTAAAAAACTAGAAGGATATTTGGTGACAATATTTGAAAAAATTAAAGATGAACTTAAAAGCAAACTTAATGGAAAATACAATAGCGACAACGATGGTAACAAATATATAAATTTGCGTAAAGATTGGTGGGAAGCAAATAGAGATCAAATATGGGAAGCTATGAAGTGTAAAACTACCAATGGAGAATTTCCATGTAGTAATAAAGAACCCACACCAATTGATGACTATATCCCACAAAGATTAAGATGGATGACTGAATGGGCAGAGTGGTATTGTAAAGAACAGTCACGGCTGTATGGAGAGTTGGTGGAGAAGTGTAATGGGTGTAGGAGTGGAATATGTGAGAAAGAATGTGAGGATTGTAGAAAGAAGTGCAAAGAATACGAAGAAAAAATAAAACCATGGAGAGAACAATGGGAAAAAATAAAAGATAAATACAAAACATTATACGATAAAGCAACAAAAACTGGTGAACCTATTACTTCTGGTGACTCCAAAGATGAGAAAGATGTGGTAGACTTTTTCCAAAAATTACACGAAAAAAATAGTGATAATACCATATATGCTACTGCTGCAGGATATGTACATCAAGAACTTACAAAATTGGATTGTAATATACAAAACGTTTTCTGTCAAAAATCCGATAGCGACAACAAGAATTACGCGTTTGAACCGTACCCATATGACTATAAGGATAAATGTAATTGTAAAAATGATAATCCAGCGAAGGAGAAAAAAAAAGAATATGACGATGTGTGCGAAACGGTGAAGGAACATATTGGAAATAATAATGGTACACAGGCAATAGAACATTGTAAACCAAAAACAGAAGGATCTTATCCTGGATGGAACTGTACGGATAAGATTAAACAAGAAGAAAAAGGTGCCTGTATGCCTCCAAGAAGAATAAAATTATGTGTAATTAATTTACAACATTTCAATGGAACATCAAAGAATGATTTGAGAGAAGCATTCATTAAATGTGCAGCGGCAGAAACGTTTTGGTTATGGCATAAATATAAAGAAGATACACAGAAAGAAAAAGCAACACACACAGCAGATAATGATTTGAACAAAGGAATAATTCCTGACGATTTCAAACGTCAAATGTTCTATACATTTGGAGATTATAGAGATTTATGTTTAGGAAAAGATATGGGTAGTGATGTCATTCAAGCGAATCAGAAAATATATGCGTATTTCAGTAAAAACACAGATCCAAGTAATACAAAATGGTGGGATGAAAATGGTGCACATATTTGGGAAGGAATGTTATGTGCTCTATCACACGCTAGTGGAAATATAAGTAACGTAGAAACTATCAAAAACAACAACACCTACGCCAACGTCAAATTCAGTGGCGATAAAACCACCACCCTCGAGGAATTCGCCAAACGACCCCAATTTTTGAGATGGATGACGGAATGGAGCGAGCATTTTTGCAAAAAACAGTCACAGGAATATAACGATTTGGTGAATGCGTGTCAGAACTGTATGAGTGATAAAACGTGTAAACAATGTAGCGCATGTACAAGGAAGTGCAAAGCATATACAAAATTTGTTAAGGAATGGGAAAAAGATTGGGAAACACAAAGAAATAAATACTCCGAATTATACGATAAAGCAACACAAAATGGTAGTAGTAGTCCCAAAGCTTCCAAAGACCAAGACCAACATGTGATTGATTACTTCAAAACATTAAACTCAAATGGTACCACATATTCCACTGCCGGAAAATATGTGGAAAAAGAAGGATATATTAAGGATTGTCATAACAGTAAACAAAACAATTTCGATAAAAATAGTAGTACTGGTAATAACGATAATTATGCCTTTAAAGAATATCCACACGACCATAAAACAAAGTGTAATTGTCCGGAAACACCTCCACCTCTACCTCCACCTCCACCTCCACCGAGACCTCCATCGGGACCTCCAGGGGACAGTGGTCATGACCAAAGAGGACGAGCAGAACCTGGTGAAGACGGCGTGAGACCACCAGTACCAGTACCACAACCAGCACAAGAAGAGGGATCAACACCAAAAGAGGAAGAGGAAACGGCCACAGAAAAGGAGGTACCGAAGGGACCACCTGCAACACCAAAAGACGATGTAAATGTGTGCGAAATAGTGGATGGAATACTTAACGGTAAGAATGAAAACACTACAGTAGGGCTATGCAAAAAAAAAGATTTTGGAGGAAAATCTTATCCTGATTGGCAGTGCGACGAGAATTCAAAATTGGTGACAGGAAATGGTGAATGTATGCCTCCTAGAAGAATAAAATTATGTTTATATTTTTTGGCACATCAGAAGGAAAAAAGAAATTTAAATAAAAAAGAAGATTTGAGAAAAGCTTTTATTAAATGCGCTGCAGCAGAAACATTCTTTTCATGGTACTACTTTAAGAAAATAAATGACAAAGCAAATGAACTCGATGGAAATTTAAAAAAAGGACAAATTCCCCCTGAATTTTTGCGATCGATGTTTTATACTTTTGGAGATTATAAAGATATATGTTTGGATACTGACATATCTGCAAAAACTGAAAATGGTGATATAACTAAGGCAAAAAGCAATATAGACAGAATTATCCCAAAAAAAAGTGCCAAAAATCCTGATGAAGAACGTAAAATTTGGTGGGATGAAATTAAAAATGACGTATGGAAAGGAATGTTATGTGGTTTATCACATGCTGTCAGTAATAATGACAAAGCGACAGTACAAAAAACACTTACTACCAAGTACCCCTACCACACCATCAAATTTAGTGGTTCCAATCCCCCCACGTTGGAGGAATTCGCACAACGACCACAATTTTTAAGATGGATGACGGAGTGGGGGGAAGACTTCTGTAAAAAGCGGAAGGAACAGGTGGATATTTTGAAAGGGCAATGTACGAAATGTGATGTTAGTACTGATGGATCATGTGAGAGAGATGTTGATGGATGTAAAAAATGTAGAGAGGCGTGTAAAAAATATCAAGAATGGCTTGAAAAGTGGCGAGAAAATTATGATAAACAAAAACAAAGATATACTCAGGTTAAAGAAACACTTCCATATAATAATGATAAAGACGTAACCATATCCACACATGCCTATGAATATTTGAGCAAAAAATTAACAAATATTCCATGTACAAATGGAATTACTAGTGCAAATTGTGAGTATAAGTGTATGGAAGGAACGTCCAAACAACCAAAAGCCAAATTACCTAATGGTAGTACTGATGATATGCCTGCATCATTAGATGATGAGCCCAAAGAAGTAAGCGGAAAATGCACGTGTCCACCAACACCACCAAAATCAAAACCCACCGGAGGTGGTGGTGTCGCTCGTTCTTTACCACCAGCTGACAGAAAAAACGATCTCCCCGATTCCGAAGAAGAAGACGACGCCGACGACGAGGACAAGGACGAGGATGTGGAAACGGCGGCGAAGAGACCACCACAAAAAGAGGCGGAGGCACCAGTGGAAACAAAAAAAGACGACAATGTGGAGAAGGTTTGCGACATAGTAAAAACCGCACTCGGGGGCAATTTGGATGAAGCATGTAACCAAAAATATAGTGGAAATAACTCACGTTTAGGATGGAAATGTGTCACACCAAGTGGTAACAATACTACCACAAGTGGTGATCAAAAAGCCACAGATAGTGAAAGTGAACGTCCCCCACGTCAACGACGTAACGCCGATCCCGCCAAAGCTAGTGGTACTAACCAGGGTTCCATTTGCGTACCTCCAAGGAGGCGAAAACTATATATAGGTAAAATAAAGAAGTGGGCGGAGGAAAACAGCGCGCTATCGAGTGAGACACCACAAGGTGGAACGTCGTCAGCAGGTGGTAAAGAGACACCAAGTGACAAACTACGTACTGCGTTTATTGAGTCCGCTGCAATAGAGACGTTTTTCGCTTGGCATAAATTTAAAAAAGATAAAGAGAAAAAAAAACCACAAGATGGAGCAGGAGCAGCAGCACTTGCCCAAGATGTGTCACCGGAGGTCGACCCACAAAAGGAATTACAAGAAAGTGGGAAAATACCTGAGGATTTCTTGAGATTAATGTTTTATACATTAGGAGATTATAGAGATATATGTGTGGGGAACACGGACGTAGTGATTAAAGGAAGTAGTGGTGATAAAGAAATGCAGGAAAGAGAAAGTAAAATAAAAGATGCTATAAATAACTATTTTTCAAATAATGGTAACAAACAACCTCCTAGTGGAAAACCCCAAGATAAACGCAAAACCTGGTGGGATGCAAATGTGGAGTCCATTTGGAATGCTATGGTATGTGCTTTAACCTATAAAGAAAATGGAGCAAAAGGCAAACCACCACAACAGGATAAGCAAGTGAAAGAGAAACTTTGGGACGACAACACCAAAAAACCCAAAAAAAACGCCGGACCCGAAAGCAACATCGACTATACGTATGAAAATGTGGTACTAAAAGAAGATAAAAACAGTGTCCCCAAATCCAACGACCCCCTCAACAACCCCAAATTGACAGAATTTGTGGTAAGACCCACCTACTTCCGTTACCTTGAAGAATGGGGTCAAAATTTTTGTAAAGAGAGGAAAAAGAGGTTGGAGAAGATAGAGGTGGAGTGTACAAAAGACGGTGATGGTAAAACAAAAAAATGTAGTGGGGATGGTTTGAACTGTATCGAAACAGTTCCAAAGAACGAAGAAATTTTTAATGATTTCTTTTGTTCGACATGTGCCATACATTGTAGATCTTATAGAAAATGGATAGAAAGAAAAAAAGACGAATTTACTAAACAAGGAAATGCATATAATGAACAAAAAAAATATAAAACTGAAAGTGAGAGTGCTAAAAGTAAACCTGATAAAATATCTGATAGCGAATTTCTTCAAAATCTTAAAAAACATGGGTCTATTGATTTATTTTTACAAAAGTTAGGACCATGTAAAAATGAGAACGGAGAGGATAAAAAAGGAGACCTTTACATAAATTTTGGTGATAAAGATAAAGCATTTAAACATACAGATTATTGTGATCCATGTTCTCAATTTAAAATAAAATGTGAAAATGGTAAATGCACCAGTGGTGGTATAAATGAGAAGTGCGATGGAAAAATGGATATTACTGCAGAAGATATTAAAAAAATTAACGATAGTAATAATGTTTTTATGCTTGTGAGTGATGAGAGTACAGCGGGATTTCCCCAAGATTTAAACGATTGTGACGGTGCAGATATTTTTAAAGGTATTAGAAAAGATGAATGGAAATGCCGTAATGTATGTGGTGTAGATATATGCACTCTGGAAAAAATCAATAACGGGAAAGATGAAAAATATATCATAATGAAAGAATTTCTTAAACGATGGTTAGAATTTTTTTTTGAAGATTATAATAGAATTAAACATAAAATTTCACATTGTATAAAAAACGGTAAAGAATCCAAATGTATATGTGGATGTAAAAAAAAATGTGATTGTGTAGAAAAATGGATAGAAAAGAAACAGGAGGAATGGCAAAAAATAAACAGTACTTACCTAAAAAAATATAAACCTGTAGATGATGGTTCTAATAATTTAAAGTCCTTTTTGGAACAGGGTATATTCGAGAGTGATAAGAAAAAAGCTATAAAACCTTGTGATAGTTTAACGAAGTTCGAGAGTTTTTGTGGTCTTAATGGCACTGAGAGCTCAAAAAAGAGTAAAGATGGTAAAAAAACAGATATCGTAGAATGTTTGCTTCATAAGCTTGAAAAAGAAGCAACATCTTGTCCAGGCAAACGTAGTGGCCAAAACCCAGAAACAGAGTGTCAAGAATCCCCCTCCGTTGGAGACGATGACGATGAACCCATGGAAGGTGAAAACCCAGTAACACAACCGAACATTTGTCCAGCGCAACCACCATCAGAACCAGTGGAAGCAGAAGAGACTTGTGAAGAATCCCCTCGTCAAACCGACGTTAAAAAGGAAGAAGAAGAAAAAGAGGAGGAAAAAGATAAAGGAGATGAGGAAGAAGAAGATGAGGAAGAAGAAGAAGAAGAAGAAGAAGATGACGAAGAAGAAGAGGAATCAGATAGTGACACTTATCACGACTCCTATTCAGAAACAGAGGAAGAAGATCAAAATGAAGATGAAGCTGTTCCAGAATCCTTATCACATTCAGAGCCACAACCAAAAGGATTGCCACGAGAATTTCCATCCACCCAATTAAAAAATGCCATGTTATTTTCTACCATCCTCTGGATGGTAGGTATCGGTTTTGCTGCATTCACTTATTTTTTTCTAAA
>var7G8_06n01_Pf7G8-2_000169900_Pf7G8_060022500
ATGGCAGCCACAAGTAGTGGTGGTACGCAGGATGAAGATGCCAAAAATATGTTTGATAGGATAGGGAAAATAGTGCAAGGCATAGTACATACAGAAGCTCTAAAATATAACAATGAATTGCATGGATTGTTGTCAGAAGCAAAATTTCCTACAGGACGAGGACATGAAAAACCGCAGTCAGAATCATGCAACCTTAATTATGAATTTGATACTAATGTTACTACGGGTCATAGTCATCCATGTGAAGGTAGACAACCAGTTCGATTTTCTGATACAAAAGGAGCATACTGTTACAGGAGCGGAATAAAGGGTAATGATGATCCTAAGTATGGTGGAGCATGTGCTCCATTTAGAAGATTACATTTTTGTGATAAAAATCTGGAACAGATAGATCCTAAAAAAATAGAAAGTACCCATAATTTATTGGTAGATGTGTTACTCTCAGCAAAACATGAAGGACAATCATTAGTAGAAAAACATAAAAAATTTAAGCAAGAGAATTCTGATTTCAATACCAATATATGCACAGTATTGGCACGAAGTTTTGCAGATATAGGAGATATTATAAGAGGAAAAGATCTTTTCCTTGGTCATCAACAAAGAAAAAAAGAATTAGAAACAAGATTACAAAAAATGTTTCAGAACATTAAAGATAATAATACAAAACTTAATGATCTTTCAATCCAAGAAATTAGAGAATATTGGTGGGCACTTAATAGAAAAGATGTATGGAAAGCTATAACATGTGGTGCTGGAAACAATGATAAATATTTTAGAAACTCAAGCAACCGTGTATACTTATTTTCAGATGGTCAATGTGGCCGTAATGAAGGAAAAGTTCCTACAAATCTTGACTACGTCCCTCAACATTTACGCTGGTTGCAAGAATGGGCTGAAGATTTTTGTCGAAAAAAAAAAAAAAAATTAGAAAATGTTAAAAAATATTGTCGTGATGATAAAGCAGAAAAGTATTGTAGTGGTAATGGATTTGATTGCACGAAAACTATTAGAGCAATAGGTCATCTAATTATAGATAATAACTGTACTAACTGTTTGGTTGCATGTAATCCTTATAAAGAATGGATAAATAACAAAAAAAAAGAATTCGATAAACAAAAAAAAAAATGTGAAAATGAAATATACGCATCTGAAAATTCAAGACCCAAATCAACGAATAATATTAATAAATTATATTATGACGAATTTTATGGAGAACTGAAAAAAGATTATCCAAATCTTGAAGAATTTTTAAAATTGTTAAACGAAGAGAATACATGTAAAAGTATTACTAAAACAGAAAGTAAAATTGATTTTACTAAGGATTCTGATACTGAAACATTCTATTCATCAGAATATTGTAAACCATGTCCTCATTGTGGAGGTAGTTACCAAAATGGAAACTTCATAAGTAATGGTGAAGAAGAAGGAAAATGTAACCATACATGTATTGATTCAGAACCTCCAGAGAATGGAGATACCACTGAAATAAATGTTCTGTACATTGATAAAAAATCTAAGGACATGCTAGAAAAAATAAAAAATTTCTGTAATGGTGTTGTTAAAAATAACCTATGGAAATGTTATCATGATGAAACACATAATAAAGATTTTTGTGTTTTAAAAGATGAAGAGAACGTTATTTGTAGAAAAAAAAGGATGGAATATTATCATTTCTTTCAATTTTGGGTTACACATGTATTAAACGATACTATTAACTGGAAAAATAAAATAAAAAAATGTTTAAATCCAGGGAAATCATCGAAATGTAATAGTGCATGTAACAGAAATTGTAAATGTTTTAAAAGTTGGGTTGAAAAAAAAAAAAACGAATGGGAAGAAGTGAAGAAACATTTCGAAAAACAAAAAGATCTTCCAGAAAATTATCATTTTACAACTCTGGAAACTGTTTTGGAAGATGAATTTTTTAAAGTTATTGAAGAGGCTTATGGAAATCCAAAAGCAATAGAAAAAATTAAGGCATTTTTGGAAGAAGAGAGTACCAAAGAAGATCATGAAATACAGGAAAAAAAGGACGCAATTGATTTCTTGCTCGAACACGAAGAAGACGAAGCCGAATTATGCCTAGATAATCACCCAGAAGAAGAAAAATGTCTGGAAGAATTCGATTCCGACGAAGATGATGACCACGAAGAGGAAGTTTACGTCAATAATCCGTGTGCTAAACCTAGTGGTAGCTATCCTTCGCTTGCGAACGAAGCAGCACACCAAATGCATGAACAGGCAAAGACGCAATTGTCTGGTCGTGTTGGTAGAAAGGCTTTGAGGGCTGATGCAAAACAAGGAAAGTACACCAAAGGGTGTAAAGGCGAAGATTTGAATTCCACATTTTGTAACATAGATAAAACATATTCCAATTCTACAAATCTATCGATAGATCCATGTCAAGGAAAAGATAACGGAGGTGAACGATTTAAAATAGGAACGGAATGGAAACATAAGACCGAGATAAATATGAGCGACGAATACGCCTATATGCCTCCAAGAAGAGAACATATGTGCACATCAAATTTGGAATATTTAGAAACGAAATGTAGACCACTTGATGGTAAGGGTGATGATTGTGATAAAGTTAATCATTCCTTTTTGGGCGATGTATTGCTCTCAGCAAAAAAAGAAGGTGATTTCATAGTAGAAAAACTTCGTAGTGATAAATCTGCAATTTGTAACGCTATGAAATATAGTTTTGCAGATATCGGAGATATTATAAGAGGAAGAGACATGTGGAACAAAGATGATGGCTCACAAAAAATAGAAAAGAATTTAAAAGATATTTTTGATAAAATTAAAGACAATCTTCCTGATGGTATAAAAGACAACCGCCAATACAATGGTGACCCAAATCATATAAAATTGAGAGAAGACTGGTGGGAAGCAAATAGAAAACAAATATGGCACGCAATGCAATGCGCCCTAAAAAGCGGTAATGAGATCCAATGTAATAATCATACTCCCATTGAAGATTATATCCCTCAAAGATTAAGATGGATGAATGAATGGGCAGAATGGTATTGTAAAATGCAATCACAGGAGTATAACAAATTGGTGTCGACGTGTGATAGTTGTAAGACAAAAGGAACAGACTGTAATAATAAGAGCACAGAATGTAACCCGTGCAAAGCAGCATGCGTGGCATATAATACGAAAATAGAAAACTGGAAAAAACAATGGAATTCAATATCAAATAAATACCAATTTTTATACCTACAAGCACAAACTACTGCTGCTGGTACTGTTATTGGTGATTCCAATGATCAACACGTGGTAGAATTCTTCAAAGAATTACAAAAAGTAACTGGCGATACCAAACCTGCTACCATTGCCACTTCCAACCCTACCATCACACCCTACTCCACCGCCGCAGGGTACATACACCAGGAACTACCAAACGTGGGGTGTATGAAACAAGAGGTTTTTTGTGATAATAACGGCAACAAGGGGAAATATGTTTTCATGGATCCGCCAAAAGGATATGAAGATGCGTGTGGATGTGACAAGAATGTACTGAAACCACCAGAAAAGAAGGAAGAAATAAAGAAAGCATGTGAAATAGTGGAGACACTTATAGCAAAAAATAATGATGGAAATACTGCTATTGGCGGATGCAATCCAAAACATCAAGGTGGATCTTATCCTGTATGGGATTGTACAAATCCAATTTTAGTGACAGGAAAAGGTGAATGTATGCCTCCTAGAAGAATAAAATTATGCTTATATTATTTAAAAGAATTGAGTGACACAACACAAAAAGGTTTGAGAGAAGCTTTTATCAAAACTGCAGCATCAGAAACATTCTTCGCATGGCACTATTATAACAGTAAGAATGCTAATGCACAGGAACAGTTAAAAGCAGGGAAAATCCCCCCTGATTTTTTAAGATCGATGTTCTACACATTTGGAGATTATAGAGATATATGTTTGGATACAGATATATCTGCAAAACATGCAAATGGTGATGTAACTAAGGCAAAAGAAAAAATAGATGAAATTTTCCCAAAGGGTAAAACAAATGATACAGAACGTAAAGAATTTTGGAATAAATATGCACAAAATATCTGGGAAGCAATGTTATGTGCCCTAGAAAAAGCTGGTGGTGACAAAGATAAACTTATAGGTGACAACAGCATCTACACCTACTCCAAAGTGACATTCACTGAACCAAATGGCACCCCACTCCCCACCTTCGCACAAACCCCGCAGTTTTTGAGATGGATGACGGAATGGGGGGAGGAATTTTGTCACAAACAATCACTGGCGTACAAGGCGTTGGTGGAGGGGTGTACGGGATGTGATATTGAGGTTAATGTTGGTAATGCTAGTGTAACATGTACAGAATGTGAGGATTGCAAAGAAAAGTGCAAAGCATATAAAAATTTTATTGATACATGGGAAAAACAATGGAAAAATCAAAAAAATAAATACGGAGAATTGTACAAAAAAGTATTAGAAAATGGCACTCTTTCTGTAGATGAGAAACATGTCGTTACTTACTTGTCAGAACTACGCACAAAACGTGATGCCAATGAAAAATATTCTACTGCCGGGAAATATATAAATGAAAAAGGATATATTAATGATTGCGAAGTAAGTAAGCAAAAGGATTTTCATGATAATCCCAAGAAGGACAAGGATTATACATTTCGTGAATATCCCCAAAAATATCATACGGAATGTACGTGTAGTACGACACAACCAAAAAGTGCGTGTGAAATAGCGAAGAAAGTACTTAAGCGTGAATCCAAAACAGATTATGCAGATCTGTGCAATGAAAAATTTAAAAATGGAAAAAAAACATATCCTAGATGGAATTGTAATACAAATAAATTTAAAAGTGGAGAAGAAAATGCTTGTATGCCTCCTAGAAGACAAAAATTATATCTAAAACAATTAAAAGAATTTAGTGGTGGAACATCAAAAACTGAATTGAGAAAAGCTTTTATTGAATGCGCTGCTATAGAAACGTTTTTTCTTTGGAATAAATTTAAAAAAGATAAAGAAAGAGAGGATAAAGAACAAAATGAAGAAACACTATATGTAGGAGGAGGAAAAACAACACTGGACCAAGTTGCCCAAAAGCAATTAGATGATGGAGAAATCCCTGAAGAATTTAAACGTCAAATGTTCTATACGTTTGGAGATTATAGAGATTTATGTTTAGGAAAAGATATAGGTAGCGATGTGACTGAAGTAGAAAATAATATAAAGGTTGTTTTCCCAAAAAATGGAAAAACTGGTGTCCAAGAACGTGAAAATTGGTGGAATAAAAATGGAGAAGATATATGGAAAGGGATTCTATGTGGTCTATCACATGCTGTCAGTGATAATAACAAAGATACAGTGCAAAATACACTTACAAGCAACAGAGACTATAACTACAAAGAGGTGACATTTAGCGGTGGTTTCAATGGTGATAGTACCACCAAATTGGAGAAATTTGCATCTAGACCTCAATTTATACGTTGGTTAGAAGAATGGGGAGAAGAGTTTTGTCGAAAAAGAAAAATAAGAATTGATAAAATTAAAGTAGATTGTCGTGGAAAATATGAACAAAATTATTGTGATGGCGATGGTTTCGATTGTACTAAAATGCGTCCAAATAAGGAAAAGATTTTTGAGGATTTCCATTGTTTCAGTTGTGCCAAATCTTGTAATTCTTATAAAGAGTGGATTAACGCAAAACAATACGAATTTAATAAACAAACAGAAAAATACAAAAAGGAAATTGACAATCCTAAAAGTAATTCTGATAATACATATGATAGAACAATTTATAAAACACTAAAAGTAAATTACCCTACAGCTACAGAATTTCTAGAAACATTAAAAGGACCATATTCTAATAATAATACTAAAGACAGTACAATAGATTTTAATAAACCAAAGGACACGTTTGGACATGCAAAACTTTGTGCTCCATGTCCTGTATTTGGAGTTAATTGTAATAAAAGTGTTTGCAGTGATTTTCCTGTAAAGGAGTGCAATACAAAAACTTTTATTACTGCAGATGATGTTAAAAATGAAGAAGATTCTATTGAAGTAGATATGTTCGTCATAGATAACAGAGAAAAGAAAATTCCAGATGATTTAGGCGTTTGTCAAAAATCAGGTATCTTTGAAGGTATTAGAGAAAATAAATGGTCATGTGGTAGTTTCTGTAATTCAGATGTATGTGTTCTGAAAAATTCTAAGGAGGGTATAGATGATAAACAAAATATATTAATTAGAACATTGTTTAAACGTTGGATAGAAATTTTTTTGAAAGATTATAATAAAATTAAGGACAAAATTTCACATTGTATAAATAATGGAAATAAATTCATATGTATAAATGGATGTAAGGAAAATTGTGAATGTATAGATAAGTGGATAAATCAGAAAAGTAAAGAATGGAAAATAATACGAGAACGTTACTTCAAACCATATGAAATGGATGATTCAGAGATATATTTTTACGTTAAAAGTTTTTTTCAGGACTCGCAGTTCCATGCTGAAGTTGAAAAAGCTAAAGAAGAATTTAATGAATTACGTGATTTAGAGTATTCAAGTGAATGTACTGATACGGTGTCCTTAGATAAGGAAGAGTGTAAAAAAAAGGATTTAGTAAAAATTTTACTTGCTCGTCTTAAAAATAAAATTGATATATGTAAAACCCAACATGACAAGGAAAATCATTCAAATAGTTGTGTTCCATCACCCACAGACAACAATGTACACAAATCTGACGACACATCAGACACATCAGACACATCAGACACATCAGACGATGACACACGTCCGGAAATTTGTAGTAAATTCGATAACACAGATAAGAAGCCATCTGGAGTTCCAGAGAAAGAGAAAGAAAAAGAAACTGAGTTACCGGTACCGGAAGCAGACACTGATATATCTGATAAAGTTGATGAAACCCCCGATCAAGACGCAGAAGAAGAAGTTCCAGCTCCACCAAAAAAAACTTCAACACCAAGACGACGACCACGTGAAATAACCCGTTCCATATTACCTGAAATGGTGTCCATCTCGGCCTTTCCTTTAAGTGTAGGTATTGCTTTTGCTGCGTTGAGTTACTTTCTACTAAA
>var7G8_05n06_Pf7G8-2_000183600_Pf7G8_020026900
ATGGGGAATACAGAATCATCATTAGAGGGAGAGGCTAAAAGCTCTATTATAAAAGAAAGTCACAACAGTGCAAGAAATGTTTTGGAACGTTATGCCAAAAATATAAGACAGGCATCAAAAGATGAAAATGAAAATGTGGATTCGTTGAAAGGGGATTTAACGAAAGCAGAATTTCGTGGTGGTCCTTCTACGCCAGTAAATAAGCATAATTACTATTATCCATATCCATGTAATTTAGATCATAAGGAACATACTAATTTACGGTATGATGATGTGAATTTGAGACATCCTTGCCATGGTAGAGAACAAAACCGATTTGATGAAGATGAAGAATCTGAATGTGGAAATAAAATACGTAATTATAAAAGAAAAAATGATGCTATAGCCTGTGCGCCACCTAGAAGACGACATATGTGTGATAAAAACTTGGAAGCTCTAAATGATATAAATACCCAAAATATTCATGATTTATTGGGAAATGTACTAGTTACAGCAAAATACGAAGGTGAATCAATTGTTAATAATCATCCACATAAAGGAACTTCAGACGCTTGTACTGCTCTTGCACGAAGTTTTGCAGATATAGGTGATATTGTAAGAGGAATAGATATGTTTAAACCAAATGTCCATGACAAAGTAGAAACGGGTCTCCGAGAGGTTTTCAAGAAAATACATGATGGAATGGAAGATGAAGTAAAAAATGATTACAATCCTGATGGATCTGGAAATTATTATAAATTAAGAGAAGCATGGTGGAATGTGAATAGAAATAAAGTATGGGAAGCTATAACATGTGATGCATCATATAAATCTGGATATTTTATGCAATCAGAAAGTAATACACCATTATTTTCAAATCCTAAATGCGGCCATAAACAAGGAAAGGTTCCTACCAATTTAGATTATGTTCCTCAATATTTACGTTGGTTCGACGAATGGGGAGAAGAGTTTTGCCGAAAAAGAAATATTAAATTGAAAAAGGTCAAGGACTCCTGTCGTAATGACAAAGAACGTTTATATTGTAGTCATGATGGATATGATTGTACGACAACTATTTGGAAAAAAGGTAGTTTGCATTTGGATAATAAGTGTACTGACTGTTTGACTAAATGCAAAGTTTTTGAAGTTTGGTTAGGGAATCAACAAGAAGCATTTAAAAAACAAAAAGAAAAATATGAAAAAGAAATAGAATCATATGTATCGAACGATGCCAAATTTGTCAATAATATTAATAGTGAATATTATAAACAATTTTATGAAAAACTTAAGGAAACGCAATATGCAACTAATGACACTTTTTTAAATTTACTAAATGAAGGAAAGTATTGTAAAGGAGGATTACCAGGAGAAAAGGATATTACTTTTACTAACAGTGCTGATGACAAAGGGATATTTTATCGTTCAGAATATTGCCAAGTGTGTCCCGACTGCGGGGTCAAATGTGATGGTATAAAATACACACACAAATCAGATAATGATCGTGAACGTGTAAATAATGAAGACTATAAACCTCCATGGGGTGTGAAGCCTACTAATATCACTGTCCTTTATAGTGGTAATGAACAAGGTGATATTACACAAAAATTAGAAAATTTTTGTAACAGCTCAACTAATTACAAAGATAAAAATAATCAAAAATGGGAATGCTATTATAAGGATGAAAATATAAATAGATGTAAACTGGAACAAAATACTGAAATCAATAATGATAATCCTAAGATAATATCATTTCATAATTTTTTTGAATTATGGGTTACATATTTATTAAGGGATACTATTAAGTGGAATGACAAACTTAAAACTTGTATAAATAATACAACCACGCATTGTATTGATGAATGTAACAGAAATTGCTTATGTTTTGACAGATGGGTTAAACAAAAAGAAGAAGAATGGAATAGTATAAAGAAACAGTTCACAAAAAAAAAGAATATGCAGCAATCATATTATAGTAATATTAATAATCTTTTTGAAGGTTATTTTTTTAAAGTTATGGATAAACTTGACAAAGATGAAGCAAAATGGAAAGAACTTATGGAAAATATAAAAAGAAAAAAAAATGAGTTTTCCAATTTGGAAAATAATAGGGACTATTTAGAGAATGCAATAGAACTCTTGTTAGATCACTTAAAAGAAACTGCCACGATATGTAAAGACAATAATACAAACGAAGCATGTGAAACATCCCATAATGCAACAACAAACCCGTGTGTTAAACCTCGTGGAGGCACGCAACCCACTAAAAATATAAAAGAAATAGCACAATACTTTAAAAGGAGTGCATACGAGGAAGCACGAAATCGTGGTCTTCATAAATTGAAAGGAAAGGCACACGAAGGTATATATAAATGTGGGGGTAGGAGAAAGGACTTCAAGGACAATTTATGTAGAATAATGATAAAACATTCTAATCGTAATCTTGGTTTTTCAAATGGACCATGTGATGGCAAAGGCACAGGTGATGGTATACAAACAAGATTTGTCGTAGGAACTGAATGGGAAGTGGATCCGGAACACATGCGTAAAGATCACGGAGATGTTATTATGCCTCCTAGAAGACGACATATATGTACATCCAATTTGGAACATTTACAAACGGATGATCACCCACTTAATGATAATAATGTTGCTGATTTAGTTAATAATTCCTTTTTGGGGGATGTTCTTCTATCAGCAAAATATGAAGCAAAAAAGATAATACAAATGTATAAAGAAAAGAATAACCTAAAGGGCCCCAAAGAAGTAACTGACCCAAAACACCAAGCAACTATCTGTCGAGCTATACGTTACAGTTTTGCAGATATAGGTGATATAATTCGAGGAAGAGATCTCTGGGAAAGAAACGGTGACATGGTAAAGCTGCAAGGACATTTGGAAACTGTTTTTGGTAATATATATAAGTCACTCAAAGGCAAAGGAAATGATAAATATAATGATGATGCCCCCAAATATTTAAAATTGAGGGAAGATTGGTGGGAAGCTAATAGAGCCAAAGTATGGGAAGTCATGAAATGTGATATAAAATATTTGAAGGATAAATCGGGACCCCAATCAACACCAAGTAGTTATTGCGGATATAGTGATCATACACCATTGGATGATTATATCCCACAAAAATTAAGATGGATGACCGAATGGGCAGAATGGTACTGCAAGGTGCAGAAAAAGGAGTATGATAAGTTGAAGGAGAAGTGTAAGGAGTGTAAGGATAAGGATAATGGTCAAGGCTGTACGAAAGAGAGTGGTACAGGTTGTACGAAGTGCACAGATGCTTGTAATGAATATAATGATATAATAGGATTATGGAAAGAACAATGGAATATAATATCAGATAAATACAAAGAATTATATGAACAAACACAAATGTCTGTTAGTAATAGTGGTATTGAAGCTTCCAGTGCTGCGAAAAATCATATAGACAGGAATGTTATTGAATTTTTGTTGGAATTATACGAACAAAATGGTGGCAAAAGTAATAAAAGTGGTACTAGTGATCAAAGTGCTGTCATTGGTACTAACGCCACGTATGAAAATGTTGGAGCATATCTCCATGATACAGGAAATTTTGATGATTGTCAGTCACAAAAAGAGTTTTGTGATGAAAAAAGTGATGGTAAGGATAACAAAAAATATGCCTTTAGAGATAAACCACAGGACCATGATGGTGCGTGTGGTTGTAAAAGTGGATCGAAACCGACAAGGGTACAGATAAAAGCGAAAAAAAAAGCGGAAGAAAAGGATACGGAATGTAAAACAGTGAATGATATACTTAAAGAAAACGATGGACAGAAACAAGTAGGAGATTGTCATCCAAAAATGAATCGTAATGGATATCCCGATTGGAAATGCGGAAATATAAATTTAGTGGAAGACCCTCGTGTGTGTATGCCCCCTAGAAGACAAAAGTTATGCGTACATTTTTTGGCAAATGATAATGAAATAAAACAATTACATTCACAAGTTAATTTAAGAGAAGCTTTTATCAAATCTGCAGCAGCAGAAACATTCTTCTCATGGTATTATTATAAAAGTAAGGATGGTGAAGGAAATGAACTCGATAAAGAATTAAAAGAAGGAAAAATTCCTCCCGCATTTTTGAGATCCATGTTCTACACATTTGGAGATTATAGAGATTTTTTATTTGGAACAGATATATCAAAAGGTCATGGTGAGGGAAGTAAACTAAAAGAGCAAATAGATTCTCTTTTCAAAAATGGTGACCAAAAATCTCCTAATGGAAAAACACGCCAAGAATGGTGGACAGAACATAGTCATGAGATATGGGAAGCTATGCTATGTGCACTAGTAAAAATTGGGGCAAAAAAAGATGATTTTACCGAAAACTACGGTTACAACAACGTCAAATTTAGTGACAAAAGCAACACTTTGGAGGAATTTGCCAAACGACCCCAGTTTTTACGATGGCTAACCGAATGGTACGACGACTATTGCTATACACGACAAAAATATTTGAAGGATGTGCAGGAAAAATGTAAGTCAAATGACCAATTGAAGTGTGATACAGAATGTAATAAGAAATGCGAGGACTACGAAAAATATATGAAAAAAAAAAAAAAAGAGTGGATTCCACAAGATAAATATTACAAGGATGAACGCGACAAAAAAAGATTCGATAGACAACACATTGGTGTAATGGTTACAGACTATACTGGAACGAATGCAACAGATTACTTGAACAGGAAATTTACTGCTAGTTGTGGTGATAAGCCTGGAAGTGCCTCTGTGGTACAAAGAAATATACAATTGTTAGAAAAACAGGCTTACTATGATGCCGACAAACATTGTGGGTGCACAAAATTTATTGAAAATGACGACAAATATACTAACATTTCGAGTAAAGATAAGTGCAAAGGATTAGTAAAGGAGGCAAACACAGGTGCTATTAAGTGGCAAAACAAAGGTCCTAATAACTACAATAACTTGAAAGAATTGACTGAAGATGTGCTTTTTCCTTCTCGTCGACTACGTATATGTTTTCATGCATTGGATGGCAATTATACAGATCTAGAAGTTAAAGATGAAAATGGGTTGCGAAAAAGATTGATGGAAGTGGCGGCAACGGAAGGGTACAATTTGGGTCAATACTACAAAGAAAAAAAAGAAAAAGAGAAAATAAAAACGTCGGATGCGCACAAATATTCTTATGAGGTCCCGCCTTGTAGTGCTATGAAATATAGTTTTTATGATTTAAGAGATATAATTCTAGGTATTGATAATTTGGAAGATGAAAAACAAAAGACCGAGGAAAATTTGAAGAAAATATTTAACAAAAATGGAACATCAGTTGGCAAAGGAAGTGATAGTACTACAGGAAATCCCGGTAGTACTGCGCGAAAAATTTTCTGGAACGAAAACAAGGAATGTGTGTGGAACGCAATGATATGCGGGTACAAAAAAGGACATGGTGACGACAATTTACCTAAGGAATGTGAAAAAGTACCAGACGATCAACCAATTGGATCGAATCGCGATGAAGGTACTGCGTATCAGTTTCTTCGATGGTTTGCCGAATGGGGTGAAGATTTTTGCAAACATAAAGAAAAGGAATTGGAGAAATTGGTGTTGGCATGTAATGATGTGGAATGTAAGAAGAATAGTGATACCAATAAGAAGGATGCGTGTAAACGTCAATGTGAAAAATATAAAAAATTTATTGAAGAATGGAGACCGCAATATGAGCAACAAAGAAAAAAATTCAATACAGACAAAAAAAAGAACAAGTACAATAACCACGATGTAGGAAATAGTGTGAATGAAGCTCTGGAATATTTAAATACAGAATTAATAAAATCTTGTAAAAACAGTGGCGGAACTACCAATGGAAAGTGCAATTGCATGGAACAAAAATTATCGTCGACTGATAGAGATCGCCATATGCCCGCATCATTAGACGATGAACCAAAAGAAGTTGAAGGAAAGTGTAATTGTCAAGTGTCACCTGGTCGACCACGTGTACGACGGGAAACACCGTCACCAGGGGCACCACTGACAGCAAAAGCAACGACATCGAAAAAAGAAGCGAAGAGAGCGCCGTCGACAAAACCGCCGAAAAAAGTGGAAAAGCCAAGAACAGAAATGCGAGCACGAAAACGAACCCGACGAGCAGCACAACAAACACAAACACGAACATCAACACCAACAACAACACCATCTGATGTGTTCACAATAGTGAAGAGTGTTCTTTCGAAAAACCCAGACAACAAGGGTGGAATAGAGAAATGTTATCCAAAAACTAATGGACAATATCCTCAATGGGATTGTAATCCACGTAAGTTTAAAGAAAATGGACCTTGTATGCCTCCTAGAAGAAAAAAATTATGTATAAATAATTTACAATATTTGAATAATAAAACAGAAAAGAAAAATGAAAATGATATAAAGGAGGCTTTTATTAAATGTACAGCAATTGAAACACATTTTTTGTGGAAAAAATATAAAGGAAAAAACCATGAACTAGATGAAAAGTTAAAAGATGGAGATATTCCAAAGGATTTCATAAGAATTATGTTTTATACATTTGGTGATTACAGAGATATATTTTTTGGAACAGACATTTGTAAGGATAAAAACATTGATACAATTTCACAAAATGTAGAAAAACTTTTAACAAAAGAAAAAATTGATATTTTAAAAACGATGGATGAAATAAAGAGACATTATTGGGAAAAATATGGTCCTGATATATGGAAAGGTATGTTATATGGATTAACTTATCATCTCAAAGATGAAGATAAAAATAGTATCCGAGAAGACTCCAAATACCAATACAACAAACTAAAACCTGATCCGGAGGAATTTGCAAAAAGGCCCCAATTTTTGAGATGGTTCACTGAATGGAGTGACGAATTTTGCAAAGAACAGAAAAAGGAGTTCAAAACTTTAAAAACGGAGTGTGAGGATTATGAGTGTAACATTAGTGATGAAAATACCAAAAAAAAATGTGAAGAGGCGTGCAAAAAATATCAAGCATTTATTGAACAATGGAAACCTCAATATGAAAAACAAACTGCAAAATTTCATAATGATAAAAAAAAAAAACAATATAAGTATATTTCTGATGTAGAGAAAGCAACAGATGCTCATGAATATTTACACAGACAATTAAAAGAACTTTGTGGAAATAACGATTGTTCTTGTATGGAAAAACCTTCTTCACAACTACCAAAAACAAAATCAACATCAGAACCTCCTAACAGTAATGATATGCCTGCATCGTTGGACGAAGTACCTGAAGGTTATGAAAATAAATGTGATTGTAAATTACAGAAAATGGAAAAACCCGATCCTTCATTAAATTGTATAGATAAAAGTGCATTTGAATTATATGCAAAAGCAAAAAATGATTTATATAGCATGAAGGATAAATTAAAGGGTAATAATACAAAAGATATATACGAAGAAACAACTAATGGTACAAATGGTGATAATATTATCTGTAAATTTAATGAAAATATTTCTAAACAAAACAAAGTATGTATAAAAAAGGAAAATCCTTTTGATAATTTAAACATATGGGAATGTAAAAAACGAACAAATAGACTGTCCATTGAACATATATGTATTCCTCCAAGAAGGAAACATATGTGCACATATGCATTAGAAAATTTTAATAAAGACAAAGTTAAAACTACAGAAAAATTGTTCAACAAAGTATTGCGTACAGCAGCATATGAAGGAAAACATATAAAGAACTCATGGGATAAAGCAAAAGATCGGAAAATAAAACGATACGAATTATGTGATACTATGAAATATAGTTTTGCCGATCTAGGTGATATTATTAGAGGAAGAGATATATTGATATTTAATAATGGTATTAATGAAATTGAGAGAAACTTAAAAGCTGTTTTTCAGTTAATATACGATAAATGGAAATCTGAAAACCCAAATAATAAAGGTAAATACCCCGAAGTAACCACTTTTCGTTCTGCCTGGTGGGATGCTAATAGAGAATATGTTTGGAAAGCAATGACATGTGATACACCAGAAAATTTCTATTTTGTAAAGAAGGGAAAAGGTGGTGGAAGCGATTTGGAAGTTTTAACATTTTCACAACATATAAAATGTGGACATAAAGAACCTCCACCTGTTGATGATTATATACCTCAACGTTTAAGATGGATGAAGGAATGGGGAGAATATGTTTGCAAAATATTAAATGAAAAAGTGAATGATATGATGAACGATTGTGATAAATGTAAACTAAATGATAAAAAATGTTCAGATGAACATGATGGTAATAAATGTAGAAGTTGTAAAGAAAAATGTAAAAAATATACTAAACTTATATACAATCTGAAATCACAATTTTCTATACTAGAAAAAAAATATAACGAATTATATACAAAAGCACAAAATAATACAACATATTTTACAAATGATAACGATAAAAAGGTTATTGAATTTTTTAAAAATGTTAAAAAGGATTGTGATGTGGGAACTCCTGATAAATATCTGGATAAATCTATTCATTGTATCCATTATGATTTTACTAAAAATGGAACCAAATCTAAGCCATATGTCCTCAACAATCAACCAGAAAAGTATAAAAATCATTGTAGTTGTACTATTACTAATCATCCGTTAGACAAATGTCCTTTACCTGATAAAACAGATGATTATTGCAAAACCATTAGACATATTAATGCGTGTACAAGAAGAAATTTTGATAAAAATTTGGATACGTGGACTGGATTTGTTGTGGATAATATAAGTCACAAAAATAAAGGTGTGCTTGTACCTCCAAGAAGAAGACATTTATGTACAAGAGAATTAACTGGAATTAGATATCGTAAAAATGATAAAGATAATTTGAAGCAAAATCTTATTGATTCTGCTTTTAATCAAGGAATACTTTTAGGAAAAACATTTAAAGATTATAGCGATCAAGGTTTGGAATCTATGAAATATAGTTTTGCTGATTATGGAGATATAATTAAAGGTAAAGATATGATAGGAGGTTCAAATATTGATCATTTCAATAATGATTTAAAAAAAATGTTTCAGGAAAATAATAGTGAGAATATGGGAAAAACTAGTATTAGTCGTGAACAGTGGTGGGAAGCAAATAAAAAACATGTATGGAACGCTATGTTATGTGGGTATCAAAAAGGTAAAAACAATACTCACAGTGAAACATTGGAACAAACATGGTGTGATTTGCCTACGGAAGATGATACTCTTCAATTTCTTCGTTGGTTTCAAGAATGGACCGAAACTTTTTGTACAAGGAAAAAAGAATTACAAGAAGAAGTACAAAAACAATGTAAGGATGTTATATGTGACAATAATACTGGAAAAACTAACAGTACATGTTCTAGAGCATGTAAAAATTATAGTAATTTTATCTTAACAAAAAAACACGAGTATGAGTCACTAAACAGTCAATACGATATGAATTATAAAGAAATCAAAGCATATAATAAAGAAGCCCCAAATTATTTCAAAGAAAAATGTAACGGTAAATGTGAATGTCTCTCTAAAAATTTCAATGAAGACAAAAAATGGGAAAAGCCTTACGAAACATTGGATAATGAGGAACTTAAAAACAAATGTGATTGCCAAAAACCTGAAAAAAAAATTGTCATACACGAAGAACCACAAGAACCTGTACCACCACCTCCTAAGGTACCGGAAGCGCAACCAGAAACTGATGAAGCCGTTCCAGAGGAAACCGAAGAACTTCCAACTCCACCAGCTCCTGCTTCTCCAGCATCCTCAAAACCACCAAAACAAAAACCAAAAAAACGACAAATAACCCCAAAGAACTACAGATTAACCGATGTATTACTACCTTCTGTGTTTCCTTTAAGTGTAGGAATTGCGTTTGCTGCGTTGAGTTACTTTTTACTTAA
>var7G8_02n01_Pf7G8-2_000049000_Pf7G8_020005600
ATGGCGAAGCCAGTTCGTCGTGGTGCTGGTAGTGGTGGTGATGCGGATATGTATAAAAGTGCCAAAGATGCAAAGGAACTTTTGGATATGATTGGGAAAGACGTGCACGACCAAGTGGAAAAGGAAGCTAAAGAACGTAATAAGGGTGAATTGAAAGGAAATTTGACAAGCGCAACAGAAGGTAGTTCGGAATTAATTGACAGCCTTGATCCATGCACATTTGAATATGATAAACATACTACTAGTGCTAATGTTAATACGAAGCCATGTGAAAAAGACGGAAATGTAGACCGCTTTTCCGACAAAGAAGGAGCAGAATGTGCAACTAGTAAAATAAAAGATAGTAAAAACTATCGTGGAGCATGTGCTCCATATAGAAGATTGCACGTATGCGACAAAAATATGGAAAAAATACCAACGTCGATGACGACGCATAAGTTGTTGGCAGAAGTGTGTTATGCAGCCAAATATGAAGGAGAATCAATATCACTTTATTATCCACAATATCAAAATAAATATCATGATACTGGTTTTACAACGTGTACTATGTTGGCACGCAGTTTTGCAGATATAGGAGATATTGTCAGAGGAAGAGATTTGTATCGTGGTGATAACAAGAAGGATAAAGCACAAAAACTAAAATTACAAGATAATTTGAATAAAATTTTCAAGAACATTAAGAATACTAATTCAAGACTTACTGATCTTACAGATGACCAAATTAGGGAATATTGGTGGGCACTTAATAGACAAGATGTATGGAAAGCATTAACATGCAAGGCTGACAATAGTAATAGATATTTTCGACAAACATGCAATGATAATGAAAGTTTGTCTCATGCTAGTCACAAATGCCGCTGTAAGAAGAAAGACAACACCCCCGACGACCAGGTCCCCACATATTTTGACTATGTGCCGCAGTATCTTCGCTGGTTCGAGGAATGGGCAGAAGATTTCTGTCGTAAACGAAAACATAAATTAAAAGATGCTATAAAAAAATGTCGTGAAGGAAGAGATGAAAAAGATCAACCAATATATTGCGATCTTAATAGGCATGATTGCGTAAAAACCATTAGAGGAGATCATATTTTTGTTGAAAGAACAGAATGTCATGACTGTTCTGTTGCATGTAAACCTTTTGTAAAATGGATAGATAAACAAAAAGTAGAATTCGACAAACAAAAAAGAAAATACGCTGACGAAATGAAAAAATATAAAAATGGAGGAGGTGGTAGTGGTAGGAGGAGGCGAAGAAGGGATGCACGTAGTAGTGGTAATAATAGTAATTATGATGGATATGAAAGTAAATTTTATAACATACTGAAAGGAACTAACTATAAAAATGTTGAAGATTTTTTAAAAAAATTAAATGATGAAGCAATATGCAAAGATCAACCTCAAGTAGGAAATGAAATAGCAGATCCTGTTGATTTCACTGAAGATACGCATACTACATTTTCTCATACAAAATATTGTCAAGCATGTCCGTGGTGCGGGGCAGAACCAAAACGTGATGGTGGTGGATGGAAAGATACAGAAGATACAGAATGTGATCCAGGTAAGAGCTATAAGAATTATGAAAATACCCAGATACCAATACTTACCGGTGATAAAGAACAGTTAGATATCCTAAAAAAATATAAAAAGTTTTGTAATGGTAATGGTGAAAAAGGTGCAAATGGTGGTGCACCAGGTGGAAAAGGTGAAAACGGTGCATCTGGTAAAAACGGTGATAATATAACGGAAACATGGCAATGCTATTATGAAAAAAAAGAAAATAATGATGGCAAGGAGGACATTAATTTTTGTGTACTACAAAATAATGAAACAGGTACATCAAAAAAAAACAGTATGTCCTATAATGCATTTTTTTGGGATTGGGTATATCATATGTTACACGATTCTTTAGATTGGAGAAAACAACTTGGTAATTGTATAAATGACGCCAAATCAGGACAATGTGAAAACAAATGTAATAGCAAATGTGAATGTTTTGAAAAATGGGTTGTTAAAAAAAAAGAAGAATGGAAAAATATCAAAATACATTTTAAAAAGCAAAAAGATATTCCAGCACAAATGCATGATATAACTCTTGAATTACTTTTGAAGAAAGATCTACTTTTGAAAAGTATTGAAGATACTCATGCGGATGCAAAGGACATAAAACACATTAAGGATCTGTTGGAAAAGGAAGAAACAGCAGGTGTTCTTGTTGTTGCTAGTAGTGGCGAAGATAATACCACAATTGATAAATTACTAAAACACGAAGAAGACGAAGCTACCAAATGCAAAAAATGCCAAGAACCACCAAAACCACCCGCTGGAGAAAGTCCCGGCCGTTCCGCCGTCCCCTCACCCGACAGCCCACCACCTGTAATCCCCGCCGGAAATGGTGGTGACGCCGACTCAGACGACGACAACCACTCCTCAGAAGAAGAAGACGACGAAGACGACGAAGAAGAAGAAGAGGAGGAAGAACCACAAAAAGAGGAGGAAACGGCGAACGGGGAACCACAAAAAGAGGCGTCACCAACACCAGCACCAACTGTGGAAAACATTTGCGACACAGTGAAAAGCGCACTTACTAGTGGCAATTTGAATACCGCATGCACCCAAAAATATGGCGGAAACAACTCACGTTTGGGATGGAAATGTATACCAAGTGGTACCACAAGTGGTGATGCCACCGGTGGTAGTATTTGTGTTCCACCCAGGAGACGACGATTATATGTCACACCACTAACGAAATTGACAGGTGATAACACGGAGACGTCACAAGGTGAGAAGTCACCACAAGGTACCCCTCCGGCGACCTCGTCGCGGGCACAGAGTGACCCGCTCCTTACCGCCTTCGTGGAATCTGCTGCGGTGGAAACTTTTTTCTTATGGGATAGATACAAGAAATTGAACACACCACAAAGTGGGTCGCTACTAGGTGTTGCAGCAGCACAACTACCACAACAACCCGATGGTGCCGGTGGTAGTGAACAAACTCCCCAAACACAATTACAAAGTGGTACAATCCCCCCAGATTTTTTGCGTCAAATGTTCTATACATTAGGAGATTATAGAGATTTATGTGTGGGTGTTAAAGACGACGTGGCTGAGGCTTTAAAAGCTAGTGGTGACAACAAAAGTAGTAAAAACCCTATGCAAGAAATATCGGAGAAAATAAAAAGTGTTATTGAAAATAGTGGTGAACAACCTCCTCCTGCCAAAAAAAACCCCGGCCAAACAACCAAACCAGAAGAGTGGTGGAACGATACCCTTGGACCTGCTGTTTGGAATGGAATGATATGTGCACTGACATATGACACAGATAGTGGAGGAAAAGAACAAGCACCAACACAGAATGAAAAAGTGAGAAAGGCCTTTTTTGGTGACAACAACAAACCCAAGGAAACCAAATACGAATACAAAAATGTCAAACTCGAAGATGAAAGTGGTTCCAAACCCACTACCACCACCCAAATCGCCTCACCCTCTAGTGAAAACACCCCCCTCACCCAATTTGTGTTACGCCCCCCTTATTTCCGTTACCTTGAAGAATGGGGTCAAAATTTTTGTAAAGAGAGGAAAAAGAGGTTAGACCAAATTTATAGAGAGTGTAAAGTAGGACAAGGTAATGGTAAAAATGGTAATAAAAAATGTAGTGGTTATGGGGAACATTGTGACGATCAGCTTAAAGACAATCCTAGTACTCTTTCGGATTTAATGTGTCAAGATTGTGGGAAATATTGTAGTTTTTATAAAAAGTGGATAAACACAAAAAGGGACGAATTTAATAAACAATCAAATGCATATTCTGAACAAAAAAAAAAATACGAAGACGAAAGCAATGGTGCTGGACGTAATAATGGTGGTAATGGATTTTGTGGAACAATAAAAACGACGTCCACTACAGCTAAAGACTTTTTACAAAAGTTAGGATCATGTTCTAAAACTAATAATGGAGGTAGTGAGATAACTTTTGATGATAGCGGTGATACATTTAAACCTGCAGAAAATTGTAAACCATGTTCTGAATTTAAAATTAAATGTAATGGAAATGATCATTGCGATAATTCTAATGGAAATAATTGCAAAGATAATAAGATTACTGCAGAAAAAATTGCAAAACTGAGCGATTCTACTGTACTAGATATGCGTGTCAGTGATAGCAATACAACGGGATTTGAAGATTTAAACAAATGTACAAATGCAGATATTTTTAAAGGTATTAGAAAAGAACAATGGGAATGTGGTAATTTCTGTGGTTATGTTGTATGTAAACGGGATAAAGTCGAGGGGCGAGCAAATGGTGAAAAACAAATTATAACAATTAAAGCATTGCTTCATCGTTGGTTACAATATTTTTTAGAAGATTATAATAAAATTAACAAAAAATTAAAGACATGTACGAATGATAAAGGATCCAAATGTATAACAGAGTGTGTAGATACATGGATAAGTAATAAACAGCAAGAAAGGAAAAATATAAAAGATCATTACCAAAAACAATATGGTGTTAATGATTCAAATAATTCTTTTTCAGTGAAAACTATTTTGGAGGAATTTAAGGATCGAACTGAACTTAACAAAGCTATAAAACCTTGTAAAGATTTAGGTCAGTTCGAGAATTCAATTCATTGTAATGGAGCTGCGAGCTCAGAAAAGGGTATACAGGGTACACAAAAAGATATCGTAGAATGTTTGCTTGATAAGCTTAAAAAAAAAATAGAAACTTCTAAATCCCAACACCAAAATAGTGGCGAACCAGGTCAACCTTGTGGTGATTCCCTCCCGCTTGGAGACGAAGACGATGAACCCCTTGAAGAGGAAAACCCAGAAAACAAAGTGGGAAAACCAGCAATTTGTGGAAATGTGGATACAACAGAAGAAGAGGAAACAGATGACAAGTGTGGCAAACAAGATGAAGAAGAAAAAGAAGATAAAGATGGTGTCCCAGCACCAAAAGAAACGGCACAACCACAACCCCCAGCTCCAGCTCCAGGACCAGTACCAGGACCACCAAAAGAACAGGAAACTTCACCTTCATCCCCACCCCTGTCCGACCAACCAACAAACTCTATAAGTGACATATTATCGTCTACCATCCCCTTTGGAATAGCTATTGCGTTAACTTCGATAGTGTTTTTATTTTTGAA
